# Supplementary material for: Common biochemical properties of metabolic genes recurrently dysregulated in tumors
Source: Cancer Metab. 2020 May 8;8:5. doi: 10.1186/s40170-020-0211-1 (PMC7206696; doi:10.1186/s40170-020-0211-1)
Supplement: Supplementary file 1 — Additional file 1: Table S1. Features. Table S2. Summary. Table S3. Differential expression prediction. Table S4. Copy number variation prediction. Table S5. Survival prediction. Table S6. Leave-one-feature-out. Table S7. Leave-one-cell-line-out. Table S8. Area under the receiver operating characteristic curve. Table S9. Hazard ratio check. Table S10. Breast Cancer. Table S11. Melanoma. Table S12. Lung Cancer. Table S13. B-cell lymphoma. Table S14. Ovarian Cancer. Table S15. Colorectal Cancer. Table S16. Renal Cancer. Table S17. Glioma. Table S18. Prostate Cancer. [file 40170_2020_211_MOESM1_ESM.xlsx]

## Sheet: S. Table 1 | Features
Media Epicenter Distances	Topological Biomass Distances	RECON1 Subsystems	Metabolic Subnetworks	Expression Sets
L-alanine	L-alanine	Alanine and Aspartate Metabolism	Central carbohydrate metabolism	Catalytic efficiency (kcat)
L-arginine	AMP	Aminosugar Metabolism	Central biomass metabolism	Gene expression
L-asparagine	L-arginine	Arginine and Proline Metabolism	Intermediate metabolism	TCGA expression
L-asparate	L-asparagine	Bile Acid Biosynthesis	Secondary metabolism	Copy Number Variation
L-choline	L-aspartate	Biotin Metabolism
L-cysteine	ATP	Cholesterol Metabolism
L-folate	Cholesterol	Citric Acid Cycle
D-glucose	Cardiolipin	CoA Biosynthesis
L-glutamine	CMP	CoA Catabolism
L-glutamate	L-cysteine	Cysteine Metabolism
L-glycine	Diacylglycerol	Fatty Acid Metabolism
Oxidized glutathione	dAMP	Fatty acid activation
Reduced glutathione	dCMP	Fatty acid elongation
Water	dGMP	Fatty acid oxidation
H	dTMP	Fatty acid oxidation (peroxisome)
L-histidine	L-glutamine	Folate Metabolism
L-isoleucine	L-glutamate	Galactose metabolism
Myo-inositol	L-glycine	Glutamate metabolism
L-leucine	Glycogen	Glutathione Metabolism
L-lysine	GMP	Glycine, Serine, and Threonine Metabolism
L-methionine	Water	Glycolysis/Gluconeogenesis
Urea	L-histidine	Glyoxylate and Dicarboxylate Metabolism
Oxygen	L-isoleucine	Heme Biosynthesis
L-phenylalanine	L-leucine	Heme Degradation
Phosphate	Lysophosphatidylcholine	Histidine Metabolism
L-serine	L-lysine	IMP Biosynthesis
L-succinate	Monoacylglycerol 2	Inositol Phosphate Metabolism
5,6,7,8 tetrahydrofolate	L-methionine	Lysine Metabolism
L-threonine	Phosphatidic acid	Methionine Metabolism
L-tryptophan	Phosphatidylinositol	N-Glycan Degradation
L-tryosine	Phosphatidylcholine	NAD Metabolism
Ammonia	Phosphatidylethanolamine	Nucleic acid degradation
L-valine	L-phenylalanine	Nucleotide Sugar Metabolism
Total media epicenter score	L-proline	Oxidative Phosphorylation
	Phosphatidylserine	Pentose Phosphate Pathway
	L-serine	Pentose and Glucuronate Interconversions
	Sphingomyelin	Phenylalanine metabolism
	Triacylglycerol	Purine Catabolism
	L-threonine	Pyrimidine Biosynthesis
	L-tryptophan	Pyrimidine Catabolism
	L-tryosine	Pyruvate Metabolism
	UMP	Salvage Pathway
	L-valine	Sphingolipid Metabolism
	Cholesterol ester	Steroid Metabolism
		Tetrahydrobiopterin
		Thiamine Metabolism
		Triacylglycerol Synthesis
		Tryptophan metabolism
		Tyrosine, Phenylalanine, and Tryptophan Biosynthesis
		Tyrosine metabolism
		Ubiquinone Biosynthesis
		Urea cycle/amino group metabolism
		Valine, Leucine, and Isoleucine Metabolism

## Sheet: S. Table 2 | Summary
Summary statistics for all datasets
Number of Unique Metabolic Genes from RECON1: 904
Number of Metabolic Pathways: 52
Number of Media Components: 34
Number of Biomass Components: 44
Cancer model	Number of cell lines	Number of unique metabolic genes in the model	Number of cancer patient gene expression samples	Number of CNV samples	Number of cancer patient samples
Breast	7	855	1098	1098	2559
Glioma	5	190	179	179	124
Colon	7	845	631	627	765
B-Cell Lymphoma	6	571	48	50	158
Melanoma	9	696	470	470	942
NSCLC	9	820	582	518	430
Prostate	2	849	498	498	281
Ovarian	6	849	575	597	867
Renal	8	864	378	378	59
Pan cancer	59	904	4459	4415	6185

## Sheet: S. Table 3 | DE Pred
	10-fold CV Accuracy (%)	Average Hold-Out Accuracy (%)	Average Precision	Average Recall	DOWNREG/LOSS Precision	DOWNREG/LOSS Recall	F1-Score	MCC	P-value	UPREG/GAIN Precision	UPREG/GAIN Recall	Z-score
Breast Cancer Cancer	97.38	88.6	0.97	0.97	0.91	0.99	0.97	0.950051	1e-50	1	1	125.48
Lung Cancer Cancer	91.08	98.25	0.98	0.99	0.95	0.98	1	1	1e-50	0.96975	0.98	146.85
Melanoma Cancer	93.32	98.32	0.98	0.98	0.96	0.98	1	0.99	1e-50	0.969142	0.98	154.35
Pan Cancer Cancer	84.56	96.77	0.96	0.98	0.92	0.96	1	0.99	1e-50	0.944232	0.96	367.53
B-cell lymphoma Cancer	89.73	97.54	0.97	0.99	0.93	0.97	1	0.99	1e-50	0.953538	0.97	109.16
Colorectal Cancer Cancer	88.86	97.71	0.97	0.99	0.92	0.97	1	1	1e-50	0.950863	0.97	145.15
Prostate Cancer Cancer	93.02	98.89	0.99	1	0.97	0.99	1	1	1e-50	0.984449	0.99	85.17
Ovarian Cancer Cancer	86.53	96.85	0.96	0.97	0.93	0.96	1	0.99	1e-50	0.940922	0.96	130.31
Glioma Cancer	86.76	96.91	0.94	0.96	0.86	0.94	1	1	1e-50	0.907431	0.94	52.19
Renal Cancer Cancer	89.32	96.98	0.96	0.96	0.93	0.96	1	0.99	1e-50	0.94246	0.96	138.19

## Sheet: S. Table 4 | CNV Pred
	10-fold CV Accuracy (%)	Average Hold-Out Accuracy (%)	Average Precision	Average Recall	DOWNREG/LOSS Precision	DOWNREG/LOSS Recall	F1-Score	MCC	P-value	UPREG/GAIN Precision	UPREG/GAIN Recall	Z-score
Pan Cancer Cancer	65	50.46	0.61	0.61	0.6	0.56	0.61	0.422616	1e-50	0.61	0.74	112.44
Breast Cancer Cancer	64.41	84.93	0.79	0.8	0.8	0.79	0.95	0.67	1e-50	0.69271	0.79	69.01
Lung Cancer Cancer	79.14	93.73	0.91	0.91	0.92	0.91	0.86	0.95	1e-50	0.870166	0.91	105.11
Melanoma Cancer	76.91	90.76	0.89	0.87	0.91	0.89	0.99	0.78	1e-50	0.833576	0.89	108.82
B-cell lymphoma Cancer	66.38	75.48	0.67	0.67	0.65	0.67	0.75	0.62	1e-50	0.509579	0.67	38.44
Colorectal Cancer Cancer	79.12	93.7	0.92	0.92	0.95	0.92	1	0.83	1e-50	0.88228	0.92	121.98
Prostate Cancer Cancer	46.12	63.05	0.61	0.62	0.66	0.61	0.53	0.85	1e-50	0.417224	0.61	23.25
Ovarian Cancer Cancer	68.63	73.82	0.69	0.67	0.71	0.69	0.78	0.74	1e-50	0.538348	0.69	48.45
Glioma Cancer	76.66	83.4	0.78	0.72	0.75	0.78	0.75	0.64	1e-50	0.664512	0.78	27.49
Renal Cancer Cancer	70.75	83.8	0.78	0.75	0.81	0.78	0.84	0.87	1e-50	0.667591	0.78	75.83

## Sheet: S. Table 5 | SURV Pred
	Average Hold-Out Accuracy (%)	10-fold CV Accuracy (%)	Average Precision	UPREG/GAIN Precision	DOWNREG/LOSS Precision	Average Recall	UPREG/GAIN Recall	DOWNREG/LOSS Recall	P-value	Z-score	F1-Score	MCC
Breast Cancer Cancer	67.64	84.95	0.78	0.83	0.77	0.78	0.81	0.9	1e-50	65.98	0.78	0.676991
Lung Cancer Cancer	70.8	84.66	0.8	0.84	0.79	0.8	0.81	0.88	1e-50	75.49	0.8	0.706138
Melanoma Cancer	91.87	98.11	0.98	0.94	0.99	0.98	1	1	1e-50	147.4	0.98	0.963419
Pan Cancer Cancer	67.49	92.81	0.9	0.88	0.88	0.9	0.97	0.99	1e-50	301.93	0.9	0.862703
B-cell lymphoma Cancer	82.07	95.93	0.94	0.91	0.94	0.94	0.99	1	1e-50	95.75	0.94	0.917577
Colorectal Cancer Cancer	89.64	97.47	0.97	0.94	0.97	0.97	1	0.99	1e-50	139.78	0.97	0.956757
Prostate Cancer Cancer	90.89	98.54	0.98	0.97	0.96	0.98	1	1	1e-50	77.25	0.98	0.964207
Ovarian Cancer Cancer	78.66	93.94	0.92	0.88	0.93	0.92	0.97	0.99	1e-50	115.54	0.92	0.88511
Glioma Cancer	78.05	90.22	0.85	0.84	0.83	0.85	0.92	0.98	1e-50	36.2	0.85	0.788831
Renal Cancer Cancer	99.46	99.84	1	1	1	1	1	1	1e-50	161	1	0.998436

## Sheet: S. Table 6 | LOFO
Cancer	Target	Held-out feature set	Mean class accuracy		Abbreviations
Pan Cancer	CNV	Toplogical Features	0.477469		TCGA	Differential Expression
Pan Cancer	CNV	Dynamic Features	0.497306		CNV	Copy Number Variation
Pan Cancer	CNV	Gene expression and kcat	0.488163		SURV	Cancer Patient Survival
Pan Cancer	CNV	Gene expression only	0.488653
Breast Cancer	CNV	Toplogical Features	0.51926
Breast Cancer	CNV	Dynamic Features	0.798921
Breast Cancer	CNV	Gene expression and kcat	0.515408
Breast Cancer	CNV	Gene expression only	0.581664
Lung Cancer	CNV	Toplogical Features	0.67435
Lung Cancer	CNV	Dynamic Features	0.863475
Lung Cancer	CNV	Gene expression and kcat	0.623522
Lung Cancer	CNV	Gene expression only	0.676714
Melanoma	CNV	Toplogical Features	0.641566
Melanoma	CNV	Dynamic Features	0.830321
Melanoma	CNV	Gene expression and kcat	0.567771
Melanoma	CNV	Gene expression only	0.629518
B-cell lymphoma	CNV	Toplogical Features	0.515504
B-cell lymphoma	CNV	Dynamic Features	0.80814
B-cell lymphoma	CNV	Gene expression and kcat	0.501938
B-cell lymphoma	CNV	Gene expression only	0.561047
Colorectal Cancer	CNV	Toplogical Features	0.68931
Colorectal Cancer	CNV	Dynamic Features	0.859131
Colorectal Cancer	CNV	Gene expression and kcat	0.671492
Colorectal Cancer	CNV	Gene expression only	0.725501
Prostate Cancer	CNV	Toplogical Features	0.424419
Prostate Cancer	CNV	Dynamic Features	0.546512
Prostate Cancer	CNV	Gene expression and kcat	0.443798
Prostate Cancer	CNV	Gene expression only	0.463178
Ovarian Cancer	CNV	Toplogical Features	0.551552
Ovarian Cancer	CNV	Dynamic Features	0.788803
Ovarian Cancer	CNV	Gene expression and kcat	0.44235
Ovarian Cancer	CNV	Gene expression only	0.486142
Glioma	CNV	Toplogical Features	0.595819
Glioma	CNV	Dynamic Features	0.850174
Glioma	CNV	Gene expression and kcat	0.627178
Glioma	CNV	Gene expression only	0.620209
Renal Cancer	CNV	Toplogical Features	0.550109
Renal Cancer	CNV	Dynamic Features	0.798475
Renal Cancer	CNV	Gene expression and kcat	0.496187
Renal Cancer	CNV	Gene expression only	0.592593
Breast Cancer	SURV	Toplogical Features	0.562404
Breast Cancer	SURV	Dynamic Features	0.765023
Breast Cancer	SURV	Gene expression and kcat	0.553929
Breast Cancer	SURV	Gene expression only	0.597843
Lung Cancer	SURV	Toplogical Features	0.556147
Lung Cancer	SURV	Dynamic Features	0.822104
Lung Cancer	SURV	Gene expression and kcat	0.544326
Lung Cancer	SURV	Gene expression only	0.627069
Melanoma	SURV	Toplogical Features	0.849398
Melanoma	SURV	Dynamic Features	0.946787
Melanoma	SURV	Gene expression and kcat	0.849398
Melanoma	SURV	Gene expression only	0.89508
Pan Cancer	SURV	Toplogical Features	0.704816
Pan Cancer	SURV	Dynamic Features	0.704571
Pan Cancer	SURV	Gene expression and kcat	0.71902
Pan Cancer	SURV	Gene expression only	0.715592
B-cell lymphoma	SURV	Toplogical Features	0.766473
B-cell lymphoma	SURV	Dynamic Features	0.869186
B-cell lymphoma	SURV	Gene expression and kcat	0.776163
B-cell lymphoma	SURV	Gene expression only	0.787791
Colorectal Cancer	SURV	Toplogical Features	0.833519
Colorectal Cancer	SURV	Dynamic Features	0.918708
Colorectal Cancer	SURV	Gene expression and kcat	0.853563
Colorectal Cancer	SURV	Gene expression only	0.861915
Prostate Cancer	SURV	Toplogical Features	0.934109
Prostate Cancer	SURV	Dynamic Features	0.949612
Prostate Cancer	SURV	Gene expression and kcat	0.926357
Prostate Cancer	SURV	Gene expression only	0.949612
Ovarian Cancer	SURV	Toplogical Features	0.684035
Ovarian Cancer	SURV	Dynamic Features	0.845344
Ovarian Cancer	SURV	Gene expression and kcat	0.657428
Ovarian Cancer	SURV	Gene expression only	0.715078
Glioma	SURV	Toplogical Features	0.602787
Glioma	SURV	Dynamic Features	0.857143
Glioma	SURV	Gene expression and kcat	0.616725
Glioma	SURV	Gene expression only	0.69338
Renal Cancer	SURV	Toplogical Features	0.992375
Renal Cancer	SURV	Dynamic Features	0.996187
Renal Cancer	SURV	Gene expression and kcat	0.992375
Renal Cancer	SURV	Gene expression only	0.995643
Breast Cancer	TCGA	Toplogical Features	0.871341
Breast Cancer	TCGA	Dynamic Features	0.929122
Breast Cancer	TCGA	Gene expression and kcat	0.858243
Breast Cancer	TCGA	Gene expression only	0.867488
Lung Cancer	TCGA	Toplogical Features	0.911348
Lung Cancer	TCGA	Dynamic Features	0.956265
Lung Cancer	TCGA	Gene expression and kcat	0.902482
Lung Cancer	TCGA	Gene expression only	0.927305
Melanoma	TCGA	Toplogical Features	0.909639
Melanoma	TCGA	Dynamic Features	0.949297
Melanoma	TCGA	Gene expression and kcat	0.899598
Melanoma	TCGA	Gene expression only	0.915161
Pan Cancer	TCGA	Toplogical Features	0.853143
Pan Cancer	TCGA	Dynamic Features	0.861796
Pan Cancer	TCGA	Gene expression and kcat	0.856408
Pan Cancer	TCGA	Gene expression only	0.853061
B-cell lymphoma	TCGA	Toplogical Features	0.859496
B-cell lymphoma	TCGA	Dynamic Features	0.905039
B-cell lymphoma	TCGA	Gene expression and kcat	0.844961
B-cell lymphoma	TCGA	Gene expression only	0.852713
Colorectal Cancer	TCGA	Toplogical Features	0.866927
Colorectal Cancer	TCGA	Dynamic Features	0.917038
Colorectal Cancer	TCGA	Gene expression and kcat	0.870267
Colorectal Cancer	TCGA	Gene expression only	0.883073
Prostate Cancer	TCGA	Toplogical Features	0.957364
Prostate Cancer	TCGA	Dynamic Features	0.949612
Prostate Cancer	TCGA	Gene expression and kcat	0.96124
Prostate Cancer	TCGA	Gene expression only	0.947674
Ovarian Cancer	TCGA	Toplogical Features	0.832594
Ovarian Cancer	TCGA	Dynamic Features	0.9102
Ovarian Cancer	TCGA	Gene expression and kcat	0.83204
Ovarian Cancer	TCGA	Gene expression only	0.851996
Glioma	TCGA	Toplogical Features	0.780488
Glioma	TCGA	Dynamic Features	0.912892
Glioma	TCGA	Gene expression and kcat	0.756098
Glioma	TCGA	Gene expression only	0.759582
Renal Cancer	TCGA	Toplogical Features	0.843682
Renal Cancer	TCGA	Dynamic Features	0.906863
Renal Cancer	TCGA	Gene expression and kcat	0.823529
Renal Cancer	TCGA	Gene expression only	0.832244

## Sheet: S. Table 7 | LOCO
Cancer	Target	Held-out cell line	Mean class accuracy		Abbreviations
Renal Cancer	SURV	786-0	0.99047		TCGA	Differential Expression
Renal Cancer	SURV	A498	0.992376		CNV	Copy Number Variation
Renal Cancer	SURV	ACHN	0.992376		SURV	Cancer Patient Survival
Renal Cancer	SURV	CAKI-1	0.995553
Renal Cancer	SURV	SN12C	0.993647
Renal Cancer	SURV	TK10	0.994917
Renal Cancer	SURV	UO-31	0.992376
Renal Cancer	TCGA	786-0	0.878653
Renal Cancer	TCGA	A498	0.856417
Renal Cancer	TCGA	ACHN	0.874841
Renal Cancer	TCGA	CAKI-1	0.855781
Renal Cancer	TCGA	SN12C	0.879288
Renal Cancer	TCGA	TK10	0.869123
Renal Cancer	TCGA	UO-31	0.858958
Renal Cancer	CNV	786-0	0.693774
Renal Cancer	CNV	A498	0.660737
Renal Cancer	CNV	ACHN	0.668361
Renal Cancer	CNV	CAKI-1	0.664549
Renal Cancer	CNV	SN12C	0.682973
Renal Cancer	CNV	TK10	0.684879
Renal Cancer	CNV	UO-31	0.670267
Prostate Cancer	SURV	DU-145	0.864341
Prostate Cancer	SURV	PC-3	0.879845
Prostate Cancer	TCGA	DU-145	0.903101
Prostate Cancer	TCGA	PC-3	0.957364
Prostate Cancer	CNV	DU-145	0.395349
Prostate Cancer	CNV	PC-3	0.364341
Pan Cancer	CNV	786-0	0.489239
Pan Cancer	CNV	A498	0.504922
Pan Cancer	CNV	A549	0.492483
Pan Cancer	CNV	ACHN	0.499249
Pan Cancer	CNV	BT-549	0.50663
Pan Cancer	CNV	CAKI-1	0.504588
Pan Cancer	CNV	EKVX	0.507683
Pan Cancer	CNV	HOP-62	0.505856
Pan Cancer	CNV	HOP-92	0.504693
Pan Cancer	CNV	HS-578-T	0.510383
Pan Cancer	CNV	LOXIMVI	0.503791
Pan Cancer	CNV	MALME-3M	0.512041
Pan Cancer	CNV	MCF7	0.504628
Pan Cancer	CNV	MDA-MB-231	0.498791
Pan Cancer	CNV	MDA-MB-435	0.504208
Pan Cancer	CNV	NCI-H226	0.506105
Pan Cancer	CNV	NCI-H322M	0.488911
Pan Cancer	CNV	NCI-H460	0.502035
Pan Cancer	CNV	NCI-H522	0.496636
Pan Cancer	CNV	SK-MEL-2	0.507914
Pan Cancer	CNV	SK-MEL-28	0.492626
Pan Cancer	CNV	SK-MEL-5	0.495959
Pan Cancer	CNV	SN12C	0.49708
Pan Cancer	CNV	T47D	0.503711
Pan Cancer	CNV	TK10	0.502002
Pan Cancer	CNV	UACC-257	0.504541
Pan Cancer	CNV	UACC-62	0.509708
Pan Cancer	CNV	UO-31	0.504588
Pan Cancer	CNV	ADR-RES	0.509006
Pan Cancer	CNV	CCRF-CEM	0.497268
Pan Cancer	CNV	COLO-205	0.504252
Pan Cancer	CNV	DU-145	0.503419
Pan Cancer	CNV	HCC2998	0.502418
Pan Cancer	CNV	HCT-116	0.496165
Pan Cancer	CNV	HCT-15	0.488327
Pan Cancer	CNV	HL-60	0.517801
Pan Cancer	CNV	HT29	0.501167
Pan Cancer	CNV	IGROV-1	0.499666
Pan Cancer	CNV	K-562	0.498179
Pan Cancer	CNV	KM12	0.489995
Pan Cancer	CNV	MOLT-4	0.501242
Pan Cancer	CNV	OVCAR-3	0.508923
Pan Cancer	CNV	OVCAR-4	0.5005
Pan Cancer	CNV	OVCAR-5	0.50442
Pan Cancer	CNV	OVCAR-8	0.504837
Pan Cancer	CNV	PC-3	0.501668
Pan Cancer	CNV	RPMI-8226	0.508114
Pan Cancer	CNV	SK-OV-3	0.505337
Pan Cancer	CNV	SR	0.51333
Pan Cancer	CNV	SW620	0.49925
Pan Cancer	CNV	SF268	0.503486
Pan Cancer	CNV	SF539	0.505372
Pan Cancer	CNV	SNB-19	0.509719
Pan Cancer	CNV	SNB-75	0.497581
Pan Cancer	CNV	U251	0.50693
Pan Cancer	CNV	786-0	0.507591
Pan Cancer	CNV	A498	0.512346
Pan Cancer	CNV	A549	0.503696
Pan Cancer	CNV	ACHN	0.500167
Pan Cancer	CNV	BT-549	0.517388
Pan Cancer	CNV	CAKI-1	0.506423
Pan Cancer	CNV	EKVX	0.4973
Pan Cancer	CNV	HOP-62	0.508846
Pan Cancer	CNV	HOP-92	0.501537
Pan Cancer	CNV	HS-578-T	0.50688
Pan Cancer	CNV	LOXIMVI	0.500625
Pan Cancer	CNV	MALME-3M	0.510707
Pan Cancer	CNV	MCF7	0.506046
Pan Cancer	CNV	MDA-MB-231	0.502877
Pan Cancer	CNV	MDA-MB-435	0.497959
Pan Cancer	CNV	NCI-H226	0.49431
Pan Cancer	CNV	NCI-H322M	0.496636
Pan Cancer	CNV	NCI-H460	0.514827
Pan Cancer	CNV	NCI-H522	0.502284
Pan Cancer	CNV	SK-MEL-2	0.513615
Pan Cancer	CNV	SK-MEL-28	0.501875
Pan Cancer	CNV	SK-MEL-5	0.502041
Pan Cancer	CNV	SN12C	0.498248
Pan Cancer	CNV	T47D	0.506213
Pan Cancer	CNV	TK10	0.507925
Pan Cancer	CNV	UACC-257	0.499125
Pan Cancer	CNV	UACC-62	0.500958
Pan Cancer	CNV	UO-31	0.507508
Pan Cancer	CNV	ADR-RES	0.503085
Pan Cancer	CNV	CCRF-CEM	0.509687
Pan Cancer	CNV	COLO-205	0.508838
Pan Cancer	CNV	DU-145	0.514176
Pan Cancer	CNV	HCC2998	0.490995
Pan Cancer	CNV	HCT-116	0.495748
Pan Cancer	CNV	HCT-15	0.5005
Pan Cancer	CNV	HL-60	0.503809
Pan Cancer	CNV	HT29	0.510172
Pan Cancer	CNV	IGROV-1	0.512842
Pan Cancer	CNV	K-562	0.502484
Pan Cancer	CNV	KM12	0.504336
Pan Cancer	CNV	MOLT-4	0.515814
Pan Cancer	CNV	OVCAR-3	0.517845
Pan Cancer	CNV	OVCAR-4	0.518179
Pan Cancer	CNV	OVCAR-5	0.510841
Pan Cancer	CNV	OVCAR-8	0.507171
Pan Cancer	CNV	PC-3	0.505337
Pan Cancer	CNV	RPMI-8226	0.506955
Pan Cancer	CNV	SK-OV-3	0.502418
Pan Cancer	CNV	SR	0.501656
Pan Cancer	CNV	SW620	0.511256
Pan Cancer	CNV	SF268	0.507832
Pan Cancer	CNV	SF539	0.503076
Pan Cancer	CNV	SNB-19	0.502747
Pan Cancer	CNV	SNB-75	0.510293
Pan Cancer	CNV	U251	0.501189
Pan Cancer	SURV	786-0	0.666583
Pan Cancer	SURV	A498	0.672422
Pan Cancer	SURV	A549	0.679541
Pan Cancer	SURV	ACHN	0.67334
Pan Cancer	SURV	BT-549	0.685764
Pan Cancer	SURV	CAKI-1	0.673173
Pan Cancer	SURV	EKVX	0.691669
Pan Cancer	SURV	HOP-62	0.678545
Pan Cancer	SURV	HOP-92	0.680621
Pan Cancer	SURV	HS-578-T	0.682679
Pan Cancer	SURV	LOXIMVI	0.687193
Pan Cancer	SURV	MALME-3M	0.672944
Pan Cancer	SURV	MCF7	0.687766
Pan Cancer	SURV	MDA-MB-231	0.68468
Pan Cancer	SURV	MDA-MB-435	0.67586
Pan Cancer	SURV	NCI-H226	0.678545
Pan Cancer	SURV	NCI-H322M	0.681203
Pan Cancer	SURV	NCI-H460	0.685024
Pan Cancer	SURV	NCI-H522	0.671567
Pan Cancer	SURV	SK-MEL-2	0.679033
Pan Cancer	SURV	SK-MEL-28	0.681277
Pan Cancer	SURV	SK-MEL-5	0.678693
Pan Cancer	SURV	SN12C	0.678762
Pan Cancer	SURV	T47D	0.690351
Pan Cancer	SURV	TK10	0.682182
Pan Cancer	SURV	UACC-257	0.678527
Pan Cancer	SURV	UACC-62	0.676944
Pan Cancer	SURV	UO-31	0.677177
Pan Cancer	SURV	ADR-RES	0.681121
Pan Cancer	SURV	CCRF-CEM	0.686124
Pan Cancer	SURV	COLO-205	0.67909
Pan Cancer	SURV	DU-145	0.676868
Pan Cancer	SURV	HCC2998	0.677505
Pan Cancer	SURV	HCT-116	0.675171
Pan Cancer	SURV	HCT-15	0.677005
Pan Cancer	SURV	HL-60	0.678506
Pan Cancer	SURV	HT29	0.67934
Pan Cancer	SURV	IGROV-1	0.679703
Pan Cancer	SURV	K-562	0.674367
Pan Cancer	SURV	KM12	0.673087
Pan Cancer	SURV	MOLT-4	0.67594
Pan Cancer	SURV	OVCAR-3	0.685874
Pan Cancer	SURV	OVCAR-4	0.683039
Pan Cancer	SURV	OVCAR-5	0.679286
Pan Cancer	SURV	OVCAR-8	0.691044
Pan Cancer	SURV	PC-3	0.675867
Pan Cancer	SURV	RPMI-8226	0.686869
Pan Cancer	SURV	SK-OV-3	0.681955
Pan Cancer	SURV	SR	0.685461
Pan Cancer	SURV	SW620	0.676838
Pan Cancer	SURV	SF268	0.679078
Pan Cancer	SURV	SF539	0.670467
Pan Cancer	SURV	SNB-19	0.684983
Pan Cancer	SURV	SNB-75	0.68687
Pan Cancer	SURV	U251	0.684819
Pan Cancer	TCGA	786-0	0.842926
Pan Cancer	TCGA	A498	0.845762
Pan Cancer	TCGA	A549	0.848575
Pan Cancer	TCGA	ACHN	0.8496
Pan Cancer	TCGA	BT-549	0.8443
Pan Cancer	TCGA	CAKI-1	0.840674
Pan Cancer	TCGA	EKVX	0.84517
Pan Cancer	TCGA	HOP-62	0.842429
Pan Cancer	TCGA	HOP-92	0.843592
Pan Cancer	TCGA	HS-578-T	0.842132
Pan Cancer	TCGA	LOXIMVI	0.848596
Pan Cancer	TCGA	MALME-3M	0.84543
Pan Cancer	TCGA	MCF7	0.8438
Pan Cancer	TCGA	MDA-MB-231	0.848136
Pan Cancer	TCGA	MDA-MB-435	0.848096
Pan Cancer	TCGA	NCI-H226	0.841183
Pan Cancer	TCGA	NCI-H322M	0.840768
Pan Cancer	TCGA	NCI-H460	0.845668
Pan Cancer	TCGA	NCI-H522	0.843592
Pan Cancer	TCGA	SK-MEL-2	0.842495
Pan Cancer	TCGA	SK-MEL-28	0.836847
Pan Cancer	TCGA	SK-MEL-5	0.83993
Pan Cancer	TCGA	SN12C	0.845929
Pan Cancer	TCGA	T47D	0.845801
Pan Cancer	TCGA	TK10	0.845095
Pan Cancer	TCGA	UACC-257	0.847763
Pan Cancer	TCGA	UACC-62	0.846096
Pan Cancer	TCGA	UO-31	0.847931
Pan Cancer	TCGA	ADR-RES	0.846314
Pan Cancer	TCGA	CCRF-CEM	0.840619
Pan Cancer	TCGA	COLO-205	0.84759
Pan Cancer	TCGA	DU-145	0.838059
Pan Cancer	TCGA	HCC2998	0.84609
Pan Cancer	TCGA	HCT-116	0.842421
Pan Cancer	TCGA	HCT-15	0.849175
Pan Cancer	TCGA	HL-60	0.847077
Pan Cancer	TCGA	HT29	0.841838
Pan Cancer	TCGA	IGROV-1	0.842979
Pan Cancer	TCGA	K-562	0.844345
Pan Cancer	TCGA	KM12	0.849341
Pan Cancer	TCGA	MOLT-4	0.844428
Pan Cancer	TCGA	OVCAR-3	0.848065
Pan Cancer	TCGA	OVCAR-4	0.848399
Pan Cancer	TCGA	OVCAR-5	0.843312
Pan Cancer	TCGA	OVCAR-8	0.847565
Pan Cancer	TCGA	PC-3	0.837809
Pan Cancer	TCGA	RPMI-8226	0.844262
Pan Cancer	TCGA	SK-OV-3	0.847315
Pan Cancer	TCGA	SR	0.847326
Pan Cancer	TCGA	SW620	0.84709
Pan Cancer	TCGA	SF268	0.841959
Pan Cancer	TCGA	SF539	0.846223
Pan Cancer	TCGA	SNB-19	0.850242
Pan Cancer	TCGA	SNB-75	0.848274
Pan Cancer	TCGA	U251	0.845485
Ovarian Cancer	SURV	ADR-RES	0.759535
Ovarian Cancer	SURV	IGROV-1	0.763413
Ovarian Cancer	SURV	OVCAR-3	0.769231
Ovarian Cancer	SURV	OVCAR-4	0.77117
Ovarian Cancer	SURV	OVCAR-5	0.760827
Ovarian Cancer	SURV	OVCAR-8	0.75501
Ovarian Cancer	SURV	SK-OV-3	0.757595
Ovarian Cancer	TCGA	ADR-RES	0.853264
Ovarian Cancer	TCGA	IGROV-1	0.856496
Ovarian Cancer	TCGA	OVCAR-3	0.851972
Ovarian Cancer	TCGA	OVCAR-4	0.851972
Ovarian Cancer	TCGA	OVCAR-5	0.853264
Ovarian Cancer	TCGA	OVCAR-8	0.842275
Ovarian Cancer	TCGA	SK-OV-3	0.856496
Ovarian Cancer	CNV	ADR-RES	0.66128
Ovarian Cancer	CNV	IGROV-1	0.66839
Ovarian Cancer	CNV	OVCAR-3	0.685197
Ovarian Cancer	CNV	OVCAR-4	0.674855
Ovarian Cancer	CNV	OVCAR-5	0.659341
Ovarian Cancer	CNV	OVCAR-8	0.667098
Ovarian Cancer	CNV	SK-OV-3	0.692954
Melanoma	TCGA	LOXIMVI	0.923695
Melanoma	TCGA	MALME-3M	0.931727
Melanoma	TCGA	MDA-MB-435	0.925416
Melanoma	TCGA	SK-MEL-2	0.922356
Melanoma	TCGA	SK-MEL-28	0.928285
Melanoma	TCGA	SK-MEL-5	0.934596
Melanoma	TCGA	UACC-257	0.929432
Melanoma	TCGA	UACC-62	0.931153
Melanoma	CNV	LOXIMVI	0.751578
Melanoma	CNV	MALME-3M	0.740677
Melanoma	CNV	MDA-MB-435	0.746414
Melanoma	CNV	SK-MEL-2	0.73427
Melanoma	CNV	SK-MEL-28	0.757315
Melanoma	CNV	SK-MEL-5	0.738382
Melanoma	CNV	UACC-257	0.709122
Melanoma	CNV	UACC-62	0.721744
Melanoma	SURV	LOXIMVI	0.90132
Melanoma	SURV	MALME-3M	0.912794
Melanoma	SURV	MDA-MB-435	0.89214
Melanoma	SURV	SK-MEL-2	0.882865
Melanoma	SURV	SK-MEL-28	0.895009
Melanoma	SURV	SK-MEL-5	0.90132
Melanoma	SURV	UACC-257	0.913941
Melanoma	SURV	UACC-62	0.884682
Lung Cancer	TCGA	A549	0.935854
Lung Cancer	TCGA	EKVX	0.926401
Lung Cancer	TCGA	HOP-62	0.925051
Lung Cancer	TCGA	HOP-92	0.930452
Lung Cancer	TCGA	NCI-H226	0.918298
Lung Cancer	TCGA	NCI-H322M	0.925726
Lung Cancer	TCGA	NCI-H460	0.920324
Lung Cancer	TCGA	NCI-H522	0.919649
Lung Cancer	CNV	A549	0.797434
Lung Cancer	CNV	EKVX	0.770425
Lung Cancer	CNV	HOP-62	0.78393
Lung Cancer	CNV	HOP-92	0.802161
Lung Cancer	CNV	NCI-H226	0.779203
Lung Cancer	CNV	NCI-H322M	0.78393
Lung Cancer	CNV	NCI-H460	0.777853
Lung Cancer	CNV	NCI-H522	0.787306
Lung Cancer	SURV	A549	0.665766
Lung Cancer	SURV	EKVX	0.688724
Lung Cancer	SURV	HOP-62	0.715733
Lung Cancer	SURV	HOP-92	0.686698
Lung Cancer	SURV	NCI-H226	0.674544
Lung Cancer	SURV	NCI-H322M	0.711006
Lung Cancer	SURV	NCI-H460	0.719784
Lung Cancer	SURV	NCI-H522	0.700878
Glioma	SURV	SF268	0.595652
Glioma	SURV	SF539	0.634783
Glioma	SURV	SNB-19	0.721739
Glioma	SURV	SNB-75	0.765217
Glioma	SURV	U251	0.634783
Glioma	TCGA	SF268	0.834783
Glioma	TCGA	SF539	0.83913
Glioma	TCGA	SNB-19	0.873913
Glioma	TCGA	SNB-75	0.843478
Glioma	TCGA	U251	0.817391
Glioma	CNV	SF268	0.704348
Glioma	CNV	SF539	0.656522
Glioma	CNV	SNB-19	0.778261
Glioma	CNV	SNB-75	0.665217
Glioma	CNV	U251	0.756522
Colorectal Cancer	SURV	COLO-205	0.870045
Colorectal Cancer	SURV	HCC2998	0.867446
Colorectal Cancer	SURV	HCT-116	0.874594
Colorectal Cancer	SURV	HCT-15	0.88499
Colorectal Cancer	SURV	HT29	0.866147
Colorectal Cancer	SURV	KM12	0.871345
Colorectal Cancer	SURV	SW620	0.88694
Colorectal Cancer	TCGA	COLO-205	0.862898
Colorectal Cancer	TCGA	HCC2998	0.888889
Colorectal Cancer	TCGA	HCT-116	0.877193
Colorectal Cancer	TCGA	HCT-15	0.879792
Colorectal Cancer	TCGA	HT29	0.887589
Colorectal Cancer	TCGA	KM12	0.889539
Colorectal Cancer	TCGA	SW620	0.870695
Colorectal Cancer	CNV	COLO-205	0.781027
Colorectal Cancer	CNV	HCC2998	0.788174
Colorectal Cancer	CNV	HCT-116	0.767381
Colorectal Cancer	CNV	HCT-15	0.789474
Colorectal Cancer	CNV	HT29	0.775828
Colorectal Cancer	CNV	KM12	0.794022
Colorectal Cancer	CNV	SW620	0.761533
Breast Cancer	TCGA	BT-549	0.88343
Breast Cancer	TCGA	HS-578-T	0.88343
Breast Cancer	TCGA	MCF7	0.880539
Breast Cancer	TCGA	MDA-MB-231	0.878613
Breast Cancer	TCGA	T47D	0.884393
Breast Cancer	CNV	BT-549	0.601156
Breast Cancer	CNV	HS-578-T	0.65896
Breast Cancer	CNV	MCF7	0.627168
Breast Cancer	CNV	MDA-MB-231	0.609827
Breast Cancer	CNV	T47D	0.586705
Breast Cancer	SURV	BT-549	0.634875
Breast Cancer	SURV	HS-578-T	0.633911
Breast Cancer	SURV	MCF7	0.660886
Breast Cancer	SURV	MDA-MB-231	0.604046
Breast Cancer	SURV	T47D	0.617534
B-cell lymphoma	SURV	CCRF-CEM	0.795349
B-cell lymphoma	SURV	HL-60	0.801163
B-cell lymphoma	SURV	K-562	0.796512
B-cell lymphoma	SURV	MOLT-4	0.788372
B-cell lymphoma	SURV	RPMI-8226	0.784884
B-cell lymphoma	SURV	SR	0.788372
B-cell lymphoma	TCGA	CCRF-CEM	0.872093
B-cell lymphoma	TCGA	HL-60	0.888372
B-cell lymphoma	TCGA	K-562	0.85
B-cell lymphoma	TCGA	MOLT-4	0.895349
B-cell lymphoma	TCGA	RPMI-8226	0.852326
B-cell lymphoma	TCGA	SR	0.880233
B-cell lymphoma	CNV	CCRF-CEM	0.639535
B-cell lymphoma	CNV	HL-60	0.647674
B-cell lymphoma	CNV	K-562	0.633721
B-cell lymphoma	CNV	MOLT-4	0.617442
B-cell lymphoma	CNV	RPMI-8226	0.648837
B-cell lymphoma	CNV	SR	0.643023

## Sheet: S. Table 8 | AUROC
Cancer	Target	AUROC		Abbreviations
Renal Cancer	SURV	0.992239		TCGA	Differential Expression
Renal Cancer	TCGA	0.901961		CNV	Copy Number Variation
Renal Cancer	CNV	0.657884		SURV	Cancer Patient Survival
Prostate Cancer	SURV	0.965843
Prostate Cancer	TCGA	0.969477
Prostate Cancer	CNV	0.553779
Pan Cancer	CNV	0.596394
Pan Cancer	CNV	0.603771
Pan Cancer	SURV	0.778101
Pan Cancer	TCGA	0.896841
Ovarian Cancer	SURV	0.759975
Ovarian Cancer	TCGA	0.879052
Ovarian Cancer	CNV	0.661887
Melanoma	TCGA	0.942018
Melanoma	CNV	0.701431
Melanoma	SURV	0.90945
Lung Cancer	TCGA	0.929743
Lung Cancer	CNV	0.742686
Lung Cancer	SURV	0.71609
Glioma	SURV	0.721204
Glioma	TCGA	0.849476
Glioma	CNV	0.723822
Colorectal Cancer	SURV	0.884921
Colorectal Cancer	TCGA	0.908939
Colorectal Cancer	CNV	0.770468
Breast Cancer	TCGA	0.916185
Breast Cancer	CNV	0.676879
Breast Cancer	SURV	0.703757
B-cell lymphoma	SURV	0.825945
B-cell lymphoma	TCGA	0.90407
B-cell lymphoma	CNV	0.663517

## Sheet: S. Table 9 | HR Check
Cancer type	Target	Target Label	Number of targets	HR range	10-fold CV accuracy
Breast Cancer	TCGA annotation	NEUTRAL	3825	[0.90 - 1.10]	97.46		Legend
Breast Cancer	TCGA annotation	DOWNREG	475	[0.90 - 1.10]	97.46		HR cutoffs = [0.90 - 1.10]
Breast Cancer	TCGA annotation	UPREG	25	[0.90 - 1.10]	97.46		HR cutoffs = [0.75 - 1.33]
Lung Cancer	TCGA annotation	NEUTRAL	5072	[0.90 - 1.10]	98.48		HR cutoffs = [0.50 – 2.00]
Lung Cancer	TCGA annotation	DOWNREG	408	[0.90 - 1.10]	98.48
Lung Cancer	TCGA annotation	UPREG	160	[0.90 - 1.10]	98.48
Melanoma	TCGA annotation	NEUTRAL	6096	[0.90 - 1.10]	98.51
Melanoma	TCGA annotation	DOWNREG	472	[0.90 - 1.10]	98.51
Melanoma	TCGA annotation	UPREG	72	[0.90 - 1.10]	98.51
Breast Cancer	CNV	LOSS	2355	[0.90 - 1.10]	83.81
Breast Cancer	CNV	NEUT	1370	[0.90 - 1.10]	83.81
Breast Cancer	CNV	GAIN	600	[0.90 - 1.10]	83.81
Lung Cancer	CNV	GAIN	3512	[0.90 - 1.10]	93.94
Lung Cancer	CNV	NEUT	1168	[0.90 - 1.10]	93.94
Lung Cancer	CNV	LOSS	960	[0.90 - 1.10]	93.94
Melanoma	CNV	LOSS	3912	[0.90 - 1.10]	91.21
Melanoma	CNV	NEUT	1800	[0.90 - 1.10]	91.21
Melanoma	CNV	GAIN	928	[0.90 - 1.10]	91.21
Breast Cancer	SURV	UPREG	1735	[0.90 - 1.10]	69.45
Breast Cancer	SURV	DOWNREG	1295	[0.90 - 1.10]	69.45
Breast Cancer	SURV	NEUTRAL	1295	[0.90 - 1.10]	69.45
Lung Cancer	SURV	NEUTRAL	2056	[0.90 - 1.10]	72.13
Lung Cancer	SURV	UPREG	2048	[0.90 - 1.10]	72.13
Lung Cancer	SURV	DOWNREG	1536	[0.90 - 1.10]	72.13
Melanoma	SURV	NEUTRAL	5680	[0.90 - 1.10]	98.06
Melanoma	SURV	UPREG	888	[0.90 - 1.10]	98.06
Melanoma	SURV	DOWNREG	72	[0.90 - 1.10]	98.06
Breast Cancer	TCGA annotation	NEUTRAL	3785	[0.75 - 1.33]	97.38
Breast Cancer	TCGA annotation	DOWNREG	465	[0.75 - 1.33]	97.38
Breast Cancer	TCGA annotation	UPREG	25	[0.75 - 1.33]	97.38
Lung Cancer	TCGA annotation	NEUTRAL	5016	[0.75 - 1.33]	98.32
Lung Cancer	TCGA annotation	DOWNREG	400	[0.75 - 1.33]	98.32
Lung Cancer	TCGA annotation	UPREG	152	[0.75 - 1.33]	98.32
Melanoma	TCGA annotation	NEUTRAL	6024	[0.75 - 1.33]	98.12
Melanoma	TCGA annotation	DOWNREG	464	[0.75 - 1.33]	98.12
Melanoma	TCGA annotation	UPREG	72	[0.75 - 1.33]	98.12
Breast Cancer	CNV	LOSS	2310	[0.75 - 1.33]	84.5
Breast Cancer	CNV	NEUT	1365	[0.75 - 1.33]	84.5
Breast Cancer	CNV	GAIN	600	[0.75 - 1.33]	84.5
Lung Cancer	CNV	GAIN	3480	[0.75 - 1.33]	93.8
Lung Cancer	CNV	NEUT	1136	[0.75 - 1.33]	93.8
Lung Cancer	CNV	LOSS	952	[0.75 - 1.33]	93.8
Melanoma	CNV	LOSS	3864	[0.75 - 1.33]	90.84
Melanoma	CNV	NEUT	1776	[0.75 - 1.33]	90.84
Melanoma	CNV	GAIN	920	[0.75 - 1.33]	90.84
Breast Cancer	SURV	NEUTRAL	2340	[0.75 - 1.33]	85.54
Breast Cancer	SURV	UPREG	1165	[0.75 - 1.33]	85.54
Breast Cancer	SURV	DOWNREG	770	[0.75 - 1.33]	85.54
Lung Cancer	SURV	NEUTRAL	2784	[0.75 - 1.33]	85.3
Lung Cancer	SURV	UPREG	1552	[0.75 - 1.33]	85.3
Lung Cancer	SURV	DOWNREG	1232	[0.75 - 1.33]	85.3
Melanoma	SURV	NEUTRAL	5616	[0.75 - 1.33]	97.92
Melanoma	SURV	UPREG	880	[0.75 - 1.33]	97.92
Melanoma	SURV	DOWNREG	64	[0.75 - 1.33]	97.92
Breast Cancer	TCGA annotation	NEUTRAL	3825	[0.50 - 2.00]	97.73
Breast Cancer	TCGA annotation	DOWNREG	475	[0.50 - 2.00]	97.73
Breast Cancer	TCGA annotation	UPREG	25	[0.50 - 2.00]	97.73
Lung Cancer	TCGA annotation	NEUTRAL	5072	[0.50 - 2.00]	98.39
Lung Cancer	TCGA annotation	DOWNREG	408	[0.50 - 2.00]	98.39
Lung Cancer	TCGA annotation	UPREG	160	[0.50 - 2.00]	98.39
Melanoma	TCGA annotation	NEUTRAL	6096	[0.50 - 2.00]	98.1
Melanoma	TCGA annotation	DOWNREG	472	[0.50 - 2.00]	98.1
Melanoma	TCGA annotation	UPREG	72	[0.50 - 2.00]	98.1
Breast Cancer	CNV	LOSS	2355	[0.50 - 2.00]	83.72
Breast Cancer	CNV	NEUT	1370	[0.50 - 2.00]	83.72
Breast Cancer	CNV	GAIN	600	[0.50 - 2.00]	83.72
Lung Cancer	CNV	GAIN	3512	[0.50 - 2.00]	94.02
Lung Cancer	CNV	NEUT	1168	[0.50 - 2.00]	94.02
Lung Cancer	CNV	LOSS	960	[0.50 - 2.00]	94.02
Melanoma	CNV	LOSS	3912	[0.50 - 2.00]	90.39
Melanoma	CNV	NEUT	1800	[0.50 - 2.00]	90.39
Melanoma	CNV	GAIN	928	[0.50 - 2.00]	90.39
Breast Cancer	SURV	NEUTRAL	2655	[0.50 - 2.00]	89.66
Breast Cancer	SURV	UPREG	1050	[0.50 - 2.00]	89.66
Breast Cancer	SURV	DOWNREG	620	[0.50 - 2.00]	89.66
Lung Cancer	SURV	NEUTRAL	2888	[0.50 - 2.00]	86
Lung Cancer	SURV	UPREG	1640	[0.50 - 2.00]	86
Lung Cancer	SURV	DOWNREG	1112	[0.50 - 2.00]	86
Melanoma	SURV	NEUTRAL	5704	[0.50 - 2.00]	98.22
Melanoma	SURV	UPREG	872	[0.50 - 2.00]	98.22
Melanoma	SURV	DOWNREG	64	[0.50 - 2.00]	98.22

## Sheet: S. Table 10 | Breast Cancer
This sheet contains Differential expression, CNV and Survival datasets for Breast Cancer. All three datasets are provided as separate tables. The features are sorted based on importance score predicted by MetOncoFit
DIFFERENTIAL EXPRESSION
Gene	Target	Type	NCI-60 gene expression	Topological distance to CMP (biomass)	Topological distance to cholesterol (biomass)	Topological distance to ATP (biomass)	Flux change in Arginine and Proline Metabolism after gene KO	RECON1 subsystem	Catalytic efficiency	Topological distance to tyrosine (biomass)	Topological distance to glycogen (biomass)	Sum of topological distances to media components	Metabolic subnetwork	Sum of topological distances to biomass components	Flux change in Pyruvate Metabolism after gene KO	Flux change in Urea cycle/amino group metabolism after gene KO	Flux change in Fatty Acid Metabolism after gene KO	Topological distance to lsophosphatidylcholine (biomass)	Topological distance to UMP (biomass)	Flux change in Tyrosine metabolism after gene KO	Flux change in NAD Metabolism after gene KO	Flux change in Glycolysis/Gluconeogenesis after gene KO	Flux change in Valine, Leucine, and Isoleucine Metabolism after gene KO	Flux change in Alanine and Aspartate Metabolism after gene KO	Flux change in Pentose and Glucuronate Interconversions after gene KO	Flux change in Glutamate metabolism after gene KO	Topological distance to triacylglycerol (biomass)	Topological distance from glutamate (media)	Flux change in Glutathione Metabolism after gene KO	Flux change in Lysine Metabolism after gene KO	Topological distance to cardiolipin (biomass)	Flux change in Fatty acid oxidation after gene KO	Flux change in Oxidative Phosphorylation after gene KO	Topological distance from alanine (media)	Flux change in Folate Metabolism after gene KO	Topological distance from myo-inositol (media)	Topological distance to proline (biomass)	Topological distance to phosphatidic acid (biomass)	Topological distance to glutamate (biomass)	Topological distance from arginine (media)	Topological distance to threonine (biomass)	Flux change in Pyrimidine Biosynthesis after gene KO	Flux change in Cysteine Metabolism after gene KO	Topological distance from methionine (media)	Flux change in Pyrimidine Catabolism after gene KO	Topological distance from histidine (media)	Flux change in Inositol Phosphate Metabolism after gene KO	Topological distance to water (biomass)	Flux change in Citric Acid Cycle after gene KO
A4GNT	Differential Expression	NEUTRAL	0	1	1	1	0.667	0.376	0.459	1	1	1	0.75	1	0.003	0.655	0.661	1	1	0.03	0.924	0.683	0.125	0.091	0.995	0.076	1	1	0	0.917	1	0	1	1	0.871	1	1	1	1	1	1	0.696	0	1	0	1	0.04	1	0.845
AACS	Differential Expression	NEUTRAL	0.488	1	1	1	0.667	0.529	0.459	1	1	1	0.75	1	0.003	0.655	0.623	1	1	0	0.913	0.717	0.125	0.09	0.132	0.016	1	1	0	0.917	1	0.929	0.893	1	0.871	1	1	1	1	1	1	0.588	0.144	1	0.001	1	0.04	1	0.845
AADAC	Differential Expression	DOWNREGULATED	0	0.081	0.051	1	0.667	0.224	0.459	0.051	0.061	0.02	0.75	0.035	0.003	0.655	0.661	0.02	0.102	0.03	0.924	0.683	0.125	0.091	0.995	0.076	0.082	0.091	0	0.917	0.101	0	1	0.081	0.871	0.03	0.052	0.031	0.092	0.061	1	0.696	0	0	0	0.061	0.04	0.061	0.845
AASS	Differential Expression	NEUTRAL	0.112	0.111	0.051	1	1	0.576	0.459	0.051	0.082	0.024	0	0.035	0.615	0.982	0.619	0.101	0.051	0.49	0.915	0.603	0.676	0.087	0.995	0.017	0.061	0.061	0	0.198	0.051	1	0.987	0.091	0.871	0.061	0.082	0.102	0.061	0.051	1	0.693	0.144	0.082	0	0.04	0.04	0.031	0.849
ABAT	Differential Expression	NEUTRAL	0.047	0.101	0.04	1	1	0.235	0.459	0.041	0.071	0.015	0	0.026	0.628	0.982	0.633	0.091	0.041	0.451	0.918	0.577	0.747	0.091	0.995	0.021	0.051	0.051	0	0.917	0.04	0.929	0.954	0.081	0.871	0.051	0.072	0.092	0.051	0.04	1	0.875	0	0.071	0	0.03	0.04	0.02	0.845
ABCA1	Differential Expression	NEUTRAL	0	1	1	1	0.667	0.341	0.459	1	1	1	0.75	1	0.003	0.655	0.661	1	1	0.03	0.924	0.683	0.125	0.091	0.995	0.076	1	1	0	0.917	1	0	1	1	0.871	1	1	1	1	1	1	0.696	0	1	0	1	0.04	1	0.845
ABCB11	Differential Expression	DOWNREGULATED	0	0.162	0.152	1	0.667	0	0.459	0.153	0.153	0.102	1	0.12	0.003	0.654	0.502	0.121	0.184	0.03	0	0.736	0.125	0.077	0.001	0.875	0.173	0.172	0	0.917	0.182	0.929	0.968	0.162	0.871	0.071	0.134	0.153	0.173	0.101	1	0.696	0	0.102	0.002	0.141	0.04	0.143	0.845
ABCC1	Differential Expression	NEUTRAL	0.175	1	1	1	0.244	0	0.459	1	1	1	1	1	0.192	0.654	0.54	1	1	0.03	0.982	0.75	0.179	0.082	0.995	0.297	1	1	0.931	0.917	1	0	0.567	1	0.871	1	1	1	1	1	1	0.588	0	1	0.002	1	0.04	1	0.845
ABCC3	Differential Expression	NEUTRAL	0.137	0.162	0.152	1	0.667	0	0.459	0.153	0.153	0.102	1	0.12	0.003	0.654	0.502	0.121	0.184	0.03	0	0.736	0.125	0.077	0.001	0.875	0.173	0.172	0	0.917	0.182	0.929	0.968	0.162	0.871	0.071	0.134	0.153	0.173	0.101	1	0.696	0	0.102	0.002	0.141	0.04	0.143	0.845
ABCC4	Differential Expression	NEUTRAL	0.2	1	1	1	1	0	0.459	1	1	1	1	1	0.502	0.982	0.534	1	1	0.477	0.918	0.654	0.179	0.091	0.001	0.031	1	1	0	0.917	1	0	0.987	1	0.871	1	1	1	1	1	1	0.694	0	1	0	1	0.04	1	0.845
ABCC5	Differential Expression	NEUTRAL	0.064	0.111	0.131	1	1	0	0.459	0.133	0.092	0.059	1	0.089	0.502	0.982	0.534	0.111	0.133	0.477	0.918	0.654	0.179	0.091	0.001	0.031	0.153	0.141	0	0.917	0.131	0	0.987	0.162	0.871	0.091	0.082	0.143	0.143	0.051	1	0.694	0	0.092	0	0.091	0.04	0.092	0.845
ABO	Differential Expression	DOWNREGULATED	0	1	1	1	0.667	0.294	0.459	1	1	1	0.75	1	0.003	0.655	0.661	1	1	0.03	0.924	0.683	0.125	0.091	0.995	0.076	1	1	0	0.917	1	0	1	1	0.871	1	1	1	1	1	1	0.696	0	1	0	1	0.04	1	0.845
ACAA1	Differential Expression	NEUTRAL	0.318	1	1	1	1	0.588	0.459	1	1	1	0	0.958	0.007	0.982	0.505	1	1	0.012	0.062	0.735	0.125	0.096	0.088	0.886	1	1	0	0.917	1	0.422	1	1	0.871	1	0	1	1	1	1	0.588	0.144	1	0.002	1	0.04	1	0.845
ACACA	Differential Expression	NEUTRAL	0.174	0.101	0.101	1	1	0.353	0.553	0.102	0.122	0.055	0	0.075	0.383	0.982	0.163	0.071	0.133	0.856	0.865	0.433	0.185	0.613	0.999	0	0.133	0.141	0	1	0.131	0.353	0.07	0.131	0.029	0.081	0.072	0.102	0.143	0.091	1	0	0.145	0.051	0.001	0.081	0.053	0.082	0.342
ACACB	Differential Expression	DOWNREGULATED	0.094	0.101	0.03	1	0.15	0.353	0.56	0.031	0.061	0.015	0	0.024	0.121	0.655	0.494	0.081	0.031	0.493	0.947	0.692	0.237	0.102	0.996	0.083	0.041	0.04	0.352	0.917	0.03	0	0.643	0.071	0.871	0.04	0.072	0.082	0.041	0.051	1	0.588	0.288	0.061	0	0.04	0.04	0.031	0.845
ACAD10	Differential Expression	NEUTRAL	0.125	0.071	0.091	1	0.142	0.529	0.459	0.092	0.112	0.031	0.75	0.052	0.24	0.654	0.54	0.061	0.112	0.03	1	0.63	0.797	0.092	1	0.09	0.112	0.121	0.269	0.917	0.111	0	0.776	0.121	0.871	0.051	0.041	0.092	0.122	0.061	1	0.588	0	0.041	0.002	0.051	0.04	0.051	0.845
ACAD8	Differential Expression	NEUTRAL	0.433	0.091	0.091	1	0.142	0.235	0.459	0.092	0.112	0.045	0	0.064	0.24	0.654	0.54	0.061	0.122	0.03	1	0.63	0.797	0.092	1	0.09	0.122	0.131	0.269	0.917	0.121	0	0.776	0.121	0.871	0.071	0.062	0.092	0.133	0.081	1	0.588	0	0.041	0.002	0.071	0.04	0.071	0.845
ACAD9	Differential Expression	NEUTRAL	0.479	0.071	0.091	1	0.142	0.529	0.459	0.092	0.112	0.031	0.75	0.052	0.24	0.654	0.54	0.061	0.112	0.03	1	0.63	0.797	0.092	1	0.09	0.112	0.121	0.269	0.917	0.111	0	0.776	0.121	0.871	0.051	0.041	0.092	0.122	0.061	1	0.588	0	0.041	0.002	0.051	0.04	0.051	0.845
ACADM	Differential Expression	NEUTRAL	0.584	0.091	0.091	1	0.122	0.235	0.599	0.092	0.112	0.045	0	0.064	0.242	0.655	0.514	0.061	0.122	0.521	0.934	0.861	0.501	0.09	0.995	0.307	0.122	0.131	0.673	0.917	0.121	0	0.83	0.121	0.871	0.071	0.062	0.092	0.133	0.081	1	0.588	0	0.041	0	0.071	0.04	0.071	0.845
ACADSB	Differential Expression	NEUTRAL	0.235	0.071	0.101	1	0.142	0.235	0.459	0.102	0.122	0.032	0	0.054	0.24	0.654	0.54	0.071	0.112	0.03	1	0.63	0.797	0.092	1	0.09	0.112	0.121	0.269	0.917	0.111	0	0.776	0.131	0.871	0.051	0.041	0.102	0.122	0.061	1	0.588	0	0.051	0.002	0.051	0.04	0.051	0.845
ACAT1	Differential Expression	NEUTRAL	0.001	0.071	0.091	1	0.667	0.235	0.459	0.092	0.112	0.031	0	0.052	0.247	0.654	0.848	0.061	0.112	0.462	0.898	0.572	0.416	0.078	0.995	0.036	0.112	0.121	0	0.921	0.111	0	0.849	0.121	0.871	0.051	0.041	0.092	0.122	0.061	1	0.676	0	0.041	0	0.051	0.041	0.051	0.912
ACAT2	Differential Expression	NEUTRAL	0.46	0.091	0.091	1	0.412	0.247	0.459	0.092	0.112	0.045	0	0.064	0.199	0.982	0.513	0.061	0.122	0.03	0.966	0.615	0.156	0.096	0.996	0.307	0.122	0.131	0.789	0.917	0.121	0	0.987	0.121	0.871	0.071	0.062	0.092	0.133	0.081	1	0.588	0.144	0.041	0	0.071	0.04	0.071	0.845
ACHE	Differential Expression	NEUTRAL	0.035	0.081	0.051	1	0.667	0.2	0.822	0.051	0.071	0.02	0.5	0.035	0.244	0.654	0.576	0	0.102	0.03	0.949	0.747	0.125	0.092	0.995	0.021	0.082	0.091	0	0.917	0.101	0	0.987	0.081	0.871	0.03	0.052	0.051	0.092	0.061	1	0.588	0.144	0	0	0.061	0.04	0.061	0.845
ACLY	Differential Expression	NEUTRAL	0.639	0.091	0.091	1	0.435	0.153	0.637	0.092	0.112	0.045	0.25	0.064	0.217	0.982	0.43	0.061	0.122	0.004	1	0.691	0.179	0.089	1	0.144	0.122	0.131	0.466	0.917	0.121	0	1	0.121	0.871	0.071	0.062	0.092	0.133	0.081	1	0.588	0	0.041	0	0.071	0.04	0.071	0.845
ACMSD	Differential Expression	NEUTRAL	0	1	1	1	0.203	0.247	0.526	1	1	1	0	1	0.187	0.654	0.549	1	1	0	0.968	0.723	0.564	0.087	0.996	0.076	1	1	0.308	0.719	1	0	0.776	1	0.871	1	1	1	1	1	1	0.586	0.144	1	0	1	0.041	1	0.849
ACO1	Differential Expression	NEUTRAL	0	0.131	0.061	1	0.401	0.153	0.637	0.061	0.092	0.045	0.25	0.055	0.128	0.982	0.575	0.111	0.061	0.418	0.974	0.786	0.125	0.097	0.001	0.111	0.071	0.071	0.43	0.917	0.061	0	0.66	0.101	0.871	0.071	0.103	0.112	0.071	0.081	1	0.588	0.144	0.092	0.002	0.071	0.04	0.061	0.845
ACO2	Differential Expression	NEUTRAL	0.021	0.101	0.03	1	1	0.153	0.637	0.031	0.061	0.014	0.25	0.023	0.17	0.982	0.689	0.081	0.031	0	0.915	0.679	0.179	0.082	0.001	0.021	0.041	0.04	0	0.917	0.03	0	0.879	0.071	0.871	0.04	0.072	0.082	0.041	0.051	1	0.694	0.144	0.061	0	0.04	0.04	0.031	0.845
ACOT8	Differential Expression	NEUTRAL	0.045	0.121	0.121	1	0.667	0.353	0.459	0.122	0.143	0.077	0	0.096	0.003	0.655	0.661	0.091	0.153	0.03	0.924	0.683	0.125	0.091	0.995	0.076	0.153	0.162	0	0.917	0.152	0	1	0.152	0.871	0.101	0.093	0.122	0.163	0.111	1	0.696	0	0.071	0	0.101	0.04	0.102	0.845
ACOX1	Differential Expression	NEUTRAL	0.003	1	1	1	0.333	0.588	0.459	1	1	1	0	0.958	0.134	0.982	0.169	1	1	0.466	0.971	0.668	0.085	0.096	0.995	0.144	1	1	0.466	0.917	1	1	0.776	1	0.87	1	0	1	1	1	1	0.588	0.144	1	0	1	0.04	1	0.845
ACOX2	Differential Expression	NEUTRAL	0.003	1	1	1	0.667	0.318	0.459	1	1	1	1	0.958	0.613	0.655	0.524	1	1	0.462	0.934	0.654	0.156	0.096	0.996	0.015	1	1	0	0.917	1	1	0.644	1	0.871	1	0	1	1	1	1	0.588	0.144	1	0	1	0.04	1	0.845
ACP2	Differential Expression	NEUTRAL	0.378	0.081	0.051	1	0.667	0.012	0.459	0.051	0.071	0.02	0.75	0.036	0.003	0.655	0.661	0.02	0.102	0.03	0.924	0.683	0.125	0.091	0.995	0.076	0.082	0.091	0	0.917	0.101	0	1	0.081	0.871	0.03	0.052	0.051	0.092	0.061	1	0.696	0	0	0	0.061	0.04	0.061	0.845
ACSL1	Differential Expression	DOWNREGULATED	0.363	0.061	0.091	1	0.667	0.129	0.459	0.092	0.061	0.017	0	0.041	0.04	0.127	0.582	0.061	0.102	0	0.927	0.632	0.179	0.089	0.996	0.021	0.102	0.111	0	0.917	0.101	0.827	0.987	0.121	0.871	0.04	0.031	0.092	0.112	0	1	0.694	0	0.041	0	0.04	0.04	0.041	0.845
ACSL3	Differential Expression	NEUTRAL	0.651	1	1	1	1	0.129	0.459	1	1	1	0	1	0.22	0.982	0.576	1	1	0.46	0.949	0.711	0.179	0.092	0.001	0.021	1	1	0	0.917	1	0	1	1	0.871	1	1	1	1	1	1	0.694	0.144	1	0	1	0.04	1	0.923
ACSL4	Differential Expression	NEUTRAL	0.024	0.091	0.091	1	0.667	0.129	0.459	0.092	0.112	0.045	0	0.064	0.003	0.655	0.661	0.061	0.122	0.03	0.924	0.683	0.125	0.091	0.995	0.076	0.122	0.131	0	0.917	0.121	0	1	0.121	0.871	0.071	0.062	0.092	0.133	0.081	1	0.696	0	0.041	0	0.071	0.04	0.071	0.845
ACSL5	Differential Expression	NEUTRAL	0.017	1	1	1	1	0.129	0.459	1	1	1	0	1	0.22	0.982	0.576	1	1	0.46	0.949	0.711	0.179	0.092	0.001	0.021	1	1	0	0.917	1	0	1	1	0.871	1	1	1	1	1	1	0.694	0.144	1	0	1	0.04	1	0.923
ACSM1	Differential Expression	NEUTRAL	0	0.081	0.081	1	0.142	0.129	0.459	0.082	0.102	0.034	0	0.054	0.24	0.654	0.54	0.051	0.112	0.03	1	0.63	0.797	0.092	1	0.09	0.112	0.121	0.269	0.917	0.111	0	0.776	0.111	0.871	0.061	0.052	0.082	0.122	0.071	1	0.588	0	0.031	0.002	0.061	0.04	0.061	0.845
ACSS1	Differential Expression	NEUTRAL	0	1	1	1	0.667	0.529	0.459	1	1	1	0.75	1	0.167	0.655	0.505	1	1	0.03	0.928	0.665	0.179	0.092	0.995	0.027	1	1	0.066	0.917	1	0	0.987	1	0.871	1	1	1	1	1	1	0.588	0	1	0	1	0.04	1	0.845
ACSS2	Differential Expression	NEUTRAL	0.406	1	1	1	0.667	0.529	0.459	1	1	1	0.75	1	0.003	0.655	0.623	1	1	0	0.913	0.717	0.125	0.09	0.132	0.016	1	1	0	0.917	1	0.929	0.893	1	0.871	1	1	1	1	1	1	0.588	0.144	1	0.001	1	0.04	1	0.845
ACY1	Differential Expression	NEUTRAL	0	1	1	1	0.667	0.259	0.459	1	1	1	0	1	0.003	0.655	0.661	1	1	0.03	0.924	0.683	0.125	0.091	0.995	0.076	1	1	0	0.917	1	0	1	1	0.871	1	1	1	1	1	1	0.696	0	1	0	1	0.04	1	0.845
ACY3	Differential Expression	NEUTRAL	0.005	0.141	0.081	1	0.429	0.835	0.459	0.082	0.112	0.053	0	0.063	0.245	0.982	0.48	0.131	0.082	0.475	0.964	0.7	0.156	0.097	0.995	0.086	0.071	0.091	0.331	0.917	0.081	0	0.776	0.121	0.871	0.091	0.113	0.133	0.092	0.081	1	0.588	0.144	0.112	0	0.051	0.04	0.061	0.845
ACYP1	Differential Expression	NEUTRAL	0.535	0.101	0.071	1	0.667	0.741	0.83	0.071	0.051	0.031	0.25	0.044	0.377	0.982	0.543	0.04	0.082	0.439	0.918	0.612	0.564	0.089	0.995	0.046	0.092	0.091	0.163	0.917	0.081	1	0.644	0.081	0.871	0.051	0.072	0.071	0.092	0.081	1	0.694	0	0.02	0.002	0.071	0.04	0.061	0.845
ADA	Differential Expression	NEUTRAL	0.176	0.071	0.101	1	0.667	0.541	0.684	0.102	0.071	0.027	0.75	0.052	0.171	0.655	0.638	0.071	0.112	0.483	0.957	0.577	0.694	0.077	0.996	0.076	0.112	0.121	0.163	0.917	0.111	0	0.987	0.131	0.871	0.051	0.041	0.102	0.122	0.01	1	0.942	0.05	0.051	0.001	0.051	0.04	0.051	0.845
ADH1A	Differential Expression	DOWNREGULATED	0	1	1	1	0.334	0.176	0.682	1	1	1	0	1	0.361	0.982	0.384	1	1	0.952	0.997	0.705	0.179	0.102	0.995	0.256	1	1	0.805	0.917	1	0	0.987	1	0.871	1	1	1	1	1	1	0.588	0.288	1	0	1	0.04	1	0.845
ADH1B	Differential Expression	DOWNREGULATED	0	1	1	1	0.334	0.176	0.625	1	1	1	0	1	0.361	0.982	0.384	1	1	0.952	0.997	0.705	0.179	0.102	0.995	0.256	1	1	0.805	0.917	1	0	0.987	1	0.871	1	1	1	1	1	1	0.588	0.288	1	0	1	0.04	1	0.845
ADH4	Differential Expression	DOWNREGULATED	0	1	1	1	0.334	0.176	0.678	1	1	1	0	1	0.361	0.982	0.384	1	1	0.952	0.997	0.705	0.179	0.102	0.995	0.256	1	1	0.805	0.917	1	0	0.987	1	0.871	1	1	1	1	1	1	0.588	0.288	1	0	1	0.04	1	0.845
ADH5	Differential Expression	NEUTRAL	0.617	1	1	1	0.334	0.176	0.624	1	1	1	0	1	0.361	0.982	0.384	1	1	0.952	0.997	0.705	0.179	0.102	0.995	0.256	1	1	0.805	0.917	1	0	0.987	1	0.871	1	1	1	1	1	1	0.588	0.288	1	0	1	0.04	1	0.845
ADH6	Differential Expression	DOWNREGULATED	0	1	1	1	0.334	0.176	0.459	1	1	1	0	1	0.361	0.982	0.384	1	1	0.952	0.997	0.705	0.179	0.102	0.995	0.256	1	1	0.805	0.917	1	0	0.987	1	0.871	1	1	1	1	1	1	0.588	0.288	1	0	1	0.04	1	0.845
ADHFE1	Differential Expression	NEUTRAL	0.024	1	1	1	0.334	0.176	0.459	1	1	1	0	1	0.361	0.982	0.384	1	1	0.952	0.997	0.705	0.179	0.102	0.995	0.256	1	1	0.805	0.917	1	0	0.987	1	0.871	1	1	1	1	1	1	0.588	0.288	1	0	1	0.04	1	0.845
ADK	Differential Expression	NEUTRAL	0.645	0.071	0.101	1	0.151	0.047	0.474	0.102	0.071	0.027	0	0.052	0.12	0.655	0.384	0.071	0.112	0.489	0.947	0.76	0.179	0.097	0.252	0.144	0.112	0.121	0.466	0.917	0.111	0	1	0.131	0.871	0.051	0.041	0.102	0.122	0.01	1	0.587	0.144	0.051	0	0.051	0.04	0.051	0.868
ADSL	Differential Expression	NEUTRAL	0.662	1	1	1	0.333	0.047	0.459	1	1	1	0	1	0.253	1	0.019	1	1	0.74	0.886	0.802	0.216	0.284	0.999	0.03	1	1	0	1	1	0	0.427	1	0.029	1	1	1	1	1	1	0	0.145	1	0.246	1	0	1	0.321
ADSS	Differential Expression	NEUTRAL	0	0.071	0.101	1	0.333	0.047	0.459	0.102	0.061	0.027	0	0.05	0.253	1	0.019	0.071	0.102	0.74	0.886	0.802	0.216	0.284	0.999	0.03	0.112	0.111	0	1	0.101	0	0.427	0.131	0.029	0.051	0.041	0.102	0.112	0.01	1	0	0.145	0.051	0.246	0.051	0	0.051	0.321
AGA	Differential Expression	NEUTRAL	0.364	0.081	0.051	1	0.667	0.059	0.529	0.051	0.071	0.02	0.75	0.036	0.003	0.655	0.661	0.02	0.102	0.03	0.924	0.683	0.125	0.091	0.995	0.076	0.082	0.091	0	0.917	0.101	0	1	0.081	0.871	0.03	0.052	0.051	0.092	0.061	1	0.696	0	0	0	0.061	0.04	0.061	0.845
AGMAT	Differential Expression	NEUTRAL	0.148	0.061	0.051	1	0.667	0.447	0.496	0.051	0.071	0.008	1	0.027	0.003	0.655	0.661	0.02	0.082	0.03	0.924	0.683	0.125	0.091	0.995	0.076	0.082	0.091	0	0.917	0.081	0	1	0.081	0.871	0.03	0.031	0.051	0.092	0.051	1	0.696	0	0	0	0.04	0.04	0.041	0.845
AHCY	Differential Expression	NEUTRAL	0.683	1	1	1	0.667	0.094	0.552	1	1	1	0	1	0.003	0.655	0.661	1	1	0.03	0.924	0.683	0.125	0.091	0.995	0.076	1	1	0	0.917	1	0	1	1	0.871	1	1	1	1	1	1	0.696	0	1	0	1	0.04	1	0.845
AHCYL1	Differential Expression	NEUTRAL	0	1	1	1	0.667	0.094	0.459	1	1	1	0	1	0.003	0.655	0.661	1	1	0.03	0.924	0.683	0.125	0.091	0.995	0.076	1	1	0	0.917	1	0	1	1	0.871	1	1	1	1	1	1	0.696	0	1	0	1	0.04	1	0.845
AHCYL2	Differential Expression	NEUTRAL	0.013	1	1	1	0.667	0.094	0.459	1	1	1	0	1	0.003	0.655	0.661	1	1	0.03	0.924	0.683	0.125	0.091	0.995	0.076	1	1	0	0.917	1	0	1	1	0.871	1	1	1	1	1	1	0.696	0	1	0	1	0.04	1	0.845
AK1	Differential Expression	NEUTRAL	0.476	0.061	0.091	1	0.667	0.047	0.744	0.092	0.061	0.017	0	0.041	0.003	0.655	0.661	0.061	0.102	0.03	0.924	0.683	0.125	0.091	0.995	0.076	0.102	0.111	0	0.917	0.101	0	1	0.121	0.871	0.04	0.031	0.092	0.112	0	1	0.696	0	0.041	0	0.04	0.04	0.041	0.845
AK2	Differential Expression	NEUTRAL	0.64	0.081	0.111	1	0.667	0.047	0.568	0.112	0.082	0.038	0	0.062	0.233	0.655	0.535	0.081	0.122	0.03	0.957	0.584	0.125	0.095	0.001	0.015	0.122	0.131	0	0.917	0.121	0	0.776	0.141	0.871	0.061	0.052	0.112	0.133	0.02	1	0.588	0.144	0.061	0	0.061	0.04	0.061	0.845
AK3	Differential Expression	NEUTRAL	0.415	0.121	0.141	1	0.667	0.047	0.546	0.143	0.102	0.07	0	0.1	0.042	0.654	0.833	0.121	0.143	0.002	0.949	0.507	0.125	0.082	0.995	0.021	0.163	0.152	0	0.917	0.141	0	0.776	0.172	0.871	0.101	0.093	0.153	0.153	0.061	1	0.942	0.144	0.102	0.001	0.101	0.04	0.102	0.845
AK5	Differential Expression	DOWNREGULATED	0	0.091	0.111	1	0.667	0.047	0.459	0.112	0.071	0.038	0	0.068	0.03	0.654	0.561	0.091	0.112	0	0.942	0.526	0.125	0.077	0.996	0.019	0.133	0.121	0	0.917	0.111	0	0.987	0.141	0.871	0.071	0.062	0.122	0.122	0.03	1	0.694	0	0.071	0	0.071	0.04	0.071	0.845
AK7	Differential Expression	NEUTRAL	0	0.061	0.091	1	0.667	0.047	0.459	0.092	0.061	0.017	0	0.041	0.003	0.655	0.661	0.061	0.102	0.03	0.924	0.683	0.125	0.091	0.995	0.076	0.102	0.111	0	0.917	0.101	0	1	0.121	0.871	0.04	0.031	0.092	0.112	0	1	0.696	0	0.041	0	0.04	0.04	0.041	0.845
AKR1A1	Differential Expression	NEUTRAL	0.626	0.152	0.121	1	1	0.271	0.459	0.122	0.153	0.08	0.25	0.092	0.686	0.982	0.76	0.131	0.122	0.484	0.895	0.654	0.179	0.095	0.995	0.078	0.071	0.131	0	0.917	0.121	0	0.438	0.162	0.871	0.061	0.124	0.163	0.133	0.091	1	0.588	0.227	0.112	0	0.111	0.04	0.102	0.845
AKR1B1	Differential Expression	NEUTRAL	0.628	0.152	0.121	1	1	0.271	0.624	0.122	0.153	0.08	0.25	0.092	0.686	0.982	0.76	0.131	0.122	0.484	0.895	0.654	0.179	0.095	0.995	0.078	0.071	0.131	0	0.917	0.121	0	0.438	0.162	0.871	0.061	0.124	0.163	0.133	0.091	1	0.588	0.227	0.112	0	0.111	0.04	0.102	0.845
AKR1C1	Differential Expression	DOWNREGULATED	0	1	1	1	1	0.024	0.479	1	1	1	1	1	0.203	0.982	0.495	1	1	0.352	0.942	0.514	0.125	0.096	0.996	0.044	1	1	0	0.917	1	0.929	0.907	1	0.871	1	1	1	1	1	1	0.694	0.144	1	0	1	0.04	1	0.845
AKR1D1	Differential Expression	NEUTRAL	0	1	1	1	0.667	0.318	0.483	1	1	0.965	1	1	0.613	0.655	0.524	1	1	0.462	0.934	0.654	0.156	0.096	0.996	0.015	1	1	0	0.917	1	1	0.644	1	0.871	1	1	1	1	1	1	0.588	0.144	1	0	1	0.04	1	0.845
AKR7A2	Differential Expression	NEUTRAL	0.598	0.152	0.121	1	1	0.271	0.54	0.122	0.153	0.08	0.25	0.092	0.686	0.982	0.76	0.131	0.122	0.484	0.895	0.654	0.179	0.095	0.995	0.078	0.071	0.131	0	0.917	0.121	0	0.438	0.162	0.871	0.061	0.124	0.163	0.133	0.091	1	0.588	0.227	0.112	0	0.111	0.04	0.102	0.845
ALAS1	Differential Expression	NEUTRAL	0.556	0.091	0.081	1	0.667	0.4	0.459	0.082	0.102	0.04	0.5	0.058	0.199	0.655	0.609	0.051	0.112	0.405	0.934	0.545	0.179	0.082	0.995	0.097	0.112	0.121	0	0.917	0.111	0.929	0.697	0.111	0.871	0.061	0.062	0.082	0.122	0.081	1	0.942	0	0.031	0.002	0.071	0.04	0.071	0.845
ALDH18A1	Differential Expression	NEUTRAL	0.601	0.091	0.051	1	0.454	0.259	0.459	0.051	0.082	0.013	0	0.028	0.6	0.982	0.397	0.091	0.051	0.383	0.971	0.728	0.797	0.077	0.001	0.297	0.061	0.061	0.697	0.917	0.051	0	0.987	0.091	0.871	0.061	0.062	0.102	0.061	0.03	1	0.588	0	0.071	0.002	0.02	0.04	0.01	0.845
ALDH1A1	Differential Expression	DOWNREGULATED	0	1	0.02	1	0.667	0.247	0.564	0.02	1	0.963	0	0.958	0.003	0.655	0.661	1	1	0.03	0.924	0.683	0.125	0.091	0.995	0.076	1	1	0	0.917	1	0	1	1	0.871	1	1	1	1	1	1	0.696	0	1	0	1	0.04	1	0.845
ALDH1A2	Differential Expression	DOWNREGULATED	0.01	1	0.02	1	0.667	0.247	0.459	0.02	1	0.963	0	0.958	0.003	0.655	0.661	1	1	0.03	0.924	0.683	0.125	0.091	0.995	0.076	1	1	0	0.917	1	0	1	1	0.871	1	1	1	1	1	1	0.696	0	1	0	1	0.04	1	0.845
ALDH1A3	Differential Expression	DOWNREGULATED	0.197	1	1	1	0.667	0.176	0.564	1	1	0.964	0	0.959	0.153	0.654	0.579	1	0.031	0.049	0.942	0.657	0.179	0.095	0.996	0.021	1	1	0	0.917	0.03	0	0.776	1	0.871	1	1	1	1	1	1	0.588	0.144	1	0.002	1	0.04	1	0.845
ALDH1B1	Differential Expression	NEUTRAL	0.408	0.051	0.081	1	0.667	0.247	0.459	0.082	0.102	0.011	0	0.033	0.003	0.655	0.661	0.051	0.092	0.03	0.924	0.683	0.125	0.091	0.995	0.076	0.092	0.101	0	0.917	0.091	0	1	0.111	0.871	0.03	0.021	0.082	0.102	0.04	1	0.696	0	0.031	0	0.03	0.04	0.031	0.845
ALDH1L1	Differential Expression	DOWNREGULATED	0.017	1	1	1	0.501	0.306	0.459	1	1	1	0.5	0.916	0.502	0.982	0.384	1	1	0	0.966	0.657	0.567	0.095	0.995	0.081	1	1	0.183	0.917	1	0	0.776	1	0.871	1	1	1	1	1	0.01	0.694	0	1	0	1	0.04	1	0.845
ALDH2	Differential Expression	NEUTRAL	0.463	0.051	0.081	1	0.667	0.247	0.58	0.082	0.102	0.011	0	0.033	0.003	0.655	0.661	0.051	0.092	0.03	0.924	0.683	0.125	0.091	0.995	0.076	0.092	0.101	0	0.917	0.091	0	1	0.111	0.871	0.03	0.021	0.082	0.102	0.04	1	0.696	0	0.031	0	0.03	0.04	0.031	0.845
ALDH3A2	Differential Expression	NEUTRAL	0.379	1	0.02	1	0.667	0.247	0.459	0.02	1	0.963	0	0.958	0.003	0.655	0.661	1	1	0.03	0.924	0.683	0.125	0.091	0.995	0.076	1	1	0	0.917	1	0	1	1	0.871	1	1	1	1	1	1	0.696	0	1	0	1	0.04	1	0.845
ALDH4A1	Differential Expression	NEUTRAL	0.102	0.051	0.081	1	0.667	0.247	0.459	0.082	0.102	0.011	0	0.033	0.003	0.655	0.661	0.051	0.092	0.03	0.924	0.683	0.125	0.091	0.995	0.076	0.092	0.101	0	0.917	0.091	0	1	0.111	0.871	0.03	0.021	0.082	0.102	0.04	1	0.696	0	0.031	0	0.03	0.04	0.031	0.845
ALDH5A1	Differential Expression	NEUTRAL	0	0.051	0.081	1	0.667	0.271	0.493	0.082	0.102	0.011	0.25	0.033	0.003	0.655	0.661	0.051	0.092	0.03	0.924	0.683	0.125	0.091	0.995	0.076	0.092	0.101	0	0.917	0.091	0	1	0.111	0.871	0.03	0.021	0.082	0.102	0.04	1	0.696	0	0.031	0	0.03	0.04	0.031	0.845
ALDH6A1	Differential Expression	NEUTRAL	0.444	0.051	0.081	1	0.521	0.235	0.459	0.082	0.102	0.011	0	0.033	0.242	0.982	0.578	0.051	0.092	0.462	0.997	0.582	0.156	0.092	0.001	0.08	0.092	0.101	0.34	0.917	0.091	0	0.567	0.111	0.871	0.03	0.021	0.082	0.102	0.04	1	0.588	0	0.031	0	0.03	0.04	0.031	0.845
ALDH7A1	Differential Expression	NEUTRAL	0.318	1	0.02	1	0.667	0.247	0.459	0.02	1	0.963	0	0.958	0.003	0.655	0.661	1	1	0.03	0.924	0.683	0.125	0.091	0.995	0.076	1	1	0	0.917	1	0	1	1	0.871	1	1	1	1	1	1	0.696	0	1	0	1	0.04	1	0.845
ALDH9A1	Differential Expression	NEUTRAL	0.618	1	0.02	1	0.667	0.247	0.105	0.02	1	0.963	0	0.958	0.003	0.655	0.661	1	1	0.03	0.924	0.683	0.125	0.091	0.995	0.076	1	1	0	0.917	1	0	1	1	0.871	1	1	1	1	1	1	0.696	0	1	0	1	0.04	1	0.845
ALDOA	Differential Expression	NEUTRAL	0.626	0.131	0.071	1	0.667	0.647	0.612	0.071	0.061	0.046	0.25	0.055	0.054	0.654	0.541	0.081	0.071	0.175	0.896	0	0.136	0.128	0.996	0.081	0.092	0.061	0	0.924	0.071	0	1	0.051	0.869	0.061	0.103	0.102	0.061	0.091	1	0.655	0.289	0.061	0	0.081	0.047	0.071	0.618
ALDOB	Differential Expression	NEUTRAL	0	0.131	0.071	1	0.667	0.647	0.562	0.071	0.061	0.046	0.25	0.055	0.054	0.654	0.541	0.081	0.071	0.175	0.896	0	0.136	0.128	0.996	0.081	0.092	0.061	0	0.924	0.071	0	1	0.051	0.869	0.061	0.103	0.102	0.061	0.091	1	0.655	0.289	0.061	0	0.081	0.047	0.071	0.618
ALDOC	Differential Expression	DOWNREGULATED	0.279	0.131	0.071	1	0.667	0.647	0.526	0.071	0.061	0.046	0.25	0.055	0.054	0.654	0.541	0.081	0.071	0.175	0.896	0	0.136	0.128	0.996	0.081	0.092	0.061	0	0.924	0.071	0	1	0.051	0.869	0.061	0.103	0.102	0.061	0.091	1	0.655	0.289	0.061	0	0.081	0.047	0.071	0.618
ALG1	Differential Expression	NEUTRAL	0.406	0.101	0.101	1	0.667	0.188	0.459	0.102	0.051	0.045	0.5	0.072	0.003	0.655	0.661	0.101	0.102	0.03	0.924	0.683	0.125	0.091	0.995	0.076	0.133	0.111	0	0.917	0.101	0	1	0.121	0.871	0.081	0.072	0.133	0.112	0.04	1	0.696	0	0.082	0	0.081	0.04	0.082	0.845
ALG2	Differential Expression	NEUTRAL	0	0.101	0.101	1	0.667	0.188	0.459	0.102	0.051	0.045	0.5	0.072	0.003	0.655	0.661	0.101	0.102	0.03	0.924	0.683	0.125	0.091	0.995	0.076	0.133	0.111	0	0.917	0.101	0	1	0.121	0.871	0.081	0.072	0.133	0.112	0.04	1	0.696	0	0.082	0	0.081	0.04	0.082	0.845
ALG5	Differential Expression	NEUTRAL	0	1	1	1	0.333	0.188	0.526	1	1	1	0.5	1	0.626	0.944	0.456	1	1	0.46	0.915	0.657	0.125	0.101	0.996	0.145	1	1	0.466	0.917	1	0	0.776	1	0.871	1	1	1	1	1	1	0.694	0.144	1	0.002	1	0.04	1	0.845
ALOX12	Differential Expression	NEUTRAL	0	1	1	1	0.667	0.494	0.459	1	1	1	0.5	1	0.003	0.655	0.661	1	1	0.03	0.924	0.683	0.125	0.091	0.995	0.076	1	1	0	0.917	1	0	1	1	0.871	1	1	1	1	1	1	0.696	0	1	0	1	0.04	1	0.845
ALOX12B	Differential Expression	NEUTRAL	0	1	1	1	0.667	0.494	0.459	1	1	1	0.5	1	0.003	0.655	0.661	1	1	0.03	0.924	0.683	0.125	0.091	0.995	0.076	1	1	0	0.917	1	0	1	1	0.871	1	1	1	1	1	1	0.696	0	1	0	1	0.04	1	0.845
ALOX15	Differential Expression	NEUTRAL	0	1	1	1	0.667	0.494	0.526	1	1	1	0.5	1	0.003	0.655	0.661	1	1	0.03	0.924	0.683	0.125	0.091	0.995	0.076	1	1	0	0.917	1	0	1	1	0.871	1	1	1	1	1	1	0.696	0	1	0	1	0.04	1	0.845
ALOX15B	Differential Expression	NEUTRAL	0	1	1	1	0.667	0.494	0.526	1	1	1	0.5	1	0.003	0.655	0.661	1	1	0.03	0.924	0.683	0.125	0.091	0.995	0.076	1	1	0	0.917	1	0	1	1	0.871	1	1	1	1	1	1	0.696	0	1	0	1	0.04	1	0.845
ALOX5	Differential Expression	NEUTRAL	0	1	1	1	0.18	0.494	0.526	1	1	1	0.5	1	0.234	0.654	0.46	1	1	0.03	0.994	0.633	0.748	0.096	1	0.039	1	1	0.133	0.917	1	0	0.776	1	0.871	1	1	1	1	1	1	0.588	0.144	1	0	1	0.04	1	0.845
ALPL	Differential Expression	NEUTRAL	0.001	0.121	0.071	1	0.667	0.2	0.459	0.071	0.041	0.043	0.5	0.053	0.003	0.655	0.661	0.061	0.071	0.03	0.924	0.683	0.125	0.091	0.995	0.076	0.102	0.081	0	0.917	0.071	0	1	0.071	0.871	0.071	0.093	0.092	0.082	0.091	1	0.696	0	0.041	0	0.081	0.04	0.071	0.845
AMD1	Differential Expression	NEUTRAL	0.499	0.091	0.121	1	0.176	0.447	0.496	0.122	0.092	0.048	1	0.073	0.003	0.655	0.502	0.091	0.133	0.012	0.918	0.584	0.156	0.096	0.995	0.031	0.133	0.141	0.07	0.917	0.131	0	0.987	0.152	0.871	0.071	0.062	0.122	0.143	0.03	1	0.588	0.144	0.071	0	0.071	0.04	0.071	0.845
AMPD1	Differential Expression	DOWNREGULATED	0	0.061	0.091	1	1	0.047	0.459	0.092	0.061	0.017	0	0.041	0.073	0.982	0.546	0.061	0.102	0.446	0.95	0.514	0.156	0.095	0.996	0.069	0.102	0.111	0	0.917	0.101	0	0.776	0.121	0.871	0.04	0.031	0.092	0.112	0	1	0.694	0.144	0.041	0.001	0.04	0.04	0.041	0.923
AMPD2	Differential Expression	NEUTRAL	0.393	0.061	0.091	1	1	0.047	0.459	0.092	0.061	0.017	0	0.041	0.073	0.982	0.546	0.061	0.102	0.446	0.95	0.514	0.156	0.095	0.996	0.069	0.102	0.111	0	0.917	0.101	0	0.776	0.121	0.871	0.04	0.031	0.092	0.112	0	1	0.694	0.144	0.041	0.001	0.04	0.04	0.041	0.923
AMPD3	Differential Expression	NEUTRAL	0.019	0.061	0.091	1	1	0.047	0.459	0.092	0.061	0.017	0	0.041	0.073	0.982	0.546	0.061	0.102	0.446	0.95	0.514	0.156	0.095	0.996	0.069	0.102	0.111	0	0.917	0.101	0	0.776	0.121	0.871	0.04	0.031	0.092	0.112	0	1	0.694	0.144	0.041	0.001	0.04	0.04	0.041	0.923
AMT	Differential Expression	NEUTRAL	0.253	0.061	0.091	1	1	0.4	0.459	0.092	0.112	0.021	0.5	0.044	0.073	0.982	0.495	0.061	0.102	0.03	0.918	0.71	0.748	0.096	0.995	0.164	0.102	0.111	0.066	0.917	0.101	0	0.987	0.121	0.871	0.04	0.031	0.092	0.112	0.051	1	0.588	0.144	0.041	0	0.04	0.04	0.041	0.845
ANPEP	Differential Expression	DOWNREGULATED	0.001	0.081	0.051	1	0.225	0.812	0.549	0.051	0.071	0.02	0.5	0.035	0.377	0.654	0.53	0	0.102	0.521	1	0.711	0.156	0.102	0.995	0.076	0.082	0.091	0.308	0.917	0.101	0	0.987	0.081	0.871	0.03	0.052	0.051	0.092	0.061	1	0.588	0.288	0	0	0.061	0.04	0.061	0.845
AOC2	Differential Expression	DOWNREGULATED	0.002	1	1	1	0.667	0.176	0.478	1	1	1	0	0.958	0.003	0.655	0.661	1	1	0.03	0.924	0.683	0.125	0.091	0.995	0.076	1	1	0	0.917	1	0	1	1	0.871	1	0	1	1	1	1	0.696	0	1	0	1	0.04	1	0.845
AOC3	Differential Expression	DOWNREGULATED	0.002	1	1	1	0.401	0.176	0.478	1	1	1	0	0.958	0.163	0.982	0.494	1	1	0.49	1	0.633	0.179	0.092	0.031	0.164	1	1	0.414	0.917	1	0	0.776	1	0.871	1	0	1	1	1	1	0.696	0	1	0	1	0.04	1	0.868
AOX1	Differential Expression	DOWNREGULATED	0.018	1	1	1	0.667	0.565	0.434	1	1	1	0.5	1	0.003	0.655	0.661	1	1	0.03	0.924	0.683	0.125	0.091	0.995	0.076	1	1	0	0.917	1	0	1	1	0.871	1	1	1	1	1	1	0.696	0	1	0	1	0.04	1	0.845
APRT	Differential Expression	NEUTRAL	0.496	0.152	0.091	1	0.667	0.8	0.459	0.092	0.051	0.07	0.75	0.079	0.073	0.655	0.76	0.091	0.092	0.03	0.942	0.633	0.125	0.082	0.995	0.021	0.122	0.101	0	0.917	0.091	0.528	0.867	0.121	0.871	0.101	0.124	0.122	0.102	0.111	1	0.694	0.055	0.071	0.002	0.101	0.04	0.092	0.845
AQP8	Differential Expression	NEUTRAL	0	0.061	0.051	1	0.667	0.071	0.459	0.051	0.071	0.008	0.75	0.027	0.003	0.655	0.661	0.02	0.082	0.03	0.924	0.683	0.125	0.091	0.995	0.076	0.082	0.091	0	0.917	0.081	0	1	0.081	0.871	0.03	0.031	0.051	0.092	0.051	1	0.696	0	0	0	0.04	0.04	0.041	0.845
AQP9	Differential Expression	NEUTRAL	0	1	1	1	0.667	0.259	0.459	1	1	1	0	0.958	0.003	0.655	0.661	1	1	0.03	0.924	0.683	0.125	0.091	0.995	0.076	1	1	0	0.917	1	0	1	1	0.871	1	1	1	1	1	1	0.696	0	1	0	1	0.04	1	0.845
ARG2	Differential Expression	NEUTRAL	0.157	0.061	0.051	1	0.228	0.259	0.681	0.051	0.071	0.008	0	0.027	0.128	0.655	0.557	0.02	0.082	0.329	0.971	0.739	0.125	0.096	0.995	0.089	0.082	0.091	0.34	0.917	0.081	0	0.602	0.081	0.871	0.03	0.031	0.051	0.092	0.051	1	0.694	0.144	0	0.001	0.04	0.04	0.041	0.845
ARSA	Differential Expression	NEUTRAL	0.02	0.081	0.051	1	0.667	0.212	0.459	0.051	0.071	0.02	0.5	0.036	0.003	0.655	0.661	0.02	0.102	0.03	0.924	0.683	0.125	0.091	0.995	0.076	0.082	0.091	0	0.917	0.101	0	1	0.081	0.871	0.03	0.052	0.051	0.092	0.061	1	0.696	0	0	0	0.061	0.04	0.061	0.845
ASAH1	Differential Expression	NEUTRAL	0.575	0.081	0.051	1	0.667	0.212	0.526	0.051	0.071	0.02	0.5	0.036	0.691	0.654	0.95	0.02	0.102	0.475	0.895	0.429	0.156	0.091	0.001	0.019	0.082	0.091	0	0.917	0.101	0	0.805	0.081	0.871	0.03	0.052	0.051	0.092	0.061	1	0.694	0	0	0	0.061	0.04	0.061	0.845
ASL	Differential Expression	NEUTRAL	0.38	0.101	0.081	1	0.5	0.835	0.459	0.082	0.112	0.031	0	0.046	0.245	0.982	0.467	0.081	0.082	0	0.23	0.527	0.125	0.092	0.996	1	0.031	0.091	0.75	0.917	0.081	0	0.567	0.121	0.871	0.081	0.072	0.112	0.092	0.061	1	0.588	0.144	0.061	0	0.051	0.04	0.041	0.845
ASMT	Differential Expression	NEUTRAL	0	0.091	0.121	1	0.667	0.247	0.496	0.122	0.092	0.048	0	0.073	0.003	0.655	0.661	0.091	0.133	0.03	0.924	0.683	0.125	0.091	0.995	0.076	0.133	0.141	0	0.917	0.131	0	1	0.152	0.871	0.071	0.062	0.122	0.143	0.03	1	0.696	0	0.071	0	0.071	0.04	0.071	0.845
ASNS	Differential Expression	NEUTRAL	0	1	1	1	0.18	0.835	0.459	1	1	0.962	0	0.957	0.003	0.655	0.451	1	1	0.439	0.957	0.815	0.125	0.097	0.995	0.08	1	1	0.34	0.917	1	0	0.987	1	0.871	1	1	1	1	1	1	0.588	0.144	1	0	0	0.04	1	0.845
ASPA	Differential Expression	DOWNREGULATED	0	0.141	0.081	1	0.429	0.835	0.463	0.082	0.112	0.053	0	0.063	0.245	0.982	0.48	0.131	0.082	0.475	0.964	0.7	0.156	0.097	0.995	0.086	0.071	0.091	0.331	0.917	0.081	0	0.776	0.121	0.871	0.091	0.113	0.133	0.092	0.081	1	0.588	0.144	0.112	0	0.051	0.04	0.061	0.845
ASRGL1	Differential Expression	NEUTRAL	0.123	0.061	0.051	1	1	0.835	0.459	0.051	0.071	0.008	0	0.027	0.626	0.982	0.616	0.02	0.082	0.521	0.009	0.6	0.161	0.079	0.996	0.889	0.082	0.091	0	0.917	0.081	0	0.419	0.081	0.871	0.03	0.031	0.051	0.092	0.051	1	0.693	0	0	0.002	0.04	0.04	0.041	0.847
ASS1	Differential Expression	NEUTRAL	0.718	0.081	0.091	1	0.5	0.835	0.459	0.092	0.112	0.032	0	0.05	0.245	0.982	0.467	0.061	0.102	0	0.23	0.527	0.125	0.092	0.996	1	0.071	0.111	0.75	0.917	0.101	0	0.567	0.121	0.871	0.061	0.052	0.092	0.112	0.071	1	0.588	0.144	0.041	0	0.061	0.04	0.061	0.845
ATIC	Differential Expression	NEUTRAL	0.706	0.081	0.111	1	0.667	0.847	0.459	0.112	0.071	0.037	0	0.061	0.003	0.655	0.661	0.081	0.112	0.03	0.924	0.683	0.125	0.091	0.995	0.076	0.122	0.121	0	0.917	0.111	0	1	0.141	0.871	0.061	0.052	0.112	0.122	0.02	1	0.696	0	0.061	0	0.061	0.04	0.061	0.845
ATP1A1	Differential Expression	NEUTRAL	0.656	1	1	1	0.667	0	0.459	1	1	1	1	1	0.003	0.654	0.551	1	1	0	0.947	0.711	0.125	0.091	0.001	0.09	1	1	0.001	0.917	1	0.929	0.776	1	0.871	1	1	1	1	1	1	0.875	0	1	0	1	0.04	1	0.845
ATP1A4	Differential Expression	NEUTRAL	0	1	1	1	0.667	0	0.459	1	1	1	1	1	0.003	0.654	0.551	1	1	0	0.947	0.711	0.125	0.091	0.001	0.09	1	1	0.001	0.917	1	0.929	0.776	1	0.871	1	1	1	1	1	1	0.875	0	1	0	1	0.04	1	0.845
ATP2B1	Differential Expression	NEUTRAL	0.616	1	1	1	0.667	0	0.459	1	1	1	1	1	0.042	0.655	0.53	1	1	0.03	0.956	0.584	0.213	0.082	0.031	0.031	1	1	0	0.917	1	0	0.791	1	0.871	1	1	1	1	1	1	0.694	0.144	1	0	1	0.04	1	0.845
ATP2B2	Differential Expression	NEUTRAL	0	1	1	1	0.667	0	0.459	1	1	1	1	1	0.042	0.655	0.53	1	1	0.03	0.956	0.584	0.213	0.082	0.031	0.031	1	1	0	0.917	1	0	0.791	1	0.871	1	1	1	1	1	1	0.694	0.144	1	0	1	0.04	1	0.845
ATP2B3	Differential Expression	NEUTRAL	0	1	1	1	0.667	0	0.459	1	1	1	1	1	0.042	0.655	0.53	1	1	0.03	0.956	0.584	0.213	0.082	0.031	0.031	1	1	0	0.917	1	0	0.791	1	0.871	1	1	1	1	1	1	0.694	0.144	1	0	1	0.04	1	0.845
ATP2B4	Differential Expression	NEUTRAL	0.532	1	1	1	0.667	0	0.459	1	1	1	1	1	0.042	0.655	0.53	1	1	0.03	0.956	0.584	0.213	0.082	0.031	0.031	1	1	0	0.917	1	0	0.791	1	0.871	1	1	1	1	1	1	0.694	0.144	1	0	1	0.04	1	0.845
ATP5E	Differential Expression	NEUTRAL	0.939	0.091	0.071	1	0.667	0.918	0.459	0.071	0.092	0.024	0.75	0	0.067	0.655	0.605	0.091	0.071	0.03	0.952	0.534	0.581	0.091	0.996	0.304	0.082	0.081	0.951	0.919	0.071	0	0	0.111	0.87	0.051	0.062	0.122	0.082	0.03	1	0.572	0	0.071	0	0.04	0.041	0.031	0.847
ATP5I	Differential Expression	NEUTRAL	0.817	0.091	0.071	1	0.667	0.918	0.459	0.071	0.092	0.024	0.75	0	0.067	0.655	0.605	0.091	0.071	0.03	0.952	0.534	0.581	0.091	0.996	0.304	0.082	0.081	0.951	0.919	0.071	0	0	0.111	0.87	0.051	0.062	0.122	0.082	0.03	1	0.572	0	0.071	0	0.04	0.041	0.031	0.847
AUH	Differential Expression	NEUTRAL	0.46	1	1	1	0.667	0.235	0.459	1	1	1	0	1	0.003	0.655	0.661	1	1	0.03	0.924	0.683	0.125	0.091	0.995	0.076	1	1	0	0.917	1	0	1	1	0.871	1	1	1	1	1	1	0.696	0	1	0	1	0.04	1	0.845
B3GALNT1	Differential Expression	NEUTRAL	0.283	1	1	1	0.667	0.212	0.459	1	1	1	0.5	1	0.003	0.655	0.661	1	1	0.03	0.924	0.683	0.125	0.091	0.995	0.076	1	1	0	0.917	1	0	1	1	0.871	1	1	1	1	1	1	0.696	0	1	0	1	0.04	1	0.845
B3GALT4	Differential Expression	NEUTRAL	0	1	1	1	0.667	0.212	0.459	1	1	1	0.5	1	0.003	0.655	0.661	1	1	0.03	0.924	0.683	0.125	0.091	0.995	0.076	1	1	0	0.917	1	0	1	1	0.871	1	1	1	1	1	1	0.696	0	1	0	1	0.04	1	0.845
B3GALT5	Differential Expression	NEUTRAL	0.022	1	1	1	0.667	0.212	0.459	1	1	1	0.5	1	0.003	0.655	0.661	1	1	0.03	0.924	0.683	0.125	0.091	0.995	0.076	1	1	0	0.917	1	0	1	1	0.871	1	1	1	1	1	1	0.696	0	1	0	1	0.04	1	0.845
B3GALT6	Differential Expression	NEUTRAL	0	1	1	1	0.667	0.435	0.459	1	1	1	0.75	1	0.003	0.655	0.661	1	1	0.03	0.924	0.683	0.125	0.091	0.995	0.076	1	1	0	0.917	1	0	1	1	0.871	1	1	1	1	1	1	0.696	0	1	0	1	0.04	1	0.845
B3GAT1	Differential Expression	DOWNREGULATED	0	1	1	1	0.667	0.435	0.459	1	1	1	0.75	1	0.003	0.655	0.661	1	1	0.03	0.924	0.683	0.125	0.091	0.995	0.076	1	1	0	0.917	1	0	1	1	0.871	1	1	1	1	1	1	0.696	0	1	0	1	0.04	1	0.845
B3GAT2	Differential Expression	NEUTRAL	0	1	1	1	0.667	0.435	0.459	1	1	1	0.75	1	0.003	0.655	0.661	1	1	0.03	0.924	0.683	0.125	0.091	0.995	0.076	1	1	0	0.917	1	0	1	1	0.871	1	1	1	1	1	1	0.696	0	1	0	1	0.04	1	0.845
B3GAT3	Differential Expression	NEUTRAL	0.269	1	1	1	0.667	0.435	0.459	1	1	1	0.75	1	0.003	0.655	0.661	1	1	0.03	0.924	0.683	0.125	0.091	0.995	0.076	1	1	0	0.917	1	0	1	1	0.871	1	1	1	1	1	1	0.696	0	1	0	1	0.04	1	0.845
B3GNT2	Differential Expression	NEUTRAL	0	1	1	1	0.667	0.6	0.459	1	1	1	0.75	1	0.003	0.655	0.661	1	1	0.03	0.924	0.683	0.125	0.091	0.995	0.076	1	1	0	0.917	1	0	1	1	0.871	1	1	1	1	1	1	0.696	0	1	0	1	0.04	1	0.845
B3GNT3	Differential Expression	NEUTRAL	0.004	1	1	1	0.667	0.212	0.459	1	1	1	0.5	1	0.003	0.655	0.661	1	1	0.03	0.924	0.683	0.125	0.091	0.995	0.076	1	1	0	0.917	1	0	1	1	0.871	1	1	1	1	1	1	0.696	0	1	0	1	0.04	1	0.845
B3GNT4	Differential Expression	NEUTRAL	0.066	1	1	1	0.667	0.6	0.459	1	1	1	0.75	1	0.003	0.655	0.661	1	1	0.03	0.924	0.683	0.125	0.091	0.995	0.076	1	1	0	0.917	1	0	1	1	0.871	1	1	1	1	1	1	0.696	0	1	0	1	0.04	1	0.845
B3GNT5	Differential Expression	NEUTRAL	0	1	1	1	0.667	0.294	0.459	1	1	1	0.75	1	0.003	0.655	0.661	1	1	0.03	0.924	0.683	0.125	0.091	0.995	0.076	1	1	0	0.917	1	0	1	1	0.871	1	1	1	1	1	1	0.696	0	1	0	1	0.04	1	0.845
B3GNT8	Differential Expression	NEUTRAL	0.001	1	1	1	0.667	0.6	0.459	1	1	1	0.75	1	0.003	0.655	0.661	1	1	0.03	0.924	0.683	0.125	0.091	0.995	0.076	1	1	0	0.917	1	0	1	1	0.871	1	1	1	1	1	1	0.696	0	1	0	1	0.04	1	0.845
B4GALNT1	Differential Expression	NEUTRAL	0	1	1	1	0.667	0.212	0.459	1	1	1	0.5	1	0.003	0.655	0.661	1	1	0.03	0.924	0.683	0.125	0.091	0.995	0.076	1	1	0	0.917	1	0	1	1	0.871	1	1	1	1	1	1	0.696	0	1	0	1	0.04	1	0.845
B4GALT1	Differential Expression	NEUTRAL	0.167	1	1	1	0.667	0.188	0.457	1	1	1	0.5	1	0.003	0.655	0.661	1	1	0.03	0.924	0.683	0.125	0.091	0.995	0.076	1	1	0	0.917	1	0	1	1	0.871	1	1	1	1	1	1	0.696	0	1	0	1	0.04	1	0.845
B4GALT3	Differential Expression	NEUTRAL	0	1	1	1	0.667	0.188	0.459	1	1	1	0.5	1	0.003	0.655	0.661	1	1	0.03	0.924	0.683	0.125	0.091	0.995	0.076	1	1	0	0.917	1	0	1	1	0.871	1	1	1	1	1	1	0.696	0	1	0	1	0.04	1	0.845
B4GALT5	Differential Expression	NEUTRAL	0.567	1	1	1	0.667	0.188	0.459	1	1	1	0.5	1	0.003	0.655	0.661	1	1	0.03	0.924	0.683	0.125	0.091	0.995	0.076	1	1	0	0.917	1	0	1	1	0.871	1	1	1	1	1	1	0.696	0	1	0	1	0.04	1	0.845
B4GALT7	Differential Expression	NEUTRAL	0.338	1	1	1	0.667	0.435	0.459	1	1	1	0.75	1	0.003	0.655	0.661	1	1	0.03	0.924	0.683	0.125	0.091	0.995	0.076	1	1	0	0.917	1	0	1	1	0.871	1	1	1	1	1	1	0.696	0	1	0	1	0.04	1	0.845
BAAT	Differential Expression	NEUTRAL	0.014	0.141	0.131	1	1	0.318	0.459	0.133	0.133	0.081	1	0.099	0.367	0.982	0.541	0.101	0.163	0.448	0.015	0.723	0.748	0.095	0.112	0.848	0.153	0.152	0	0.917	0.162	0.929	0.918	0.141	0.871	0.051	0.113	0.133	0.153	0.081	1	0.588	0.144	0.082	0	0.121	0.04	0.122	0.923
BBOX1	Differential Expression	DOWNREGULATED	0	0.091	0.051	1	0.667	0.576	0.459	0.051	0.082	0.014	0	0.029	0.003	0.655	0.661	0.091	0.051	0.03	0.924	0.683	0.125	0.091	0.995	0.076	0.061	0.061	0	0.917	0.051	0	1	0.091	0.871	0.061	0.062	0.102	0.061	0.03	1	0.696	0	0.071	0	0.02	0.04	0.01	0.845
BCAT1	Differential Expression	NEUTRAL	0.293	0.081	0.061	1	1	0.235	0.459	0.061	0.082	0.009	0	0.028	0.156	0.982	0.461	0.081	0.061	0.03	0.961	0.584	0.501	0.096	0.996	0.015	0.071	0.071	0	0.917	0.061	0	0.776	0.101	0.871	0.061	0.052	0.112	0.071	0.02	1	0.588	0.144	0.061	0	0.01	0.04	0	0.845
BCAT2	Differential Expression	NEUTRAL	0	0.091	0.051	1	0.667	0.235	0.686	0.051	0.082	0.013	0	0.028	0.22	0.655	0.606	0.091	0.051	0.475	0.224	0.502	0.179	0.077	0.996	0.893	0.061	0.061	0.039	0.917	0.051	0.929	0.776	0.091	0.871	0.061	0.062	0.102	0.061	0.03	1	0.588	0	0.071	0	0.02	0.04	0.01	0.845
BCKDHA	Differential Expression	NEUTRAL	0.434	0.051	0.081	1	1	0.235	0.506	0.082	0.102	0.011	0	0.033	0.626	0.981	0.553	0.051	0.092	0.521	0.947	0.712	0.118	0.092	0.996	0.016	0.092	0.101	0	0.917	0.091	0.454	0.665	0.111	0.871	0.03	0.021	0.082	0.102	0.04	1	0.587	0.144	0.031	0	0.03	0.04	0.031	0.851
BDH1	Differential Expression	NEUTRAL	0	0.061	0.091	1	0.667	0.953	0.526	0.092	0.112	0.021	0.5	0.044	0.003	0.655	0.661	0.061	0.102	0.03	0.924	0.683	0.125	0.091	0.995	0.076	0.102	0.111	0	0.917	0.101	0	1	0.121	0.871	0.04	0.031	0.092	0.112	0.051	1	0.696	0	0.041	0	0.04	0.04	0.041	0.845
BHMT	Differential Expression	NEUTRAL	0	1	1	1	1	0.4	0.459	1	1	1	0.5	1	0.701	0.982	0.623	1	1	0.927	0.907	0.634	0.59	0.096	0.001	0.021	1	1	0	0.917	1	0	0.572	1	0.871	1	1	1	1	1	1	0.694	0.144	1	0.002	1	0.04	1	0.845
BHMT2	Differential Expression	DOWNREGULATED	0	1	1	1	1	0.4	0.459	1	1	1	0.5	1	0.701	0.982	0.623	1	1	0.927	0.907	0.634	0.59	0.096	0.001	0.021	1	1	0	0.917	1	0	0.572	1	0.871	1	1	1	1	1	1	0.694	0.144	1	0.002	1	0.04	1	0.845
BLVRA	Differential Expression	NEUTRAL	0.038	1	1	1	0.667	0.882	0.459	1	1	1	0.75	1	0.199	0.655	0.609	1	1	0.405	0.934	0.545	0.179	0.082	0.995	0.097	1	1	0	0.917	1	0.929	0.697	1	0.871	1	1	1	1	1	1	0.942	0	1	0.002	1	0.04	1	0.845
BLVRB	Differential Expression	NEUTRAL	0.707	1	1	1	0.667	0.882	0.459	1	1	1	0.75	1	0.199	0.655	0.609	1	1	0.405	0.934	0.545	0.179	0.082	0.995	0.097	1	1	0	0.917	1	0.929	0.697	1	0.871	1	1	1	1	1	1	0.942	0	1	0.002	1	0.04	1	0.845
BTD	Differential Expression	NEUTRAL	0.006	0.061	0.051	1	1	0.459	0.459	0.051	0.071	0.008	0.75	0.027	0.6	0.982	0.624	0.02	0.082	0.993	0.947	0.52	0.125	0.092	0.996	0.049	0.082	0.091	0.199	0.917	0.081	0	1	0.081	0.871	0.03	0.031	0.051	0.092	0.051	1	0.588	0	0	0.002	0.04	0.04	0.041	0.845
C1GALT1	Differential Expression	NEUTRAL	0.306	1	1	1	0.667	0.376	0.459	1	1	1	0.75	1	0.003	0.655	0.661	1	1	0.03	0.924	0.683	0.125	0.091	0.995	0.076	1	1	0	0.917	1	0	1	1	0.871	1	1	1	1	1	1	0.696	0	1	0	1	0.04	1	0.845
CA5B	Differential Expression	NEUTRAL	0.001	0.061	0.051	1	0.667	0.906	0.459	0.051	0.071	0.008	0.5	0.027	0.013	0.982	0.84	0.02	0.082	0	0.934	0.649	0.156	0.091	0.996	0.019	0.082	0.091	0	0.917	0.081	0	0.853	0.081	0.871	0.03	0.031	0.051	0.092	0.051	1	0.696	0	0	0	0.04	0.04	0.041	0.845
CAD	Differential Expression	NEUTRAL	0.003	0.121	0.081	1	0	0.424	0.665	0.082	0.112	0.041	0	0.055	0.2	0.655	0.109	0.121	0.082	0.514	0.907	0.059	0.269	0.246	0.999	0.024	0.071	0.091	0	1	0.081	0	0.471	0.121	0.1	0.091	0.093	0.133	0.092	0.061	1	0	0.237	0.102	0.001	0.051	0.009	0.041	0.359
CAT	Differential Expression	NEUTRAL	0	1	1	1	0.18	0.729	1	1	1	1	0.5	0.958	0.003	0.654	0.519	1	1	0.017	1	0.671	0.125	0.091	1	0.069	1	1	0.263	0.917	1	0	0.8	1	0.871	1	0.01	1	1	1	1	0.694	0	1	0	1	0.04	1	0.845
CBR1	Differential Expression	NEUTRAL	0.556	1	1	1	0.667	0.494	0.67	1	1	1	0.5	1	0.003	0.655	0.661	1	1	0.03	0.924	0.683	0.125	0.091	0.995	0.076	1	1	0	0.917	1	0	1	1	0.871	1	1	1	1	1	1	0.696	0	1	0	1	0.04	1	0.845
CBS	Differential Expression	NEUTRAL	0.124	0.101	0.091	1	0.485	0.094	0.583	0.092	0.092	0.039	0	0.057	0.644	0.982	0.491	0.061	0.122	0.443	0.974	0.61	0.712	0.091	0.996	0.325	0.112	0.111	0.948	0.917	0.121	0	0.864	0.101	0.871	0.01	0.072	0.092	0.112	0.04	1	0.694	0.144	0.041	0.001	0.081	0.04	0.082	0.845
CD38	Differential Expression	NEUTRAL	0	1	1	1	0.667	0	0.459	1	1	1	1	1	0.003	0.655	0.661	1	1	0.03	0.924	0.683	0.125	0.091	0.995	0.076	1	1	0	0.917	1	0	1	1	0.871	1	1	1	1	1	1	0.696	0	1	0	1	0.04	1	0.845
CDA	Differential Expression	NEUTRAL	0	0.061	1	1	1	0.482	0.459	1	1	0.893	0.5	1	0.167	0.982	0.838	1	1	0.476	0.942	0.626	0.125	0.077	0.996	0.019	1	1	0	0.917	1	0	0.731	1	0.871	1	1	1	1	1	1	0.694	0	1	0.002	1	0.04	1	0.845
CDO1	Differential Expression	DOWNREGULATED	0.003	1	1	1	0.667	0.694	0.44	1	1	0.962	0.5	0.957	0.003	0.982	0.453	1	1	0.012	0.865	0.633	0.125	0.089	0.001	0.241	1	0	0	0.917	1	0.929	1	1	0.871	1	1	1	0	1	1	0.588	0.055	1	0	1	0.04	1	0.845
CDS1	Differential Expression	NEUTRAL	0.022	0.03	1	1	0.579	0.2	0.526	1	1	0.892	0.5	1	0.133	0.982	0.461	1	1	0.385	0.947	0.586	0.748	0.092	0.997	0.253	1	1	0.466	0.917	1	0	0.987	1	0.871	1	1	1	1	1	1	0.694	0	1	0.001	1	0.04	1	0.845
CDS2	Differential Expression	NEUTRAL	0.355	0.04	0.071	1	0.473	0.2	0.526	0.071	0.092	0	0.5	0.023	0.245	0.982	0.429	0.04	0.082	0.44	0.974	0.637	0.179	0.095	0.996	0.089	0.082	0.091	0.414	0.917	0.081	0	1	0.101	0.871	0.02	0.01	0.071	0.092	0.03	1	0.588	0.144	0.02	0	0.02	0.04	0.02	0.845
CEPT1	Differential Expression	NEUTRAL	0.27	0.04	1	1	0.176	0.2	0.526	1	1	0.894	0.5	1	0.373	0.655	0.395	1	1	0.03	0.997	0.687	0.179	0.092	0.001	0.142	1	1	0.466	0.917	1	0	0.987	1	0.871	1	1	1	1	1	1	0.588	0.219	1	0	1	0.04	1	0.845
CES2	Differential Expression	NEUTRAL	0.419	0.081	0.051	1	0.667	0.224	0.632	0.051	0.061	0.02	0.75	0.035	0.003	0.655	0.661	0.02	0.102	0.03	0.924	0.683	0.125	0.091	0.995	0.076	0.082	0.091	0	0.917	0.101	0	1	0.081	0.871	0.03	0.052	0.031	0.092	0.061	1	0.696	0	0	0	0.061	0.04	0.061	0.845
CH25H	Differential Expression	NEUTRAL	0	1	1	1	0.525	0.318	0.459	1	1	1	1	0.958	0.502	0.982	0.563	1	1	0.917	0.947	0.747	0.748	0.095	0.995	0.18	1	1	0.562	0.917	1	0	0.462	1	0.871	1	0	1	1	1	1	0.694	0.144	1	0.002	1	0.04	1	0.845
CHKA	Differential Expression	NEUTRAL	0.424	1	1	1	0.559	0.2	0.639	1	1	1	0.5	1	0.122	0.982	0.56	1	1	0.017	0.218	0.569	0.156	0.082	0.001	0.875	1	1	0.825	0.917	1	0	0.857	1	0.871	1	1	1	1	1	1	0.694	0.144	1	0	1	0.04	1	0.845
CHPF	Differential Expression	NEUTRAL	0.317	1	1	1	0.667	0.435	0.459	1	1	1	0.75	1	0.003	0.655	0.661	1	1	0.03	0.924	0.683	0.125	0.091	0.995	0.076	1	1	0	0.917	1	0	1	1	0.871	1	1	1	1	1	1	0.696	0	1	0	1	0.04	1	0.845
CHPF2	Differential Expression	NEUTRAL	0.363	1	1	1	0.667	0.435	0.459	1	1	1	0.75	1	0.003	0.655	0.661	1	1	0.03	0.924	0.683	0.125	0.091	0.995	0.076	1	1	0	0.917	1	0	1	1	0.871	1	1	1	1	1	1	0.696	0	1	0	1	0.04	1	0.845
CHST1	Differential Expression	NEUTRAL	0	0.101	0.131	1	0.667	0.6	0.296	0.133	0.102	0.059	0.75	0.083	0.003	0.655	0.661	0.101	0.143	0.03	0.924	0.683	0.125	0.091	0.995	0.076	0.143	0.152	0	0.917	0.141	0	1	0.162	0.871	0.081	0.072	0.133	0.153	0.04	1	0.696	0	0.082	0	0.081	0.04	0.082	0.845
CHST11	Differential Expression	NEUTRAL	0.022	0.101	0.131	1	0.667	0.435	0.459	0.133	0.102	0.059	0.75	0.083	0.003	0.655	0.661	0.101	0.143	0.03	0.924	0.683	0.125	0.091	0.995	0.076	0.143	0.152	0	0.917	0.141	0	1	0.162	0.871	0.081	0.072	0.133	0.153	0.04	1	0.696	0	0.082	0	0.081	0.04	0.082	0.845
CHST12	Differential Expression	NEUTRAL	0.197	0.101	0.131	1	0.667	0.435	0.459	0.133	0.102	0.059	0.75	0.083	0.003	0.655	0.661	0.101	0.143	0.03	0.924	0.683	0.125	0.091	0.995	0.076	0.143	0.152	0	0.917	0.141	0	1	0.162	0.871	0.081	0.072	0.133	0.153	0.04	1	0.696	0	0.082	0	0.081	0.04	0.082	0.845
CHST13	Differential Expression	NEUTRAL	0	0.101	0.131	1	0.667	0.435	0.459	0.133	0.102	0.059	0.75	0.083	0.003	0.655	0.661	0.101	0.143	0.03	0.924	0.683	0.125	0.091	0.995	0.076	0.143	0.152	0	0.917	0.141	0	1	0.162	0.871	0.081	0.072	0.133	0.153	0.04	1	0.696	0	0.082	0	0.081	0.04	0.082	0.845
CHST14	Differential Expression	NEUTRAL	0.313	0.101	0.131	1	0.667	0.435	0.459	0.133	0.102	0.059	0.75	0.083	0.003	0.655	0.661	0.101	0.143	0.03	0.924	0.683	0.125	0.091	0.995	0.076	0.143	0.152	0	0.917	0.141	0	1	0.162	0.871	0.081	0.072	0.133	0.153	0.04	1	0.696	0	0.082	0	0.081	0.04	0.082	0.845
CHST2	Differential Expression	NEUTRAL	0	0.101	0.131	1	0.667	0.6	0.231	0.133	0.102	0.059	0.75	0.083	0.003	0.655	0.661	0.101	0.143	0.03	0.924	0.683	0.125	0.091	0.995	0.076	0.143	0.152	0	0.917	0.141	0	1	0.162	0.871	0.081	0.072	0.133	0.153	0.04	1	0.696	0	0.082	0	0.081	0.04	0.082	0.845
CHST3	Differential Expression	NEUTRAL	0	0.101	0.131	1	0.667	0.6	0.459	0.133	0.102	0.059	0.75	0.083	0.003	0.655	0.661	0.101	0.143	0.03	0.924	0.683	0.125	0.091	0.995	0.076	0.143	0.152	0	0.917	0.141	0	1	0.162	0.871	0.081	0.072	0.133	0.153	0.04	1	0.696	0	0.082	0	0.081	0.04	0.082	0.845
CHST5	Differential Expression	NEUTRAL	0.002	0.101	0.131	1	0.667	0.6	0.245	0.133	0.102	0.059	0.75	0.083	0.003	0.655	0.661	0.101	0.143	0.03	0.924	0.683	0.125	0.091	0.995	0.076	0.143	0.152	0	0.917	0.141	0	1	0.162	0.871	0.081	0.072	0.133	0.153	0.04	1	0.696	0	0.082	0	0.081	0.04	0.082	0.845
CHST6	Differential Expression	NEUTRAL	0	0.101	0.131	1	0.667	0.6	0.459	0.133	0.102	0.059	0.75	0.083	0.003	0.655	0.661	0.101	0.143	0.03	0.924	0.683	0.125	0.091	0.995	0.076	0.143	0.152	0	0.917	0.141	0	1	0.162	0.871	0.081	0.072	0.133	0.153	0.04	1	0.696	0	0.082	0	0.081	0.04	0.082	0.845
CHST7	Differential Expression	NEUTRAL	0.04	0.101	0.131	1	0.667	0.435	0.105	0.133	0.102	0.059	0.75	0.083	0.003	0.655	0.661	0.101	0.143	0.03	0.924	0.683	0.125	0.091	0.995	0.076	0.143	0.152	0	0.917	0.141	0	1	0.162	0.871	0.081	0.072	0.133	0.153	0.04	1	0.696	0	0.082	0	0.081	0.04	0.082	0.845
CHSY1	Differential Expression	NEUTRAL	0.655	1	1	1	0.667	0.435	0.459	1	1	1	0.75	1	0.003	0.655	0.661	1	1	0.03	0.924	0.683	0.125	0.091	0.995	0.076	1	1	0	0.917	1	0	1	1	0.871	1	1	1	1	1	1	0.696	0	1	0	1	0.04	1	0.845
CHSY3	Differential Expression	NEUTRAL	0.002	1	1	1	0.667	0.435	0.459	1	1	1	0.75	1	0.003	0.655	0.661	1	1	0.03	0.924	0.683	0.125	0.091	0.995	0.076	1	1	0	0.917	1	0	1	1	0.871	1	1	1	1	1	1	0.696	0	1	0	1	0.04	1	0.845
CKM	Differential Expression	NEUTRAL	0	0.121	0.131	1	0.667	0.259	0.715	0.133	0.122	0.07	0	0.089	0.003	0.655	0.459	0.101	0.163	0	0.968	0.604	0.748	0.077	0.995	0.017	0.153	0.152	0.021	0.917	0.162	0.929	0.776	0.141	0.871	0.03	0.093	0.133	0.153	0.061	1	0.588	0.144	0.082	0	0.101	0.04	0.102	0.845
CKMT2	Differential Expression	DOWNREGULATED	0	0.131	0.141	1	0.667	0.259	0.526	0.143	0.133	0.08	0	0.1	0.243	0	0.629	0.111	0.173	0.445	0.947	0.773	0.466	0.106	0.996	0.079	0.163	0.162	0.34	0.92	0.172	0.929	0.951	0.152	0.87	0.04	0.103	0.143	0.163	0.071	1	0.644	0.051	0.092	0	0.111	0.041	0.112	1
CMAS	Differential Expression	NEUTRAL	0.161	0.04	1	1	0.667	0.329	0.526	1	1	0.894	0.5	1	0.003	0.655	0.661	1	1	0.03	0.924	0.683	0.125	0.091	0.995	0.076	1	1	0	0.917	1	0	1	1	0.871	1	1	1	1	1	1	0.696	0	1	0	1	0.04	1	0.845
CMPK1	Differential Expression	NEUTRAL	0.704	0.04	1	1	0.667	0.047	0.663	1	1	0.895	0	1	0.01	0.655	0.535	1	1	0	0.949	0.556	0.125	0.095	0.001	0.021	1	1	0	0.917	1	0.929	1	1	0.871	1	1	1	1	1	1	0.694	0.144	1	0	1	0.04	1	0.845
COMT	Differential Expression	NEUTRAL	0	1	1	1	0.046	0.176	0.365	1	1	1	0	1	0.003	0.654	0.507	1	1	0.03	0.971	0.897	0.564	0.096	0.995	0.182	1	1	0.673	0.917	1	0	0.987	1	0.871	1	1	1	1	1	1	0.588	0.144	1	0.002	1	0.04	1	0.845
COMTD1	Differential Expression	NEUTRAL	0.32	0.091	0.121	1	1	0.176	0.459	0.122	0.092	0.048	0	0.073	0.322	0.982	0.647	0.091	0.133	0.03	0.23	0.586	0.747	0.082	0.996	0.886	0.133	0.141	0.316	0.917	0.131	0.825	0.791	0.152	0.871	0.071	0.062	0.122	0.143	0.03	1	0.694	0.144	0.071	0.002	0.071	0.04	0.071	0.845
COQ2	Differential Expression	NEUTRAL	0	1	1	1	0.667	0.718	0.459	1	1	1	0.5	1	0.003	0.655	0.661	1	1	0.03	0.924	0.683	0.125	0.091	0.995	0.076	1	1	0	0.917	1	0	1	1	0.871	1	1	1	1	1	1	0.696	0	1	0	1	0.04	1	0.845
COQ3	Differential Expression	NEUTRAL	0.288	0.101	0.131	1	0.667	0.718	0.526	0.133	0.102	0.059	0.5	0.083	0.003	0.655	0.661	0.101	0.143	0.03	0.924	0.683	0.125	0.091	0.995	0.076	0.143	0.152	0	0.917	0.141	0	1	0.162	0.871	0.081	0.072	0.133	0.153	0.04	1	0.696	0	0.082	0	0.081	0.04	0.082	0.845
COQ7	Differential Expression	NEUTRAL	0.302	1	1	1	0.667	0.718	0.459	1	1	1	0.5	0.958	0.003	0.655	0.661	1	1	0.03	0.924	0.683	0.125	0.091	0.995	0.076	1	1	0	0.917	1	0	1	1	0.871	1	0	1	1	1	1	0.696	0	1	0	1	0.04	1	0.845
COX4I1	Differential Expression	NEUTRAL	0.103	1	1	1	0.999	0.918	0.459	1	1	1	0.75	0.958	0.631	0.982	0.258	1	1	1	0.9	0.083	0.138	0.409	0.678	0.015	1	1	0	1	1	0	0.242	1	0.024	1	0	1	1	1	1	0	0.145	1	0.001	1	0	1	0.362
COX4I2	Differential Expression	NEUTRAL	0.121	1	1	1	0.999	0.918	0.459	1	1	1	0.75	0.958	0.631	0.982	0.258	1	1	1	0.9	0.083	0.138	0.409	0.678	0.015	1	1	0	1	1	0	0.242	1	0.024	1	0	1	1	1	1	0	0.145	1	0.001	1	0	1	0.362
COX5A	Differential Expression	NEUTRAL	0.822	1	1	1	0.999	0.918	0.459	1	1	1	0.75	0.958	0.631	0.982	0.258	1	1	1	0.9	0.083	0.138	0.409	0.678	0.015	1	1	0	1	1	0	0.242	1	0.024	1	0	1	1	1	1	0	0.145	1	0.001	1	0	1	0.362
COX5B	Differential Expression	NEUTRAL	0.06	1	1	1	0.999	0.918	0.459	1	1	1	0.75	0.958	0.631	0.982	0.258	1	1	1	0.9	0.083	0.138	0.409	0.678	0.015	1	1	0	1	1	0	0.242	1	0.024	1	0	1	1	1	1	0	0.145	1	0.001	1	0	1	0.362
COX6A1	Differential Expression	NEUTRAL	0	1	1	1	0.999	0.918	0.459	1	1	1	0.75	0.958	0.631	0.982	0.258	1	1	1	0.9	0.083	0.138	0.409	0.678	0.015	1	1	0	1	1	0	0.242	1	0.024	1	0	1	1	1	1	0	0.145	1	0.001	1	0	1	0.362
COX6B1	Differential Expression	NEUTRAL	0.749	1	1	1	0.999	0.918	0.459	1	1	1	0.75	0.958	0.631	0.982	0.258	1	1	1	0.9	0.083	0.138	0.409	0.678	0.015	1	1	0	1	1	0	0.242	1	0.024	1	0	1	1	1	1	0	0.145	1	0.001	1	0	1	0.362
COX6C	Differential Expression	NEUTRAL	0.887	1	1	1	0.999	0.918	0.459	1	1	1	0.75	0.958	0.631	0.982	0.258	1	1	1	0.9	0.083	0.138	0.409	0.678	0.015	1	1	0	1	1	0	0.242	1	0.024	1	0	1	1	1	1	0	0.145	1	0.001	1	0	1	0.362
COX7A1	Differential Expression	DOWNREGULATED	0	1	1	1	0.999	0.918	0.459	1	1	1	0.75	0.958	0.631	0.982	0.258	1	1	1	0.9	0.083	0.138	0.409	0.678	0.015	1	1	0	1	1	0	0.242	1	0.024	1	0	1	1	1	1	0	0.145	1	0.001	1	0	1	0.362
COX7A2	Differential Expression	NEUTRAL	0.819	1	1	1	0.999	0.918	0.459	1	1	1	0.75	0.958	0.631	0.982	0.258	1	1	1	0.9	0.083	0.138	0.409	0.678	0.015	1	1	0	1	1	0	0.242	1	0.024	1	0	1	1	1	1	0	0.145	1	0.001	1	0	1	0.362
COX7A2L	Differential Expression	NEUTRAL	0.688	1	1	1	0.999	0.918	0.459	1	1	1	0.75	0.958	0.631	0.982	0.258	1	1	1	0.9	0.083	0.138	0.409	0.678	0.015	1	1	0	1	1	0	0.242	1	0.024	1	0	1	1	1	1	0	0.145	1	0.001	1	0	1	0.362
COX7B	Differential Expression	NEUTRAL	0.171	1	1	1	0.999	0.918	0.459	1	1	1	0.75	0.958	0.631	0.982	0.258	1	1	1	0.9	0.083	0.138	0.409	0.678	0.015	1	1	0	1	1	0	0.242	1	0.024	1	0	1	1	1	1	0	0.145	1	0.001	1	0	1	0.362
COX7C	Differential Expression	NEUTRAL	0.871	1	1	1	0.999	0.918	0.459	1	1	1	0.75	0.958	0.631	0.982	0.258	1	1	1	0.9	0.083	0.138	0.409	0.678	0.015	1	1	0	1	1	0	0.242	1	0.024	1	0	1	1	1	1	0	0.145	1	0.001	1	0	1	0.362
COX8A	Differential Expression	NEUTRAL	0.851	1	1	1	0.999	0.918	0.459	1	1	1	0.75	0.958	0.631	0.982	0.258	1	1	1	0.9	0.083	0.138	0.409	0.678	0.015	1	1	0	1	1	0	0.242	1	0.024	1	0	1	1	1	1	0	0.145	1	0.001	1	0	1	0.362
CPS1	Differential Expression	DOWNREGULATED	0.062	0.101	0.03	1	1	0.682	0.525	0.031	0.061	0.015	0	0.024	0.253	0.982	0.673	0.081	0.031	0.446	0.01	0.655	0.354	0.077	0.996	0.85	0.041	0.04	0	0.917	0.03	1	0.491	0.071	0.871	0.04	0.072	0.082	0.041	0.051	1	0.588	0	0.061	0	0.04	0.04	0.031	0.923
CPT1A	Differential Expression	NEUTRAL	0.045	0.121	0.121	1	0.667	0.035	0.459	0.122	0.143	0.077	0.75	0.096	0.003	0.655	0.661	0.091	0.153	0.03	0.924	0.683	0.125	0.091	0.995	0.076	0.153	0.162	0	0.917	0.152	0	1	0.152	0.871	0.101	0.093	0.122	0.163	0.111	1	0.696	0	0.071	0	0.101	0.04	0.102	0.845
CPT1C	Differential Expression	NEUTRAL	0.067	0.121	0.121	1	0.667	0.035	0.459	0.122	0.143	0.077	0.75	0.096	0.003	0.655	0.661	0.091	0.153	0.03	0.924	0.683	0.125	0.091	0.995	0.076	0.153	0.162	0	0.917	0.152	0	1	0.152	0.871	0.101	0.093	0.122	0.163	0.111	1	0.696	0	0.071	0	0.101	0.04	0.102	0.845
CPT2	Differential Expression	NEUTRAL	0.365	1	1	1	0.57	0.035	0.459	1	1	1	0.75	1	0.224	0.982	0.604	1	1	0.03	0.918	0.586	0.125	0.077	0.995	0.021	1	1	0	0.917	1	0	0.462	1	0.871	1	1	1	1	1	1	0.694	0.144	1	0	1	0.04	1	0.923
CRAT	Differential Expression	NEUTRAL	0.348	0.101	0.101	1	0.189	0.353	0.459	0.102	0.122	0.055	0	0.075	0.502	0.655	0.533	0.071	0.133	0.03	0.918	0.711	0.125	0.082	0.995	0.347	0.133	0.141	0	0.917	0.131	0	0.864	0.131	0.871	0.081	0.072	0.102	0.143	0.091	1	0.588	0.144	0.051	0	0.081	0.04	0.082	0.845
CROT	Differential Expression	NEUTRAL	0	1	1	1	1	0.353	0.459	1	1	1	0	1	0.253	0.982	0.671	1	1	0.442	0.949	0.612	0.156	0.09	0.995	0.016	1	1	0	0.917	1	0.929	0.462	1	0.871	1	1	1	1	1	1	0.696	0.144	1	0	1	0.04	1	0.923
CS	Differential Expression	NEUTRAL	0.687	0.111	0.051	1	0.275	0.153	0.645	0.051	0.082	0.024	0.25	0.034	0.245	0.654	0.601	0.101	0.051	0.03	0.957	0.545	0	0.093	0.996	0.089	0.041	0.061	0.163	0.918	0.051	0	0.567	0.091	0.869	0.061	0.082	0.102	0.061	0.051	1	0.667	0.144	0.082	0.002	0.04	0.041	0.031	0.437
CSAD	Differential Expression	NEUTRAL	0	0.121	0.111	1	0.667	0.694	0.496	0.112	0.112	0.06	0.5	0.078	0.095	0.655	0.574	0.081	0.143	0	0.915	0.735	0.179	0.076	0.001	0.016	0.133	0.131	0	0.917	0.141	0	0.984	0.121	0.871	0.03	0.093	0.112	0.133	0.061	1	0.875	0	0.061	0.002	0.101	0.04	0.102	0.845
CSGALNACT1	Differential Expression	NEUTRAL	0.364	1	1	1	0.667	0.435	0.459	1	1	1	0.75	1	0.003	0.655	0.661	1	1	0.03	0.924	0.683	0.125	0.091	0.995	0.076	1	1	0	0.917	1	0	1	1	0.871	1	1	1	1	1	1	0.696	0	1	0	1	0.04	1	0.845
CSGALNACT2	Differential Expression	NEUTRAL	0.523	1	1	1	0.667	0.435	0.459	1	1	1	0.75	1	0.003	0.655	0.661	1	1	0.03	0.924	0.683	0.125	0.091	0.995	0.076	1	1	0	0.917	1	0	1	1	0.871	1	1	1	1	1	1	0.696	0	1	0	1	0.04	1	0.845
CTH	Differential Expression	NEUTRAL	0.297	0.111	0.101	1	0.485	0.094	0.524	0.102	0.102	0.049	0	0.067	0.644	0.982	0.491	0.071	0.133	0.443	0.974	0.61	0.712	0.091	0.996	0.325	0.122	0.121	0.948	0.917	0.131	0	0.864	0.111	0.871	0.02	0.082	0.102	0.122	0.051	1	0.694	0.144	0.051	0.001	0.091	0.04	0.092	0.845
CTPS2	Differential Expression	NEUTRAL	0.347	0.02	1	1	0.391	0.424	0.459	1	1	0.893	0	1	0.492	0.982	0.331	1	1	0.802	0.997	0.728	0.125	0.092	0.995	0.108	1	1	0.414	0.917	1	0	0.987	1	0.871	1	1	1	1	1	1	0.588	0.144	1	0	1	0.04	1	0.845
CTSA	Differential Expression	NEUTRAL	0.662	0.081	0.051	1	0.667	0.212	0.714	0.051	0.071	0.02	0.5	0.036	0.003	0.655	0.661	0.02	0.102	0.03	0.924	0.683	0.125	0.091	0.995	0.076	0.082	0.091	0	0.917	0.101	0	1	0.081	0.871	0.03	0.052	0.051	0.092	0.061	1	0.696	0	0	0	0.061	0.04	0.061	0.845
CYBRD1	Differential Expression	NEUTRAL	0.439	1	1	1	0.667	0.471	0.459	1	1	1	0.5	1	0.003	0.655	0.661	1	1	0.03	0.924	0.683	0.125	0.091	0.995	0.076	1	1	0	0.917	1	0	1	1	0.871	1	1	1	1	1	1	0.696	0	1	0	1	0.04	1	0.845
CYP11A1	Differential Expression	DOWNREGULATED	0	1	1	1	0.667	0.024	0.442	1	1	1	1	0.958	0.003	0.655	0.661	1	1	0.03	0.924	0.683	0.125	0.091	0.995	0.076	1	1	0	0.917	1	0	1	1	0.871	1	0	1	1	1	1	0.696	0	1	0	1	0.04	1	0.845
CYP17A1	Differential Expression	NEUTRAL	0	1	1	1	0.667	0.024	0.347	1	1	1	1	0.958	0.003	0.655	0.661	1	1	0.03	0.924	0.683	0.125	0.091	0.995	0.076	1	1	0	0.917	1	0	1	1	0.871	1	0	1	1	1	1	0.696	0	1	0	1	0.04	1	0.845
CYP1A1	Differential Expression	DOWNREGULATED	0	1	1	1	0.667	0.247	0.392	1	1	1	0	1	0.003	0.655	0.661	1	1	0.03	0.924	0.683	0.125	0.091	0.995	0.076	1	1	0	0.917	1	0	1	1	0.871	1	1	1	1	1	1	0.696	0	1	0	1	0.04	1	0.845
CYP1B1	Differential Expression	NEUTRAL	0.515	1	1	1	0.667	0.247	0.379	1	1	1	0	1	0.003	0.655	0.518	1	1	0.462	0.918	0.711	0.748	0.077	0.996	0.017	1	1	0	0.917	1	1	1	1	0.871	1	1	1	1	1	1	0.694	0	1	0	1	0.04	1	0.868
CYP27A1	Differential Expression	NEUTRAL	0.016	1	1	1	0.15	0.365	0.42	1	1	1	0.75	1	0.253	0.654	0.495	1	1	0.446	0.956	0.889	0.125	0.092	0.996	0.09	1	1	0.414	0.917	1	0	0.987	1	0.871	1	1	1	1	1	1	0.588	0	1	0	1	0.04	1	0.845
CYP27B1	Differential Expression	NEUTRAL	0.018	1	1	1	0.667	0.365	0.459	1	1	1	0.75	0.958	0.003	0.655	0.661	1	1	0.03	0.924	0.683	0.125	0.091	0.995	0.076	1	1	0	0.917	1	0	1	1	0.871	1	0	1	1	1	1	0.696	0	1	0	1	0.04	1	0.845
CYP2A6	Differential Expression	DOWNREGULATED	0	1	1	1	0.667	0.141	0.491	1	1	1	0.75	1	0.003	0.655	0.661	1	1	0.03	0.924	0.683	0.125	0.091	0.995	0.076	1	1	0	0.917	1	0	1	1	0.871	1	1	1	1	1	1	0.696	0	1	0	1	0.04	1	0.845
CYP2D6	Differential Expression	NEUTRAL	0.026	1	1	1	0.667	0.141	0.459	1	1	1	0.75	1	0.003	0.655	0.661	1	1	0.03	0.924	0.683	0.125	0.091	0.995	0.076	1	1	0	0.917	1	0	1	1	0.871	1	1	1	1	1	1	0.696	0	1	0	1	0.04	1	0.845
CYP2E1	Differential Expression	NEUTRAL	0	0.152	0.091	1	0.391	0.271	0.412	0.092	0.122	0.065	0.25	0.074	0.129	0.982	0.393	0.131	0.092	0.495	0.966	0.624	0.179	0.101	1	0.318	0.041	0.101	0.928	0.917	0.091	0	1	0.131	0.871	0.101	0.124	0.143	0.102	0.091	1	0.588	0.144	0.112	0	0.081	0.04	0.071	0.845
CYP39A1	Differential Expression	DOWNREGULATED	0	1	1	1	1	0.318	0.459	1	1	0.964	1	1	0.502	0.982	0.757	1	1	0.462	0.934	0.633	0.125	0.074	0.996	0.02	1	1	0	0.917	1	0	0.572	1	0.871	1	1	1	1	1	1	0.994	0.073	1	0.002	1	0.04	1	0.845
CYP3A4	Differential Expression	DOWNREGULATED	0	1	1	1	0.667	0.141	0.346	1	1	1	0.75	1	0.003	0.655	0.661	1	1	0.03	0.924	0.683	0.125	0.091	0.995	0.076	1	1	0	0.917	1	0	1	1	0.871	1	1	1	1	1	1	0.696	0	1	0	1	0.04	1	0.845
CYP46A1	Differential Expression	NEUTRAL	0	1	1	1	1	0.318	0.321	1	1	1	1	0.958	0.502	0.982	0.757	1	1	0.462	0.934	0.633	0.125	0.074	0.996	0.02	1	1	0	0.917	1	0	0.572	1	0.871	1	0	1	1	1	1	0.994	0.073	1	0.002	1	0.04	1	0.845
CYP4A11	Differential Expression	NEUTRAL	0	1	1	1	0.667	0.141	0.459	1	1	1	0.75	1	0.003	0.655	0.661	1	1	0.03	0.924	0.683	0.125	0.091	0.995	0.076	1	1	0	0.917	1	0	1	1	0.871	1	1	1	1	1	1	0.696	0	1	0	1	0.04	1	0.845
CYP4F12	Differential Expression	DOWNREGULATED	0.174	1	1	1	0.667	0.494	0.459	1	1	1	0.5	0.958	0.003	0.655	0.661	1	1	0.03	0.924	0.683	0.125	0.091	0.995	0.076	1	1	0	0.917	1	0	1	1	0.871	1	0	1	1	1	1	0.696	0	1	0	1	0.04	1	0.845
CYP4F3	Differential Expression	NEUTRAL	0	1	1	1	0.667	0.494	0.312	1	1	1	0.5	0.958	0.003	0.655	0.661	1	1	0.03	0.924	0.683	0.125	0.091	0.995	0.076	1	1	0	0.917	1	0	1	1	0.871	1	0	1	1	1	1	0.696	0	1	0	1	0.04	1	0.845
CYP7A1	Differential Expression	DOWNREGULATED	0	1	1	1	0.379	0.318	0.459	1	1	1	1	0.958	0.003	0.982	0.502	1	1	0.03	0.947	0.81	0.125	0.096	0.995	0.308	1	1	0.864	0.917	1	0	0.567	1	0.871	1	0	1	1	1	1	0.588	0.144	1	0	1	0.04	1	0.845
CYP7B1	Differential Expression	NEUTRAL	0	1	1	1	0.19	0.318	0.459	1	1	0.964	1	1	0.128	0.655	0.533	1	1	0.451	0.928	0.549	0.156	0.097	0.996	0.045	1	1	0.163	0.917	1	0	0.987	1	0.871	1	1	1	1	1	1	0.588	0.144	1	0.001	1	0.04	1	0.845
DBT	Differential Expression	NEUTRAL	0	0.051	0.081	1	1	0.235	0.459	0.082	0.102	0.011	0	0.033	0.626	0.981	0.553	0.051	0.092	0.521	0.947	0.712	0.118	0.092	0.996	0.016	0.092	0.101	0	0.917	0.091	0.454	0.665	0.111	0.871	0.03	0.021	0.082	0.102	0.04	1	0.587	0.144	0.031	0	0.03	0.04	0.031	0.851
DCK	Differential Expression	NEUTRAL	0.526	0.04	1	1	0.667	0.047	0.484	1	1	0.895	0	1	0.003	0.655	0.661	1	1	0.03	0.924	0.683	0.125	0.091	0.995	0.076	1	1	0	0.917	1	0	1	1	0.871	1	1	1	1	1	1	0.696	0	1	0	1	0.04	1	0.845
DCT	Differential Expression	DOWNREGULATED	0	1	1	1	1	0.176	0.459	1	1	1	0	1	0.627	0.982	0.544	1	1	0.938	0.966	0.579	0.179	0.077	0.996	0.024	1	1	0	0.917	1	0	0.776	1	0.871	1	1	1	1	1	1	0.588	0.144	1	0	1	0.04	1	0.845
DCTD	Differential Expression	NEUTRAL	0.463	0.04	1	1	1	0.482	0.739	1	1	0.891	0.5	1	0.253	0.982	0.541	1	1	0.03	0.934	0.618	0.125	0.082	0.995	0.026	1	1	0	0.917	1	0	0.572	1	0.871	1	1	1	1	1	1	0.588	0.144	1	0	1	0.04	1	0.923
DCXR	Differential Expression	NEUTRAL	0.518	0.111	0.04	1	0.228	0.624	0.635	0.041	0.071	0.024	0.25	0.035	0.033	0.655	0.397	0.071	0.041	0.03	0.997	0.633	0.125	0.097	0	0.208	0.071	0.051	0.697	0.917	0.04	0	0.776	0.081	0.871	0.071	0.082	0.071	0.051	0.061	1	0.588	0.144	0.051	0.001	0.051	0	0.041	0.845
DDC	Differential Expression	NEUTRAL	0	1	1	1	0.667	0.176	0.459	1	1	0.962	0	0.957	0.003	0.655	0.661	1	0	0.03	0.924	0.683	0.125	0.091	0.995	0.076	1	1	0	0.917	0	0	1	1	0.871	1	1	1	1	1	1	0.696	0	1	0	1	0.04	1	0.845
DDO	Differential Expression	NEUTRAL	0.005	1	1	1	0.667	0.835	0.459	1	1	1	0	0.958	0.003	0.655	0.661	1	1	0.03	0.924	0.683	0.125	0.091	0.995	0.076	1	1	0	0.917	1	0	1	1	0.871	1	0	1	1	1	1	0.696	0	1	0	1	0.04	1	0.845
DEGS1	Differential Expression	NEUTRAL	0.628	1	1	1	0.369	0.212	0.459	1	1	1	0.5	1	0.003	0.982	0.384	1	1	0	1	0.657	0.179	0.096	0.995	0.164	1	1	0.552	0.917	1	0	0.776	1	0.871	1	1	1	1	1	1	0.694	0.144	1	0	1	0.04	1	0.845
DGUOK	Differential Expression	NEUTRAL	0	0.121	0.141	1	1	0.047	0.459	0.143	0.102	0.068	0	0.1	0.204	0.982	0.633	0.121	0.143	0.929	0.934	0.657	0.125	0.091	0.996	0.021	0.163	0.152	0	0.917	0.141	0	0.572	0.172	0.871	0.101	0.093	0.153	0.153	0.061	1	0.875	0	0.102	0.001	0.101	0.04	0.102	0.845
DHCR24	Differential Expression	NEUTRAL	0.621	1	1	1	1	0.118	0.526	1	1	1	0.5	1	0.626	0.982	0.632	1	1	0.521	0.918	0.633	0.179	0.091	0.996	0.021	1	1	0	0.917	1	0	0.433	1	0.871	1	1	1	1	1	1	0.942	0.144	1	0.002	1	0.04	1	0.845
DHCR7	Differential Expression	NEUTRAL	0.545	0.061	0.091	1	0.667	0.118	0.526	0.092	0.112	0.022	0.5	0.044	0.245	0.655	0.53	0.061	0.102	0.383	0.918	0.448	0.125	0.082	0.996	0.031	0.102	0.111	0.07	0.917	0.101	0	0.567	0.121	0.871	0.04	0.031	0.092	0.112	0.051	1	0.588	0.144	0.041	0.002	0.04	0.04	0.041	0.845
DHFR	Differential Expression	NEUTRAL	0.537	1	1	1	0.667	0.306	0.621	1	1	1	0.5	0.957	0.005	0.655	0.284	1	1	0.031	0.907	0.184	0.089	0.293	0.999	0.04	1	1	0	1	1	0	0.546	1	0.029	1	1	1	1	1	1	0	0.145	1	0.499	1	1	1	0.356
DLAT	Differential Expression	NEUTRAL	0.505	0.081	0.061	1	1	0.741	0.637	0.061	0.092	0.011	0.25	0.025	0.022	0.985	0.586	0.04	0.061	0.03	0.941	0.54	0.214	0.087	0.001	0.015	0.041	0.03	0	0.923	0.061	0	0.954	0.02	0.869	0.04	0.052	0.071	0.031	0.061	1	0.549	0.144	0.02	0	0.051	0.042	0.041	0.531
DLD	Differential Expression	NEUTRAL	0.37	0.051	0.081	1	1	0.235	0.726	0.082	0.102	0.011	0	0.033	0.073	0.982	0.495	0.051	0.092	0.03	0.918	0.71	0.748	0.096	0.995	0.164	0.092	0.101	0.066	0.917	0.091	0	0.987	0.111	0.871	0.03	0.021	0.082	0.102	0.04	1	0.588	0.144	0.031	0	0.03	0.04	0.031	0.845
DLST	Differential Expression	NEUTRAL	0.526	0.051	0.081	1	0.157	0.576	0.637	0.082	0.102	0.011	0	0.033	0	0.655	0.423	0.051	0.092	0	0.932	0.605	0.18	0.082	0.001	0.078	0.092	0.101	0.308	0	0.091	0	1	0.111	0.871	0.03	0.021	0.082	0.102	0.04	1	0.584	0.144	0.031	0	0.03	0.041	0.031	0.853
DMGDH	Differential Expression	DOWNREGULATED	0	0.061	0.051	1	1	0.4	0.459	0.051	0.071	0.008	0.5	0.027	0.701	0.982	0.623	0.02	0.082	0.927	0.907	0.634	0.59	0.096	0.001	0.021	0.082	0.091	0	0.917	0.081	0	0.572	0.081	0.871	0.03	0.031	0.051	0.092	0.051	1	0.694	0.144	0	0.002	0.04	0.04	0.041	0.845
DNMT1	Differential Expression	NEUTRAL	0.654	1	1	1	0.667	0.094	0.459	1	1	1	0	1	0.003	0.655	0.661	1	1	0.03	0.924	0.683	0.125	0.091	0.995	0.076	1	1	0	0.917	1	0	1	1	0.871	1	1	1	1	1	1	0.696	0	1	0	1	0.04	1	0.845
DNMT3A	Differential Expression	NEUTRAL	0.008	1	1	1	0.667	0.094	0.459	1	1	1	0	1	0.003	0.655	0.661	1	1	0.03	0.924	0.683	0.125	0.091	0.995	0.076	1	1	0	0.917	1	0	1	1	0.871	1	1	1	1	1	1	0.696	0	1	0	1	0.04	1	0.845
DNMT3B	Differential Expression	NEUTRAL	0.247	1	1	1	0.667	0.094	0.459	1	1	1	0	1	0.003	0.655	0.661	1	1	0.03	0.924	0.683	0.125	0.091	0.995	0.076	1	1	0	0.917	1	0	1	1	0.871	1	1	1	1	1	1	0.696	0	1	0	1	0.04	1	0.845
DOT1L	Differential Expression	NEUTRAL	0.053	0.101	0.131	1	0.667	0.576	0.459	0.133	0.102	0.059	0	0.083	0.003	0.655	0.661	0.101	0.143	0.03	0.924	0.683	0.125	0.091	0.995	0.076	0.143	0.152	0	0.917	0.141	0	1	0.162	0.871	0.081	0.072	0.133	0.153	0.04	1	0.696	0	0.082	0	0.081	0.04	0.082	0.845
DPM1	Differential Expression	NEUTRAL	0.816	0.101	0.101	1	0.667	0.188	0.633	0.102	0.051	0.045	0.5	0.072	0.003	0.655	0.661	0.101	0.102	0.03	0.924	0.683	0.125	0.091	0.995	0.076	0.133	0.111	0	0.917	0.101	0	1	0.121	0.871	0.081	0.072	0.133	0.112	0.04	1	0.696	0	0.082	0	0.081	0.04	0.082	0.845
DPYD	Differential Expression	NEUTRAL	0.001	0.071	1	1	0.667	0.482	0.526	1	1	0.858	0.5	1	0.003	0.655	0.661	1	1	0.03	0.924	0.683	0.125	0.091	0.995	0.076	1	1	0	0.917	1	0	1	1	0.871	1	1	1	1	1	1	0.696	0	1	0	1	0.04	1	0.845
DPYS	Differential Expression	DOWNREGULATED	0	1	1	1	0.334	0.482	0.526	1	1	1	0.5	1	1	0.654	0.498	1	1	0.379	0.895	0.649	0.156	0.095	0.126	0.144	1	1	0.466	0.917	1	0	0.98	1	0.871	1	1	1	1	1	1	0.588	0.227	1	0	1	0.04	1	0.845
DPYSL2	Differential Expression	NEUTRAL	0.837	1	1	1	0.334	0.482	0.526	1	1	1	0.5	1	1	0.654	0.498	1	1	0.379	0.895	0.649	0.156	0.095	0.126	0.144	1	1	0.466	0.917	1	0	0.98	1	0.871	1	1	1	1	1	1	0.588	0.227	1	0	1	0.04	1	0.845
DPYSL3	Differential Expression	NEUTRAL	0	1	1	1	0.334	0.482	0.526	1	1	1	0.5	1	1	0.654	0.498	1	1	0.379	0.895	0.649	0.156	0.095	0.126	0.144	1	1	0.466	0.917	1	0	0.98	1	0.871	1	1	1	1	1	1	0.588	0.227	1	0	1	0.04	1	0.845
DTYMK	Differential Expression	NEUTRAL	0	1	1	1	0.667	0.047	0.459	1	1	1	0	1	0.003	0.655	0.661	1	1	0.03	0.924	0.683	0.125	0.091	0.995	0.076	1	1	0	0.917	1	0	1	1	0.871	1	1	1	1	1	1	0.696	0	1	0	1	0.04	1	0.845
DUT	Differential Expression	NEUTRAL	0.272	0.081	0.051	1	1	0.047	0.629	0.051	0.071	0.02	0	0.036	0.402	0.982	0.515	0.02	0.102	0.966	0.968	0.36	0.125	0.089	0.995	0.113	0.082	0.091	0.327	0.917	0.101	0	0.776	0.081	0.871	0.03	0.052	0.051	0.092	0.061	1	0.694	0	0	0	0.061	0.04	0.061	0.845
EBP	Differential Expression	NEUTRAL	0.328	1	1	1	1	0.118	0.424	1	1	1	0.5	1	0.626	0.982	0.632	1	1	0.521	0.918	0.633	0.179	0.091	0.996	0.021	1	1	0	0.917	1	0	0.433	1	0.871	1	1	1	1	1	1	0.942	0.144	1	0.002	1	0.04	1	0.845
ECH1	Differential Expression	NEUTRAL	0.568	0.081	0.051	1	0.667	0.247	0.459	0.051	0.071	0.019	0	0.035	0.003	0.655	0.661	0.02	0.102	0.03	0.924	0.683	0.125	0.091	0.995	0.076	0.082	0.091	0	0.917	0.101	0	1	0.081	0.871	0.03	0.052	0.051	0.092	0.061	1	0.696	0	0	0	0.061	0.04	0.061	0.845
ECHDC2	Differential Expression	NEUTRAL	0.315	0.091	0.081	1	0.667	0.953	0.459	0.082	0.102	0.04	0.5	0.058	0.003	0.655	0.661	0.051	0.112	0.03	0.924	0.683	0.125	0.091	0.995	0.076	0.112	0.121	0	0.917	0.111	0	1	0.111	0.871	0.061	0.062	0.082	0.122	0.081	1	0.696	0	0.031	0	0.071	0.04	0.071	0.845
ECHS1	Differential Expression	NEUTRAL	0.645	0.051	0.081	1	1	0.235	0.671	0.082	0.102	0.011	0	0.033	0.173	0.982	0.625	0.051	0.092	0.03	0.924	0.49	0.063	0.097	1	0.02	0.092	0.101	0	0.917	0.091	0	0.987	0.111	0.871	0.03	0.021	0.082	0.102	0.04	1	0.586	0.144	0.031	0	0.03	0.041	0.031	0.84
EHMT1	Differential Expression	NEUTRAL	0.492	0.101	0.131	1	0.667	0.576	0.459	0.133	0.102	0.059	0	0.083	0.003	0.655	0.661	0.101	0.143	0.03	0.924	0.683	0.125	0.091	0.995	0.076	0.143	0.152	0	0.917	0.141	0	1	0.162	0.871	0.081	0.072	0.133	0.153	0.04	1	0.696	0	0.082	0	0.081	0.04	0.082	0.845
EHMT2	Differential Expression	NEUTRAL	0.172	0.101	0.131	1	0.667	0.576	0.459	0.133	0.102	0.059	0	0.083	0.003	0.655	0.661	0.101	0.143	0.03	0.924	0.683	0.125	0.091	0.995	0.076	0.143	0.152	0	0.917	0.141	0	1	0.162	0.871	0.081	0.072	0.133	0.153	0.04	1	0.696	0	0.082	0	0.081	0.04	0.082	0.845
ELOVL4	Differential Expression	NEUTRAL	0.168	1	1	1	1	0.165	0.459	1	1	1	0.75	1	0.016	0.982	0.541	1	1	0	0.918	0.535	0.156	0.095	0.995	0.015	1	1	0	0.917	1	0	0.567	1	0.871	1	1	1	1	1	1	0.694	0.144	1	0	1	0.04	1	0.845
ENO1	Differential Expression	NEUTRAL	0.188	0.091	0.061	1	0.667	0.741	0.64	0.061	0.082	0.013	0.25	0.028	0.006	0.655	0.831	0.03	0.071	0.001	0.915	0.269	0.222	0.04	0.996	0.038	0.061	0.081	0	0.936	0.071	0	1	0.071	0.96	0.04	0.062	0.061	0.082	0.051	1	0.457	1	0.01	0	0.04	0	0.031	0.595
ENO2	Differential Expression	NEUTRAL	0.387	0.091	0.061	1	0.667	0.741	0.581	0.061	0.082	0.013	0.25	0.028	0.006	0.655	0.831	0.03	0.071	0.001	0.915	0.269	0.222	0.04	0.996	0.038	0.061	0.081	0	0.936	0.071	0	1	0.071	0.96	0.04	0.062	0.061	0.082	0.051	1	0.457	1	0.01	0	0.04	0	0.031	0.595
ENO3	Differential Expression	NEUTRAL	0	0.091	0.061	1	0.667	0.741	0.657	0.061	0.082	0.013	0.25	0.028	0.006	0.655	0.831	0.03	0.071	0.001	0.915	0.269	0.222	0.04	0.996	0.038	0.061	0.081	0	0.936	0.071	0	1	0.071	0.96	0.04	0.062	0.061	0.082	0.051	1	0.457	1	0.01	0	0.04	0	0.031	0.595
ENPP1	Differential Expression	NEUTRAL	0.083	1	1	1	0.459	0.282	0.732	1	1	1	0.5	1	0.497	0.982	0.399	1	1	0.521	1	0.747	0.125	0.097	0.996	0.071	1	1	0.257	0.917	1	0	0.776	1	0.871	1	1	1	1	1	1	0.588	0.144	1	0	1	0.04	1	0.845
ENPP2	Differential Expression	DOWNREGULATED	0.002	1	1	1	0.459	0.282	0.459	1	1	1	0.5	1	0.497	0.982	0.399	1	1	0.521	1	0.747	0.125	0.097	0.996	0.071	1	1	0.257	0.917	1	0	0.776	1	0.871	1	1	1	1	1	1	0.588	0.144	1	0	1	0.04	1	0.845
ENPP3	Differential Expression	NEUTRAL	0	1	1	1	0.459	0.282	0.459	1	1	1	0.5	1	0.497	0.982	0.399	1	1	0.521	1	0.747	0.125	0.097	0.996	0.071	1	1	0.257	0.917	1	0	0.776	1	0.871	1	1	1	1	1	1	0.588	0.144	1	0	1	0.04	1	0.845
ENTPD1	Differential Expression	NEUTRAL	0	0.081	0.051	1	0.667	0.047	0.459	0.051	0.071	0.02	0	0.035	0.003	0.655	0.661	0	0.102	0.03	0.924	0.683	0.125	0.091	0.995	0.076	0.082	0.091	0	0.917	0.101	0	1	0.081	0.871	0.03	0.052	0.051	0.092	0.061	1	0.696	0	0	0	0.061	0.04	0.061	0.845
ENTPD2	Differential Expression	NEUTRAL	0	0.081	0.051	1	0.667	0.047	0.459	0.051	0.071	0.02	0	0.035	0.003	0.655	0.661	0	0.102	0.03	0.924	0.683	0.125	0.091	0.995	0.076	0.082	0.091	0	0.917	0.101	0	1	0.081	0.871	0.03	0.052	0.051	0.092	0.061	1	0.696	0	0	0	0.061	0.04	0.061	0.845
ENTPD6	Differential Expression	NEUTRAL	0.018	0.081	0.051	1	0.667	0.047	0.459	0.051	0.071	0.02	0	0.035	0.003	0.655	0.661	0	0.102	0.03	0.924	0.683	0.125	0.091	0.995	0.076	0.082	0.091	0	0.917	0.101	0	1	0.081	0.871	0.03	0.052	0.051	0.092	0.061	1	0.696	0	0	0	0.061	0.04	0.061	0.845
EPX	Differential Expression	NEUTRAL	0	1	1	1	0.667	0.906	0.526	1	1	1	0.5	1	0.387	0.655	0.541	1	1	0.462	0.966	0.65	0.179	0.095	0.995	0.08	1	1	0.023	0.917	1	0	0.776	1	0.871	1	1	1	1	1	1	0.588	0.144	1	0	1	0.04	1	0.845
ESD	Differential Expression	NEUTRAL	0	1	1	1	0.667	0.176	0.459	1	1	1	0	1	0.003	0.654	0.661	1	1	0	0.924	0.687	0.125	0.094	0.996	0.015	1	1	0	0.917	1	0	1	1	0.871	1	1	1	1	1	1	0.694	0.05	1	0	1	0.04	1	0.845
ETFA	Differential Expression	NEUTRAL	0.712	0.061	0.091	1	1	0.965	0.459	0.092	0.112	0.021	0.75	0.044	0.294	0.982	0.629	0.061	0.102	0.475	0.956	0.479	0.125	0.077	0.996	0.019	0.102	0.111	0	0.917	0.101	0	0.766	0.121	0.871	0.04	0.031	0.092	0.112	0.051	1	0.588	0	0.041	0	0.04	0.04	0.041	0.845
ETFDH	Differential Expression	NEUTRAL	0.447	1	1	1	1	0.965	0.459	1	1	1	0.75	1	0.294	0.982	0.629	1	1	0.475	0.956	0.479	0.125	0.077	0.996	0.019	1	1	0	0.917	1	0	0.766	1	0.871	1	1	1	1	1	1	0.588	0	1	0	1	0.04	1	0.845
ETNK1	Differential Expression	NEUTRAL	0.528	1	1	1	0.559	0.2	0.526	1	1	1	0.5	1	0.122	0.982	0.56	1	1	0.017	0.218	0.569	0.156	0.082	0.001	0.875	1	1	0.825	0.917	1	0	0.857	1	0.871	1	1	1	1	1	1	0.694	0.144	1	0	1	0.04	1	0.845
ETNK2	Differential Expression	NEUTRAL	0.185	1	1	1	0.559	0.2	0.526	1	1	1	0.5	1	0.122	0.982	0.56	1	1	0.017	0.218	0.569	0.156	0.082	0.001	0.875	1	1	0.825	0.917	1	0	0.857	1	0.871	1	1	1	1	1	1	0.694	0.144	1	0	1	0.04	1	0.845
EXT2	Differential Expression	NEUTRAL	0.377	1	1	1	0.667	0.435	0.459	1	1	1	0.75	1	0.003	0.655	0.661	1	1	0.03	0.924	0.683	0.125	0.091	0.995	0.076	1	1	0	0.917	1	0	1	1	0.871	1	1	1	1	1	1	0.696	0	1	0	1	0.04	1	0.845
EXTL1	Differential Expression	NEUTRAL	0.01	1	1	1	0.667	0.435	0.459	1	1	1	0.75	1	0.003	0.655	0.661	1	1	0.03	0.924	0.683	0.125	0.091	0.995	0.076	1	1	0	0.917	1	0	1	1	0.871	1	1	1	1	1	1	0.696	0	1	0	1	0.04	1	0.845
EXTL2	Differential Expression	NEUTRAL	0.436	1	1	1	0.667	0.435	0.459	1	1	1	0.75	1	0.003	0.655	0.661	1	1	0.03	0.924	0.683	0.125	0.091	0.995	0.076	1	1	0	0.917	1	0	1	1	0.871	1	1	1	1	1	1	0.696	0	1	0	1	0.04	1	0.845
EXTL3	Differential Expression	NEUTRAL	0.173	1	1	1	0.667	0.435	0.459	1	1	1	0.75	1	0.003	0.655	0.661	1	1	0.03	0.924	0.683	0.125	0.091	0.995	0.076	1	1	0	0.917	1	0	1	1	0.871	1	1	1	1	1	1	0.696	0	1	0	1	0.04	1	0.845
FADS2	Differential Expression	NEUTRAL	0.087	1	1	1	1	0.165	0.459	1	1	1	0.75	1	0.151	0.982	0.609	1	1	0.441	0.918	0.654	0.564	0.089	0.995	0.021	1	1	0	0.917	1	0	0.791	1	0.871	1	1	1	1	1	1	0.694	0.055	1	0	1	0.04	1	0.845
FAH	Differential Expression	NEUTRAL	0	1	1	1	1	0.176	0.496	1	1	1	0	1	0.077	0.982	0.546	1	1	0.019	0.907	0.683	0.191	0.092	0.996	0.018	1	1	0	0.917	1	0	1	1	0.871	1	1	1	1	1	1	0.688	0.144	1	0	1	0.041	1	0.832
FASN	Differential Expression	NEUTRAL	0.024	0.091	0.091	1	0.176	0.353	0.459	0.092	0.112	0.045	0	0.064	0.253	0.655	0.491	0.061	0.122	0.462	0.918	0.75	0.125	0.097	0.995	0.157	0.122	0.131	0.439	0.917	0.121	0	0.987	0.121	0.871	0.071	0.062	0.092	0.133	0.081	1	0.588	0.144	0.041	0.002	0.071	0.04	0.071	0.845
FBP1	Differential Expression	NEUTRAL	0.449	0.121	0.081	1	1	0.741	0.61	0.082	0.031	0.048	0.25	0.058	0.003	0.982	0.552	0.061	0.082	0.445	0.924	0.756	0.179	0.096	0.996	0.015	0.112	0.091	0	0.917	0.081	1	0.963	0.081	0.871	0.071	0.093	0.092	0.092	0.101	1	0.588	0.144	0.041	0	0.091	0.04	0.082	0.845
FBP2	Differential Expression	NEUTRAL	0	0.121	0.081	1	1	0.741	0.588	0.082	0.031	0.048	0.25	0.058	0.003	0.982	0.552	0.061	0.082	0.445	0.924	0.756	0.179	0.096	0.996	0.015	0.112	0.091	0	0.917	0.081	1	0.963	0.081	0.871	0.071	0.093	0.092	0.092	0.101	1	0.588	0.144	0.041	0	0.091	0.04	0.082	0.845
FDFT1	Differential Expression	NEUTRAL	0.238	0.061	0.091	1	0	0.118	0.496	0.092	0.112	0.022	0.5	0.044	0.107	0.666	0.153	0.061	0.102	0.025	0.907	0.171	0.243	0.364	0.001	0.244	0.102	0.111	0	0.8	0.101	0	0.307	0.121	0.029	0.04	0.031	0.092	0.112	0.051	1	0	0.29	0.041	0.953	0.04	0	0.041	0.183
FDPS	Differential Expression	NEUTRAL	0.691	1	1	1	0	0.118	0.496	1	1	1	0.5	1	0.107	0.666	0.153	1	1	0.025	0.907	0.171	0.243	0.364	0.001	0.244	1	1	0	0.8	1	0	0.307	1	0.029	1	1	1	1	1	1	0	0.29	1	0.953	1	0	1	0.183
FECH	Differential Expression	NEUTRAL	0.434	1	1	1	0.667	0.471	0.526	1	1	1	0.5	1	0.199	0.655	0.609	1	1	0.405	0.934	0.545	0.179	0.082	0.995	0.097	1	1	0	0.917	1	0.929	0.697	1	0.871	1	1	1	1	1	1	0.942	0	1	0.002	1	0.04	1	0.845
FH	Differential Expression	NEUTRAL	0.58	0.121	0.061	1	0.667	0.153	0.637	0.061	0.092	0.032	0.25	0.042	0.003	0.655	0.661	0.101	0.061	0.03	0.924	0.683	0.125	0.091	0.995	0.076	0.031	0.071	0	0.917	0.061	0	1	0.101	0.871	0.071	0.093	0.112	0.071	0.061	1	0.696	0	0.082	0	0.051	0.04	0.041	0.845
FLAD1	Differential Expression	NEUTRAL	0.416	1	1	1	0.667	0.859	0.23	1	1	1	0.5	1	0.188	0.655	0.937	1	1	0.49	0.907	0.351	0.156	0.077	0.995	0.019	1	1	0	0.917	1	0.528	1	1	0.871	1	1	1	1	1	1	0.696	0	1	0	1	0.04	1	0.845
FOLR1	Differential Expression	DOWNREGULATED	0.031	1	1	1	1	0	0.459	1	1	1	1	0.917	0.023	0.982	0.633	1	1	0.03	0.924	0.657	0.125	0.092	0.996	0.049	1	1	0	0.917	1	0	0.987	1	0.871	1	1	1	1	1	0.02	0.694	0	1	0	1	0.04	1	0.845
FOLR3	Differential Expression	DOWNREGULATED	0.032	1	1	1	1	0	0.459	1	1	1	1	0.917	0.023	0.982	0.633	1	1	0.03	0.924	0.657	0.125	0.092	0.996	0.049	1	1	0	0.917	1	0	0.987	1	0.871	1	1	1	1	1	0.02	0.694	0	1	0	1	0.04	1	0.845
FPGS	Differential Expression	NEUTRAL	0.282	1	1	1	0.191	0.306	0.526	1	1	1	0.5	0.916	0.003	0.654	0.541	1	1	0.03	0.977	0.758	0.179	0.095	0.996	0.045	1	1	0.163	0.917	1	0	0.567	1	0.871	1	1	1	1	1	0.01	0.694	0	1	0	1	0.04	1	0.845
FPGT	Differential Expression	NEUTRAL	0.394	0.121	0.121	1	0.667	0.753	0.526	0.122	0.071	0.066	0.5	0.093	0.003	0.655	0.661	0.121	0.122	0.03	0.924	0.683	0.125	0.091	0.995	0.076	0.153	0.131	0	0.917	0.121	0	1	0.141	0.871	0.101	0.093	0.153	0.133	0.061	1	0.696	0	0.102	0	0.101	0.04	0.102	0.845
FTCD	Differential Expression	NEUTRAL	0.004	1	1	1	1	0.553	0.526	1	1	1	0	0.915	0.033	0.982	0.609	1	1	0.03	0.934	0.527	0.18	0.092	0.995	0.282	1	1	0.414	0.918	1	0	0.987	1	0.864	1	1	1	1	1	0	0.585	0	1	0	1	0.041	1	0.837
FUCA1	Differential Expression	NEUTRAL	0	0.081	0.051	1	0.667	0.059	0.69	0.051	0.071	0.02	0.75	0.036	0.003	0.655	0.661	0.02	0.102	0.03	0.924	0.683	0.125	0.091	0.995	0.076	0.082	0.091	0	0.917	0.101	0	1	0.081	0.871	0.03	0.052	0.051	0.092	0.061	1	0.696	0	0	0	0.061	0.04	0.061	0.845
FUCA2	Differential Expression	NEUTRAL	0.589	0.081	0.051	1	0.667	0.059	0.459	0.051	0.071	0.02	0.75	0.035	0.003	0.655	0.661	0	0.102	0.03	0.924	0.683	0.125	0.091	0.995	0.076	0.082	0.091	0	0.917	0.101	0	1	0.081	0.871	0.03	0.052	0.051	0.092	0.061	1	0.696	0	0	0	0.061	0.04	0.061	0.845
FUK	Differential Expression	NEUTRAL	0.249	1	1	1	0.667	0.753	0.526	1	1	1	0.5	1	0.003	0.655	0.661	1	1	0.03	0.924	0.683	0.125	0.091	0.995	0.076	1	1	0	0.917	1	0	1	1	0.871	1	1	1	1	1	1	0.696	0	1	0	1	0.04	1	0.845
FUT3	Differential Expression	NEUTRAL	0	0.131	0.131	1	0.667	0.294	0.459	0.133	0.082	0.077	0.75	0.104	0.003	0.655	0.661	0.131	0.133	0.03	0.924	0.683	0.125	0.091	0.995	0.076	0.163	0.141	0	0.917	0.131	0	1	0.152	0.871	0.111	0.103	0.163	0.143	0.071	1	0.696	0	0.112	0	0.111	0.04	0.112	0.845
FUT8	Differential Expression	NEUTRAL	0.323	0.131	0.131	1	0.667	0.188	0.459	0.133	0.082	0.077	0.5	0.104	0.003	0.655	0.661	0.131	0.133	0.03	0.924	0.683	0.125	0.091	0.995	0.076	0.163	0.141	0	0.917	0.131	0	1	0.152	0.871	0.111	0.103	0.163	0.143	0.071	1	0.696	0	0.112	0	0.111	0.04	0.112	0.845
FUT9	Differential Expression	NEUTRAL	0	0.131	0.131	1	0.667	0.294	0.459	0.133	0.082	0.077	0.75	0.104	0.003	0.655	0.661	0.131	0.133	0.03	0.924	0.683	0.125	0.091	0.995	0.076	0.163	0.141	0	0.917	0.131	0	1	0.152	0.871	0.111	0.103	0.163	0.143	0.071	1	0.696	0	0.112	0	0.111	0.04	0.112	0.845
G6PC3	Differential Expression	NEUTRAL	0.575	0.091	0.111	1	1	0.906	0.459	0.112	0.092	0.038	0.5	0.065	0.367	0.982	0.543	0.081	0.122	0.462	0.942	0.586	0.179	0.102	0.995	0.019	0.092	0.131	0	0.917	0.121	0	0.776	0.141	0.871	0.071	0.062	0.112	0.133	0.03	1	0.588	0.288	0.061	0	0.071	0.04	0.071	0.845
G6PD	Differential Expression	NEUTRAL	0.366	0.152	0.091	1	0.14	0.612	0.676	0.092	0.02	0.069	0.25	0.077	0.613	0.654	0.456	0.091	0.092	0.952	0.997	0.633	0.797	0.096	0.996	0.163	0.122	0.101	0.552	0.917	0.091	0	0.987	0.111	0.871	0.101	0.124	0.122	0.102	0.111	1	0.588	0.144	0.071	0	0.101	0.04	0.092	0.845
GAD1	Differential Expression	NEUTRAL	0.006	0.121	0.111	1	0.667	0.694	0.511	0.112	0.112	0.06	0.5	0.078	0.095	0.655	0.574	0.081	0.143	0	0.915	0.735	0.179	0.076	0.001	0.016	0.133	0.131	0	0.917	0.141	0	0.984	0.121	0.871	0.03	0.093	0.112	0.133	0.061	1	0.875	0	0.061	0.002	0.101	0.04	0.102	0.845
GAL3ST1	Differential Expression	DOWNREGULATED	0.033	0.101	0.131	1	0.667	0.212	0.526	0.133	0.102	0.059	0.5	0.083	0.003	0.655	0.661	0.101	0.143	0.03	0.924	0.683	0.125	0.091	0.995	0.076	0.143	0.152	0	0.917	0.141	0	1	0.162	0.871	0.081	0.072	0.133	0.153	0.04	1	0.696	0	0.082	0	0.081	0.04	0.082	0.845
GALC	Differential Expression	NEUTRAL	0.094	0.081	0.051	1	0.667	0.212	0.526	0.051	0.071	0.02	0.5	0.036	0.003	0.655	0.661	0.02	0.102	0.03	0.924	0.683	0.125	0.091	0.995	0.076	0.082	0.091	0	0.917	0.101	0	1	0.081	0.871	0.03	0.052	0.051	0.092	0.061	1	0.696	0	0	0	0.061	0.04	0.061	0.845
GALE	Differential Expression	NEUTRAL	0.122	1	1	1	0.667	0.941	0.712	1	1	1	0.5	1	0.003	0.655	0.661	1	1	0.03	0.924	0.683	0.125	0.091	0.995	0.076	1	1	0	0.917	1	0	1	1	0.871	1	1	1	1	1	1	0.696	0	1	0	1	0.04	1	0.845
GALK1	Differential Expression	NEUTRAL	0.004	0.222	0.162	1	1	0.941	0.547	0.163	0.051	0.144	0.5	0.149	0.08	0.982	0.798	0.162	0.163	0.49	0.924	0.53	0.156	0.076	0.995	0.019	0.194	0.172	0	0.917	0.162	0	0.791	0.182	0.871	0.172	0.196	0.194	0.173	0.182	1	0.942	0.144	0.143	0	0.172	0.04	0.163	0.845
GALK2	Differential Expression	NEUTRAL	0.144	0.222	0.162	1	1	0.941	0.459	0.163	0.051	0.144	0.5	0.149	0.08	0.982	0.798	0.162	0.163	0.49	0.924	0.53	0.156	0.076	0.995	0.019	0.194	0.172	0	0.917	0.162	0	0.791	0.182	0.871	0.172	0.196	0.194	0.173	0.182	1	0.942	0.144	0.143	0	0.172	0.04	0.163	0.845
GALNS	Differential Expression	NEUTRAL	0	0.081	0.051	1	0.667	0.212	0.459	0.051	0.071	0.02	0.5	0.036	0.003	0.655	0.661	0.02	0.102	0.03	0.924	0.683	0.125	0.091	0.995	0.076	0.082	0.091	0	0.917	0.101	0	1	0.081	0.871	0.03	0.052	0.051	0.092	0.061	1	0.696	0	0	0	0.061	0.04	0.061	0.845
GALNT1	Differential Expression	NEUTRAL	0.562	1	1	1	0.667	0.376	0.459	1	1	1	0.75	1	0.003	0.655	0.661	1	1	0.03	0.924	0.683	0.125	0.091	0.995	0.076	1	1	0	0.917	1	0	1	1	0.871	1	1	1	1	1	1	0.696	0	1	0	1	0.04	1	0.845
GALNT10	Differential Expression	NEUTRAL	0.47	1	1	1	0.667	0.376	0.459	1	1	1	0.75	1	0.003	0.655	0.661	1	1	0.03	0.924	0.683	0.125	0.091	0.995	0.076	1	1	0	0.917	1	0	1	1	0.871	1	1	1	1	1	1	0.696	0	1	0	1	0.04	1	0.845
GALNT12	Differential Expression	NEUTRAL	0.2	1	1	1	0.667	0.376	0.459	1	1	1	0.75	1	0.003	0.655	0.661	1	1	0.03	0.924	0.683	0.125	0.091	0.995	0.076	1	1	0	0.917	1	0	1	1	0.871	1	1	1	1	1	1	0.696	0	1	0	1	0.04	1	0.845
GALNT13	Differential Expression	NEUTRAL	0	1	1	1	0.667	0.376	0.459	1	1	1	0.75	1	0.003	0.655	0.661	1	1	0.03	0.924	0.683	0.125	0.091	0.995	0.076	1	1	0	0.917	1	0	1	1	0.871	1	1	1	1	1	1	0.696	0	1	0	1	0.04	1	0.845
GALNT14	Differential Expression	NEUTRAL	0.155	1	1	1	0.667	0.376	0.459	1	1	1	0.75	1	0.003	0.655	0.661	1	1	0.03	0.924	0.683	0.125	0.091	0.995	0.076	1	1	0	0.917	1	0	1	1	0.871	1	1	1	1	1	1	0.696	0	1	0	1	0.04	1	0.845
GALNT2	Differential Expression	NEUTRAL	0.418	1	1	1	0.667	0.376	0.459	1	1	1	0.75	1	0.003	0.655	0.661	1	1	0.03	0.924	0.683	0.125	0.091	0.995	0.076	1	1	0	0.917	1	0	1	1	0.871	1	1	1	1	1	1	0.696	0	1	0	1	0.04	1	0.845
GALNT3	Differential Expression	NEUTRAL	0.002	1	1	1	0.667	0.376	0.459	1	1	1	0.75	1	0.003	0.655	0.661	1	1	0.03	0.924	0.683	0.125	0.091	0.995	0.076	1	1	0	0.917	1	0	1	1	0.871	1	1	1	1	1	1	0.696	0	1	0	1	0.04	1	0.845
GALNT5	Differential Expression	NEUTRAL	0	1	1	1	0.667	0.376	0.459	1	1	1	0.75	1	0.003	0.655	0.661	1	1	0.03	0.924	0.683	0.125	0.091	0.995	0.076	1	1	0	0.917	1	0	1	1	0.871	1	1	1	1	1	1	0.696	0	1	0	1	0.04	1	0.845
GALNT6	Differential Expression	NEUTRAL	0.194	1	1	1	0.667	0.376	0.459	1	1	1	0.75	1	0.003	0.655	0.661	1	1	0.03	0.924	0.683	0.125	0.091	0.995	0.076	1	1	0	0.917	1	0	1	1	0.871	1	1	1	1	1	1	0.696	0	1	0	1	0.04	1	0.845
GALNT7	Differential Expression	NEUTRAL	0.395	1	1	1	0.667	0.376	0.459	1	1	1	0.75	1	0.003	0.655	0.661	1	1	0.03	0.924	0.683	0.125	0.091	0.995	0.076	1	1	0	0.917	1	0	1	1	0.871	1	1	1	1	1	1	0.696	0	1	0	1	0.04	1	0.845
GALNT9	Differential Expression	NEUTRAL	0.001	1	1	1	0.667	0.376	0.459	1	1	1	0.75	1	0.003	0.655	0.661	1	1	0.03	0.924	0.683	0.125	0.091	0.995	0.076	1	1	0	0.917	1	0	1	1	0.871	1	1	1	1	1	1	0.696	0	1	0	1	0.04	1	0.845
GALT	Differential Expression	NEUTRAL	0.091	1	1	1	0.667	0.941	0.627	1	1	1	0.5	1	0.233	0.655	0.603	1	1	0.03	0.936	0.711	0.125	0.091	0.001	0.027	1	1	0	0.917	1	1	0.832	1	0.871	1	1	1	1	1	1	0.588	0	1	0	1	0.04	1	0.845
GAMT	Differential Expression	NEUTRAL	0.446	0.111	0.121	1	0.667	0.259	0.364	0.122	0.112	0.059	0	0.079	0.065	0.654	0.589	0.091	0.153	0.03	0.949	0.436	0.166	0.096	0.001	0.021	0.143	0.141	0	0.917	0.152	0	0.791	0.131	0.871	0.02	0.082	0.122	0.143	0.051	1	0.588	0.144	0.071	0.002	0.091	0.04	0.092	0.845
GANC	Differential Expression	NEUTRAL	0.087	1	1	1	0.667	0.282	0.459	1	1	1	0.5	1	0.436	0.655	0.692	1	1	0.428	0.957	0.637	0.156	0.077	1	0.024	1	1	0	0.917	1	0	0.589	1	0.871	1	1	1	1	1	1	0.694	0.055	1	0.002	1	0.04	1	0.845
GAPDH	Differential Expression	NEUTRAL	1	0.101	0.071	1	0.667	0.741	0.459	0.071	0.051	0.031	0.25	0.044	0.014	0.655	0.342	0.04	0.082	0.031	0.907	0.058	0.226	0.236	0.998	0.051	0.092	0.091	0	0.976	0.081	0	0.917	0.081	0.257	0.051	0.072	0.071	0.092	0.081	1	0.23	0.869	0.02	0	0.071	0	0.061	0.669
GAPDHS	Differential Expression	NEUTRAL	0	0.101	0.071	1	0.667	0.741	0.459	0.071	0.051	0.031	0.25	0.044	0.014	0.655	0.342	0.04	0.082	0.031	0.907	0.058	0.226	0.236	0.998	0.051	0.092	0.091	0	0.976	0.081	0	0.917	0.081	0.257	0.051	0.072	0.071	0.092	0.081	1	0.23	0.869	0.02	0	0.071	0	0.061	0.669
GART	Differential Expression	NEUTRAL	0.349	1	1	1	0.333	0.847	0.459	1	1	1	0	1	0.207	0.983	0.396	1	1	0.613	0.911	0.391	0.289	0.269	0.999	0.026	1	1	0	1	1	0	0.195	1	0.557	1	1	1	1	1	1	0	0.145	1	0.246	1	0	1	0.219
GATM	Differential Expression	NEUTRAL	0	0.071	0.081	1	0.667	0.259	0.526	0.082	0.102	0.021	0	0.04	0.065	0.654	0.589	0.051	0.092	0.03	0.949	0.436	0.166	0.096	0.001	0.021	0.061	0.101	0	0.917	0.091	0	0.791	0.111	0.871	0.051	0.041	0.082	0.102	0.061	1	0.588	0.144	0.031	0.002	0.051	0.04	0.051	0.845
GBA3	Differential Expression	DOWNREGULATED	0	1	1	1	0.667	0.929	0.576	1	1	1	0.75	1	0.003	0.655	0.661	1	1	0.03	0.924	0.683	0.125	0.091	0.995	0.076	1	1	0	0.917	1	0	1	1	0.871	1	1	1	1	1	1	0.696	0	1	0	1	0.04	1	0.845
GCDH	Differential Expression	NEUTRAL	0.284	0.04	0.071	1	0.157	0.247	0.591	0.071	0.092	0	0	0.023	0	0.655	0.423	0.04	0.082	0	0.932	0.605	0.18	0.082	0.001	0.078	0.082	0.091	0.308	0	0.081	0	1	0.101	0.871	0.02	0.01	0.071	0.092	0.03	1	0.584	0.144	0.02	0	0.02	0.041	0.02	0.853
GCH1	Differential Expression	NEUTRAL	0.393	0.081	0.051	1	0.12	0.788	0.526	0.051	0.071	0.02	0.5	0.036	0.128	0.654	0.457	0.02	0.102	0.017	0.956	0.828	0.125	0.096	0.001	0.163	0.082	0.091	0.573	0.917	0.101	0	0.987	0.081	0.871	0.03	0.052	0.051	0.092	0.061	1	0.694	0.144	0	0.002	0.061	0.04	0.061	0.845
GCK	Differential Expression	NEUTRAL	0	0.172	0.111	1	0.667	0.741	0.698	0.112	0	0.091	0.25	0.096	0.003	0.655	0.661	0.111	0.112	0.03	0.924	0.683	0.125	0.091	0.995	0.076	0.143	0.121	0	0.917	0.111	0	1	0.131	0.871	0.121	0.144	0.143	0.122	0.131	1	0.696	0	0.092	0	0.121	0.04	0.112	0.845
GCLC	Differential Expression	NEUTRAL	0	0.081	0.061	1	1	0.812	0.526	0.061	0.082	0.009	0.5	0.028	0.151	0.982	0.501	0.081	0.061	0.451	0.947	0.67	0.156	0.091	0.995	0.307	0.071	0.071	0.163	0.917	0.061	0	1	0.101	0.871	0.061	0.052	0.112	0.071	0.02	1	0.696	0.144	0.061	0	0.01	0.04	0	0.845
GCLM	Differential Expression	NEUTRAL	0.641	0.081	0.061	1	1	0.812	0.526	0.061	0.082	0.009	0.5	0.028	0.151	0.982	0.501	0.081	0.061	0.451	0.947	0.67	0.156	0.091	0.995	0.307	0.071	0.071	0.163	0.917	0.061	0	1	0.101	0.871	0.061	0.052	0.112	0.071	0.02	1	0.696	0.144	0.061	0	0.01	0.04	0	0.845
GCNT1	Differential Expression	NEUTRAL	0.211	1	1	1	0.667	0.376	0.459	1	1	1	0.75	1	0.003	0.655	0.661	1	1	0.03	0.924	0.683	0.125	0.091	0.995	0.076	1	1	0	0.917	1	0	1	1	0.871	1	1	1	1	1	1	0.696	0	1	0	1	0.04	1	0.845
GCNT2	Differential Expression	NEUTRAL	0.168	1	1	1	0.667	0.294	0.459	1	1	1	0.75	1	0.003	0.655	0.661	1	1	0.03	0.924	0.683	0.125	0.091	0.995	0.076	1	1	0	0.917	1	0	1	1	0.871	1	1	1	1	1	1	0.696	0	1	0	1	0.04	1	0.845
GCNT3	Differential Expression	NEUTRAL	0.036	1	1	1	0.667	0.376	0.459	1	1	1	0.75	1	0.003	0.655	0.661	1	1	0.03	0.924	0.683	0.125	0.091	0.995	0.076	1	1	0	0.917	1	0	1	1	0.871	1	1	1	1	1	1	0.696	0	1	0	1	0.04	1	0.845
GDA	Differential Expression	DOWNREGULATED	0	0.101	0.121	1	0.429	0.541	0.575	0.122	0.082	0.048	0.75	0.079	0.154	0.982	0.389	0.101	0.122	0.03	0.974	0.633	0.564	0.089	0.995	0.204	0.143	0.131	0.633	0.917	0.121	0	1	0.152	0.871	0.081	0.072	0.133	0.133	0.04	1	0.588	0.144	0.082	0	0.081	0.04	0.082	0.845
GFPT1	Differential Expression	NEUTRAL	0.61	1	1	1	0.333	0.329	0.526	1	1	0.962	0.5	0.957	0.239	0.982	0.494	1	1	0.03	0.974	0.657	0.125	0.097	0.996	0.168	1	1	0.633	0.917	1	0	1	1	0.871	1	1	1	1	1	1	0.588	0.144	1	0.001	0	0.04	1	0.845
GFPT2	Differential Expression	NEUTRAL	0.214	1	1	1	0.333	0.329	0.526	1	1	0.962	0.5	0.957	0.239	0.982	0.494	1	1	0.03	0.974	0.657	0.125	0.097	0.996	0.168	1	1	0.633	0.917	1	0	1	1	0.871	1	1	1	1	1	1	0.588	0.144	1	0.001	0	0.04	1	0.845
GGPS1	Differential Expression	NEUTRAL	0.605	1	1	1	0.667	0.118	0.394	1	1	1	0.5	1	0.003	0.655	0.661	1	1	0.03	0.924	0.683	0.125	0.091	0.995	0.076	1	1	0	0.917	1	0	1	1	0.871	1	1	1	1	1	1	0.696	0	1	0	1	0.04	1	0.845
GGT1	Differential Expression	NEUTRAL	0.096	0.101	0.081	1	0.168	0.812	0.459	0.082	0.102	0.023	0.5	0.036	0.128	0.655	0.521	0.051	0.082	0.445	1	0.633	0.564	0.092	0.996	0.183	0.061	0.03	0.552	0.917	0.081	0	1	0	0.871	0.04	0.072	0.082	0.031	0.071	1	0.588	0.144	0.031	0	0.061	0.04	0.051	0.845
GGT5	Differential Expression	NEUTRAL	0	0.121	0.101	1	0.18	0.494	0.459	0.102	0.122	0.052	0.5	0.07	0.234	0.654	0.46	0.121	0.102	0.03	0.994	0.633	0.748	0.096	1	0.039	0.112	0.111	0.133	0.917	0.101	0	0.776	0.141	0.871	0.101	0.093	0.153	0.112	0.061	1	0.588	0.144	0.102	0	0.051	0.04	0.041	0.845
GK	Differential Expression	NEUTRAL	0.123	1	1	1	0.667	0.2	0.64	1	1	1	0.5	1	0.003	0.655	0.661	1	1	0.03	0.924	0.683	0.125	0.091	0.995	0.076	1	1	0	0.917	1	0	1	1	0.871	1	1	1	1	1	1	0.696	0	1	0	1	0.04	1	0.845
GLA	Differential Expression	NEUTRAL	0.444	0.081	0.051	1	0.667	0.212	0.459	0.051	0.071	0.02	0.5	0.036	0.003	0.655	0.661	0.02	0.102	0.03	0.924	0.683	0.125	0.091	0.995	0.076	0.082	0.091	0	0.917	0.101	0	1	0.081	0.871	0.03	0.052	0.051	0.092	0.061	1	0.696	0	0	0	0.061	0.04	0.061	0.845
GLDC	Differential Expression	NEUTRAL	0.042	0.061	0.091	1	1	0.4	0.459	0.092	0.112	0.021	0.5	0.044	0.073	0.982	0.495	0.061	0.102	0.03	0.918	0.71	0.748	0.096	0.995	0.164	0.102	0.111	0.066	0.917	0.101	0	0.987	0.121	0.871	0.04	0.031	0.092	0.112	0.051	1	0.588	0.144	0.041	0	0.04	0.04	0.041	0.845
GLO1	Differential Expression	NEUTRAL	0.805	0.141	0.111	1	0.401	0.271	0.818	0.112	0.143	0.07	0.25	0.082	0.299	0.982	0.495	0.121	0.112	0.03	0.971	0.657	0.179	0.096	0.996	0.144	0.061	0.121	0.466	0.917	0.111	0	0.776	0.152	0.871	0.051	0.113	0.153	0.122	0.081	1	0.588	0.144	0.102	0	0.101	0.04	0.092	0.845
GLRX	Differential Expression	NEUTRAL	0.359	1	1	1	0.334	0.988	0.694	1	1	1	0.75	1	0.128	0.939	0.401	1	1	0.03	0.966	0.583	0.748	0.096	0.054	0.102	1	1	0.349	0.917	1	0	1	1	0.871	1	1	1	1	1	1	0.588	0.144	1	0.002	1	0.04	1	0.845
GLRX2	Differential Expression	NEUTRAL	0.629	1	1	1	0.334	0.988	0.633	1	1	1	0.75	1	0.128	0.939	0.401	1	1	0.03	0.966	0.583	0.748	0.096	0.054	0.102	1	1	0.349	0.917	1	0	1	1	0.871	1	1	1	1	1	1	0.588	0.144	1	0.002	1	0.04	1	0.845
GLS	Differential Expression	NEUTRAL	0	0.061	0.051	1	0.546	0.682	0.459	0.051	0.071	0.008	0	0.027	0.358	0.982	0.533	0.02	0.082	0.451	0.956	0.731	0.125	0.059	0.995	0.089	0.082	0.091	0.34	0.917	0.081	0	0.987	0.081	0.871	0.03	0.031	0.051	0.092	0.051	1	1	0.144	0	0.002	0.04	0.04	0.041	0.845
GLS2	Differential Expression	NEUTRAL	0.004	0.061	0.051	1	0.546	0.682	0.459	0.051	0.071	0.008	0	0.027	0.358	0.982	0.533	0.02	0.082	0.451	0.956	0.731	0.125	0.059	0.995	0.089	0.082	0.091	0.34	0.917	0.081	0	0.987	0.081	0.871	0.03	0.031	0.051	0.092	0.051	1	1	0.144	0	0.002	0.04	0.04	0.041	0.845
GLUD1	Differential Expression	NEUTRAL	0.753	0.071	0.101	1	0.667	0.682	0.648	0.102	0.122	0.032	0	0.054	0.003	0.655	0.604	0.071	0.112	0	0.502	0.528	0.125	0.096	0.995	0.473	0.112	0.121	0	0.917	0.111	0	0.987	0.131	0.871	0.051	0.041	0.102	0.122	0.061	1	0.88	0.144	0.051	0.001	0.051	0.04	0.051	0.845
GLUD2	Differential Expression	NEUTRAL	0	0.071	0.101	1	0.667	0.682	0.659	0.102	0.122	0.032	0	0.054	0.003	0.655	0.604	0.071	0.112	0	0.502	0.528	0.125	0.096	0.995	0.473	0.112	0.121	0	0.917	0.111	0	0.987	0.131	0.871	0.051	0.041	0.102	0.122	0.061	1	0.88	0.144	0.051	0.001	0.051	0.04	0.051	0.845
GLUL	Differential Expression	NEUTRAL	0.467	0.081	0.061	1	0.667	0.682	0.459	0.061	0.082	0.009	0	0.028	0.023	0.654	0.79	0.081	0.061	0	0.942	0.544	0.179	0.091	0.001	0.021	0.071	0.071	0	0.917	0.061	0.528	0.987	0.101	0.871	0.061	0.052	0.112	0.071	0.02	1	0.694	0	0.061	0	0.01	0.04	0	0.845
GMDS	Differential Expression	NEUTRAL	0	0.101	0.101	1	0.667	0.753	0.526	0.102	0.051	0.045	0.5	0.072	0.003	0.655	0.661	0.101	0.102	0.03	0.924	0.683	0.125	0.091	0.995	0.076	0.133	0.111	0	0.917	0.101	0	1	0.121	0.871	0.081	0.072	0.133	0.112	0.04	1	0.696	0	0.082	0	0.081	0.04	0.082	0.845
GMPPA	Differential Expression	NEUTRAL	0.472	0.152	0.091	1	0.667	0.753	0.526	0.092	0.041	0.069	0.5	0.078	0.003	0.655	0.661	0.091	0.092	0.03	0.924	0.683	0.125	0.091	0.995	0.076	0.122	0.101	0	0.917	0.091	0	1	0.111	0.871	0.101	0.124	0.122	0.102	0.111	1	0.696	0	0.071	0	0.101	0.04	0.092	0.845
GMPR	Differential Expression	NEUTRAL	0.008	0.081	0.101	1	0.245	0.047	0.459	0.102	0.061	0.028	0	0.058	0.124	0.655	0.461	0.081	0.102	0.15	0.144	0.657	0.125	0.097	0.996	0.848	0.122	0.111	0.567	0.917	0.101	0	0.987	0.131	0.871	0.061	0.052	0.112	0.112	0.02	1	0.588	0.144	0.061	0.002	0.061	0.04	0.061	0.845
GMPR2	Differential Expression	NEUTRAL	0.53	0.081	0.101	1	0.245	0.047	0.459	0.102	0.061	0.028	0	0.058	0.124	0.655	0.461	0.081	0.102	0.15	0.144	0.657	0.125	0.097	0.996	0.848	0.122	0.111	0.567	0.917	0.101	0	0.987	0.131	0.871	0.061	0.052	0.112	0.112	0.02	1	0.588	0.144	0.061	0.002	0.061	0.04	0.061	0.845
GMPS	Differential Expression	NEUTRAL	0.393	0.081	0.111	1	0.667	0.047	0.459	0.112	0.071	0.037	0	0.061	0.263	0.655	0.388	0.081	0.112	0.037	0.888	0.373	0.103	0.274	0.999	0.004	0.122	0.121	0	0.8	0.111	0	0.099	0.141	0.458	0.061	0.052	0.112	0.122	0.02	1	0	0.145	0.061	0.001	0.061	0	0.061	0.31
GNE	Differential Expression	NEUTRAL	0.477	1	1	1	0.455	0.329	0.414	1	1	1	0.5	1	0.22	0.982	0.563	1	1	0	0.956	0.735	0.156	0.096	0.001	0.076	1	1	0.308	0.917	1	0	1	1	0.871	1	1	1	1	1	1	0.588	0.144	1	0	1	0.04	1	0.845
GNMT	Differential Expression	NEUTRAL	0.006	0.091	0.101	1	0.198	0.4	0.459	0.102	0.092	0.038	0.5	0.058	0.008	0.654	0.572	0.071	0.133	0.169	0.908	0.588	0.125	0.092	0.995	0.359	0.122	0.121	0.199	0.917	0.131	0	0.776	0.111	0.871	0	0.062	0.102	0.122	0.03	1	0.588	0.144	0.051	0	0.071	0.04	0.071	0.845
GNPDA1	Differential Expression	NEUTRAL	0.598	0.141	0.081	1	0.371	0.329	0.459	0.082	0.031	0.059	0.5	0.068	0.559	0.982	0.528	0.081	0.082	0.491	0.997	0.657	0.179	0.082	0.996	0.202	0.112	0.091	0.599	0.917	0.081	0	0.936	0.101	0.871	0.091	0.113	0.112	0.092	0.101	1	0.588	0.055	0.061	0.002	0.091	0.04	0.082	0.845
GNPDA2	Differential Expression	NEUTRAL	0.346	0.141	0.081	1	0.371	0.329	0.459	0.082	0.031	0.059	0.5	0.068	0.559	0.982	0.528	0.081	0.082	0.491	0.997	0.657	0.179	0.082	0.996	0.202	0.112	0.091	0.599	0.917	0.081	0	0.936	0.101	0.871	0.091	0.113	0.112	0.092	0.101	1	0.588	0.055	0.061	0.002	0.091	0.04	0.082	0.845
GNPNAT1	Differential Expression	NEUTRAL	0.616	0.141	0.081	1	0.518	0.329	0.585	0.082	0.031	0.059	0.5	0.068	0.003	0.982	0.491	0.081	0.082	0.03	0.947	0.693	0.179	0.097	0.001	0.34	0.112	0.091	0.689	0.917	0.081	0	0.776	0.101	0.871	0.091	0.113	0.112	0.092	0.101	1	0.588	0.144	0.061	0.001	0.091	0.04	0.082	0.845
GOT1	Differential Expression	NEUTRAL	0.567	0.081	0.061	1	1	0.176	0.459	0.061	0.082	0.009	0	0.028	0.363	0.982	0.52	0.081	0.061	0.475	0.956	0.735	0.56	0.091	0.996	0.021	0.071	0.071	0	0.917	0.061	0.929	0.987	0.101	0.871	0.061	0.052	0.112	0.071	0.02	1	0.694	0	0.061	0	0.01	0.04	0	0.845
GOT2	Differential Expression	NEUTRAL	0.505	0.091	0.051	1	0.667	0.176	0.496	0.051	0.082	0.013	0	0.028	0.003	0.655	0.661	0.091	0.051	0.03	0.924	0.683	0.125	0.091	0.995	0.076	0.061	0.061	0	0.917	0.051	0	1	0.091	0.871	0.061	0.062	0.102	0.061	0.03	1	0.696	0	0.071	0	0.02	0.04	0.01	0.845
GPD1	Differential Expression	DOWNREGULATED	0	0.121	0.071	1	0.667	0.2	0.74	0.071	0.041	0.043	0.5	0.053	0.003	0.655	0.661	0.061	0.071	0.03	0.924	0.683	0.125	0.091	0.995	0.076	0.102	0.081	0	0.917	0.071	0	1	0.071	0.871	0.071	0.093	0.092	0.082	0.091	1	0.696	0	0.041	0	0.081	0.04	0.071	0.845
GPD2	Differential Expression	NEUTRAL	0.521	0.131	0.081	1	1	0.741	0.547	0.082	0.051	0.053	0.25	0.064	0.01	0.982	0.4	0.071	0.082	0	1	0.586	0.156	0.092	0.001	0.061	0.112	0.091	0.214	0.917	0.081	0	0.776	0.081	0.871	0.081	0.103	0.102	0.092	0.101	1	0.694	0	0.051	0.002	0.091	0.04	0.082	0.845
GPI	Differential Expression	NEUTRAL	0.698	0.131	0.071	1	0.667	0.741	0.331	0.071	0.02	0.048	0.25	0.057	0.1	0.655	0.932	0.071	0.071	0.018	0.948	0.11	0.118	0.094	0.996	0.072	0.102	0.081	0	0.913	0.071	0	0.419	0.091	0.87	0.081	0.103	0.102	0.082	0.091	1	0.686	0	0.051	0.001	0.081	0.041	0.071	0.846
GPX3	Differential Expression	DOWNREGULATED	0.043	0.081	0.051	1	0.212	0.812	0.459	0.051	0.071	0.02	0.5	0.035	0.012	0.655	0.5	0	0.102	0.03	0.974	0.746	0.125	0.096	0.995	0.215	0.082	0.091	0.199	0.917	0.101	0	1	0.081	0.871	0.03	0.052	0.051	0.092	0.061	1	0.588	0.144	0	0.001	0.061	0.04	0.061	0.845
GPX4	Differential Expression	NEUTRAL	0.837	0.061	0.051	1	0.479	0.812	0.459	0.051	0.071	0.008	0.5	0.027	0.003	0.953	0.488	0.02	0.082	0.483	0.942	0.727	0.125	0.097	0.001	0.018	0.082	0.091	0	0.917	0.081	0	0.987	0.081	0.871	0.03	0.031	0.051	0.092	0.051	1	0.588	0.144	0	0	0.04	0.04	0.041	0.845
GRHPR	Differential Expression	NEUTRAL	0.58	0.141	0.111	1	0.333	0.271	0.459	0.112	0.143	0.07	0.25	0.082	0.128	0.982	0.384	0.121	0.112	0	0.977	0.648	0.156	0.097	0.031	0.164	0.061	0.121	0.552	0.917	0.111	0	0.987	0.152	0.871	0.051	0.113	0.153	0.122	0.081	1	0.588	0.144	0.102	0.002	0.101	0.04	0.092	0.845
GSR	Differential Expression	NEUTRAL	0.427	0.071	0.101	1	1	0.682	0.682	0.102	0.122	0.032	0	0.054	0.502	0.982	0.503	0.071	0.112	0.958	0.927	0.72	0.446	0.095	0.996	0.015	0.112	0.121	0	0.917	0.111	0	0.989	0.131	0.871	0.051	0.041	0.102	0.122	0.061	1	0.588	0.144	0.051	0	0.051	0.04	0.051	0.845
GSS	Differential Expression	NEUTRAL	0.576	0.091	0.101	1	1	0.812	0.526	0.102	0.092	0.038	0.5	0.058	0.151	0.982	0.501	0.071	0.133	0.451	0.947	0.67	0.156	0.091	0.995	0.307	0.122	0.121	0.163	0.917	0.131	0	1	0.111	0.871	0	0.062	0.102	0.122	0.03	1	0.696	0.144	0.051	0	0.071	0.04	0.071	0.845
GSTM1	Differential Expression	NEUTRAL	0.352	1	1	1	0.667	0.388	0.622	1	1	1	1	1	0.014	0.654	0.661	1	1	0.03	0.934	0.683	0.125	0.091	0.139	0.076	1	1	0	0.917	1	0	1	1	0.871	1	1	1	1	1	1	0.696	0.05	1	0	1	0.04	1	0.845
GSTZ1	Differential Expression	NEUTRAL	0.491	1	1	1	1	0.176	0.496	1	1	1	0	1	0.077	0.982	0.546	1	1	0.019	0.907	0.683	0.191	0.092	0.996	0.018	1	1	0	0.917	1	0	1	1	0.871	1	1	1	1	1	1	0.688	0.144	1	0	1	0.041	1	0.832
GUCY1B3	Differential Expression	NEUTRAL	0.016	0.101	0.121	1	0.667	0.047	0.459	0.122	0.082	0.049	0	0.079	0.502	0.982	0.542	0.101	0.122	0.936	0.947	0.727	0.125	0.091	0.996	0.016	0.143	0.131	0	0.917	0.121	0	0.776	0.152	0.871	0.081	0.072	0.133	0.133	0.04	1	0.694	0	0.082	0.002	0.081	0.04	0.082	0.845
GUCY2C	Differential Expression	NEUTRAL	0	0.101	0.121	1	0.667	0.047	0.459	0.122	0.082	0.049	0	0.079	0.502	0.982	0.542	0.101	0.122	0.936	0.947	0.727	0.125	0.091	0.996	0.016	0.143	0.131	0	0.917	0.121	0	0.776	0.152	0.871	0.081	0.072	0.133	0.133	0.04	1	0.694	0	0.082	0.002	0.081	0.04	0.082	0.845
GUK1	Differential Expression	NEUTRAL	0	0.091	0.111	1	0.667	0.047	0.459	0.112	0.071	0.038	0	0.068	0.003	0.655	0.661	0.091	0.112	0.03	0.924	0.683	0.125	0.091	0.995	0.076	0.133	0.121	0	0.917	0.111	0	1	0.141	0.871	0.071	0.062	0.122	0.122	0.03	1	0.696	0	0.071	0	0.071	0.04	0.071	0.845
GUSB	Differential Expression	NEUTRAL	0.041	0.081	0.051	1	0.07	0.506	0.459	0.051	0.071	0.02	0.75	0.036	0.003	0.654	0.493	0.02	0.102	0.012	0.997	0.751	0.156	0.097	0.995	0.079	0.082	0.091	0.34	0.917	0.101	0	0.987	0.081	0.871	0.03	0.052	0.051	0.092	0.061	1	0.588	0.144	0	0	0.061	0.04	0.061	0.845
GYG1	Differential Expression	NEUTRAL	0.581	1	1	1	0.666	0.282	0.459	1	1	1	0.5	1	0.23	0.71	0.028	1	1	0.51	0.907	0.252	0.138	0.274	0.999	0.005	1	1	0	0.8	1	0.087	0.197	1	0.129	1	1	1	1	1	1	0	0.145	1	0.001	1	0	1	0.365
GYG2	Differential Expression	DOWNREGULATED	0.113	1	1	1	0.666	0.282	0.459	1	1	1	0.5	1	0.23	0.71	0.028	1	1	0.51	0.907	0.252	0.138	0.274	0.999	0.005	1	1	0	0.8	1	0.087	0.197	1	0.129	1	1	1	1	1	1	0	0.145	1	0.001	1	0	1	0.365
GYS1	Differential Expression	NEUTRAL	0.216	1	1	1	0.666	0.282	0.459	1	1	1	0.5	1	0.23	0.71	0.028	1	1	0.51	0.907	0.252	0.138	0.274	0.999	0.005	1	1	0	0.8	1	0.087	0.197	1	0.129	1	1	1	1	1	1	0	0.145	1	0.001	1	0	1	0.365
GYS2	Differential Expression	DOWNREGULATED	0	1	1	1	0.666	0.282	0.459	1	1	1	0.5	1	0.23	0.71	0.028	1	1	0.51	0.907	0.252	0.138	0.274	0.999	0.005	1	1	0	0.8	1	0.087	0.197	1	0.129	1	1	1	1	1	1	0	0.145	1	0.001	1	0	1	0.365
H6PD	Differential Expression	NEUTRAL	0	0.081	0.051	1	0.667	0.612	0.637	0.051	0.061	0.02	0.25	0.035	0.076	0.654	0.866	0.02	0.102	0.03	0.918	0.27	0.125	0.043	0.995	0.021	0.082	0.091	0	0.917	0.101	0	0.438	0.081	0.871	0.03	0.052	0.031	0.092	0.061	1	0.694	0	0	0	0.061	0.04	0.061	0.845
HAAO	Differential Expression	NEUTRAL	0.002	1	0.04	1	0.155	0.247	0.526	0.041	1	0.964	0	0.959	0.161	0.654	0.49	1	1	0.03	0.947	0.713	0.146	0.092	0.001	0.259	1	1	0.666	0.719	1	0	1	1	0.871	1	1	1	1	1	1	0.586	0.144	1	0	1	0.041	1	0.849
HADH	Differential Expression	NEUTRAL	0.44	0.051	0.081	1	0.667	0.247	0.684	0.082	0.102	0.011	0	0.033	0.011	0.655	0.604	0.051	0.092	0.03	0.924	0.643	0.125	0.095	0.139	0.307	0.092	0.101	0	0.917	0.091	0	0.987	0.111	0.871	0.03	0.021	0.082	0.102	0.04	1	0.696	0.144	0.031	0	0.03	0.04	0.031	0.845
HADHA	Differential Expression	NEUTRAL	0.649	0.051	0.081	1	0.667	0.235	0.459	0.082	0.102	0.011	0	0.033	0.003	0.655	0.661	0.051	0.092	0.03	0.924	0.683	0.125	0.091	0.995	0.076	0.092	0.101	0	0.917	0.091	0	1	0.111	0.871	0.03	0.021	0.082	0.102	0.04	1	0.696	0	0.031	0	0.03	0.04	0.031	0.845
HADHB	Differential Expression	NEUTRAL	0.693	0.051	0.081	1	0.667	0.235	0.459	0.082	0.102	0.011	0	0.033	0.003	0.655	0.661	0.051	0.092	0.03	0.924	0.683	0.125	0.091	0.995	0.076	0.092	0.101	0	0.917	0.091	0	1	0.111	0.871	0.03	0.021	0.082	0.102	0.04	1	0.696	0	0.031	0	0.03	0.04	0.031	0.845
HAGH	Differential Expression	NEUTRAL	0.432	0.061	0.051	1	1	0.271	0.763	0.051	0.071	0.008	0.25	0.027	0.408	0.982	0.634	0.02	0.082	0.03	0.971	0.654	0.125	0.082	0.995	0.076	0.082	0.091	0.199	0.917	0.081	0	1	0.081	0.871	0.03	0.031	0.051	0.092	0.051	1	0.694	0	0	0.002	0.04	0.04	0.041	0.923
HAL	Differential Expression	NEUTRAL	0	1	1	1	1	0.553	0.459	1	1	0.962	0	0.957	0.033	0.982	0.609	1	1	0.03	0.934	0.527	0.18	0.092	0.995	0.282	1	1	0.414	0.918	1	0	0.987	1	0.864	1	1	1	1	1	1	0.585	0	1	0	1	0.041	1	0.837
HAO2	Differential Expression	NEUTRAL	0	1	1	1	0.436	0.647	0.526	1	1	1	0.25	0.958	0.438	0.655	0.76	1	1	0.951	0.968	0.602	0.563	0.097	0.996	0.089	1	1	0.401	0.917	1	0	1	1	0.871	1	0	1	1	1	1	0.694	0.288	1	0	1	0.04	1	0.845
HAS1	Differential Expression	NEUTRAL	0	1	1	1	0.453	0.506	0.408	1	1	1	0.75	1	0.85	0.972	0.464	1	1	0.03	0.075	0.804	0.714	0.092	0.995	0.85	1	1	0.263	0.917	1	0	0.455	1	0.871	1	1	1	1	1	1	0.588	0.144	1	0.001	1	0.04	1	0.845
HAS2	Differential Expression	NEUTRAL	0.202	1	1	1	0.453	0.506	0.459	1	1	1	0.75	1	0.85	0.972	0.464	1	1	0.03	0.075	0.804	0.714	0.092	0.995	0.85	1	1	0.263	0.917	1	0	0.455	1	0.871	1	1	1	1	1	1	0.588	0.144	1	0.001	1	0.04	1	0.845
HAS3	Differential Expression	DOWNREGULATED	0.083	1	1	1	0.453	0.506	0.459	1	1	1	0.75	1	0.85	0.972	0.464	1	1	0.03	0.075	0.804	0.714	0.092	0.995	0.85	1	1	0.263	0.917	1	0	0.455	1	0.871	1	1	1	1	1	1	0.588	0.144	1	0.001	1	0.04	1	0.845
HDC	Differential Expression	NEUTRAL	0	1	1	1	0.432	0.553	0.459	1	1	0.962	0	0.957	0.249	0.982	0.48	1	1	0.895	0.971	0.519	0.156	0.095	0.996	0.114	1	1	0.514	0.917	1	0	0.776	1	0.871	1	1	1	1	1	1	0.588	0.144	1	0	1	0.04	1	0.845
HEXA	Differential Expression	NEUTRAL	0	0.081	0.051	1	0.245	0.059	0.459	0.051	0.071	0.02	0.75	0.036	0.644	0.655	0.461	0.02	0.102	0.49	0.986	0.528	0.748	0.095	0.995	0.272	0.082	0.091	0.661	0.917	0.101	0.929	0.482	0.081	0.871	0.03	0.052	0.051	0.092	0.061	1	0.588	0.227	0	0	0.061	0.04	0.061	0.845
HEXB	Differential Expression	NEUTRAL	0.735	0.081	0.051	1	0.245	0.059	0.459	0.051	0.071	0.02	0.75	0.036	0.644	0.655	0.461	0.02	0.102	0.49	0.986	0.528	0.748	0.095	0.995	0.272	0.082	0.091	0.661	0.917	0.101	0.929	0.482	0.081	0.871	0.03	0.052	0.051	0.092	0.061	1	0.588	0.227	0	0	0.061	0.04	0.061	0.845
HIBADH	Differential Expression	NEUTRAL	0.522	0.061	0.091	1	0.485	0.235	0.459	0.092	0.112	0.021	0	0.044	0.234	0.982	0.48	0.061	0.102	0.017	0.997	0.525	0.067	0.097	0.996	0.09	0.102	0.111	0.414	0.918	0.101	0	0.987	0.121	0.871	0.04	0.031	0.092	0.112	0.051	1	0.585	0.144	0.041	0	0.04	0.041	0.041	0.839
HK1	Differential Expression	NEUTRAL	0.685	0.172	0.111	1	0.667	0.741	0.637	0.112	0	0.091	0.25	0.096	0.003	0.655	0.661	0.111	0.112	0.03	0.924	0.683	0.125	0.091	0.995	0.076	0.143	0.121	0	0.917	0.111	0	1	0.131	0.871	0.121	0.144	0.143	0.122	0.131	1	0.696	0	0.092	0	0.121	0.04	0.112	0.845
HK2	Differential Expression	NEUTRAL	0.541	0.172	0.111	1	0.667	0.741	0.637	0.112	0	0.091	0.25	0.096	0.003	0.655	0.661	0.111	0.112	0.03	0.924	0.683	0.125	0.091	0.995	0.076	0.143	0.121	0	0.917	0.111	0	1	0.131	0.871	0.121	0.144	0.143	0.122	0.131	1	0.696	0	0.092	0	0.121	0.04	0.112	0.845
HK3	Differential Expression	NEUTRAL	0	0.172	0.111	1	0.667	0.741	0.637	0.112	0	0.091	0.25	0.096	0.003	0.655	0.661	0.111	0.112	0.03	0.924	0.683	0.125	0.091	0.995	0.076	0.143	0.121	0	0.917	0.111	0	1	0.131	0.871	0.121	0.144	0.143	0.122	0.131	1	0.696	0	0.092	0	0.121	0.04	0.112	0.845
HKDC1	Differential Expression	NEUTRAL	0.027	0.172	0.111	1	0.667	0.741	0.637	0.112	0	0.091	0.25	0.096	0.003	0.655	0.661	0.111	0.112	0.03	0.924	0.683	0.125	0.091	0.995	0.076	0.143	0.121	0	0.917	0.111	0	1	0.131	0.871	0.121	0.144	0.143	0.122	0.131	1	0.696	0	0.092	0	0.121	0.04	0.112	0.845
HMGCLL1	Differential Expression	DOWNREGULATED	0	1	1	1	0.334	0.118	0.526	1	1	1	0.5	1	0.615	0.982	0.494	1	1	0.521	0.974	0.657	0.782	0.082	0.997	0.327	1	1	0.633	0.917	1	0	0.572	1	0.871	1	1	1	1	1	1	0.588	0.144	1	0.002	1	0.04	1	0.845
HMGCR	Differential Expression	NEUTRAL	0.485	0.061	0.091	1	0.667	0.118	0.496	0.092	0.112	0.022	0.5	0.044	0.311	0.872	0.387	0.061	0.102	0.207	0.907	0.191	0.523	0.997	0	0.155	0.102	0.111	0	0.8	0.101	0	0.347	0.121	0.32	0.04	0.031	0.092	0.112	0.051	1	0	0.145	0.041	0.001	0.04	0	0.041	0
HMGCS1	Differential Expression	NEUTRAL	0.263	0.101	0.101	1	0.349	0.118	0.526	0.102	0.122	0.055	0.5	0.075	0.181	0.655	0.519	0.071	0.133	0.427	0.997	0.761	0.156	0.096	0.995	0.307	0.133	0.141	0.952	0.917	0.131	0	0.987	0.131	0.871	0.081	0.072	0.102	0.143	0.091	1	0.694	0.144	0.051	0.001	0.081	0.04	0.082	0.845
HMGCS2	Differential Expression	DOWNREGULATED	0	0.061	0.051	1	0.561	0.118	0.526	0.051	0.071	0.008	0.5	0.027	0.315	0.982	0.46	0.02	0.082	0.462	0.195	0.528	0.119	0.077	0.996	0.908	0.082	0.091	0.552	0.917	0.081	0	1	0.081	0.871	0.03	0.031	0.051	0.092	0.051	1	0.694	0	0	0	0.04	0.04	0.041	0.844
HMOX1	Differential Expression	NEUTRAL	0.105	1	1	1	0.667	0.882	0.413	1	1	1	0.75	1	0.199	0.655	0.609	1	1	0.405	0.934	0.545	0.179	0.082	0.995	0.097	1	1	0	0.917	1	0.929	0.697	1	0.871	1	1	1	1	1	1	0.942	0	1	0.002	1	0.04	1	0.845
HMOX2	Differential Expression	NEUTRAL	0.537	1	1	1	0.667	0.882	0.459	1	1	1	0.75	1	0.199	0.655	0.609	1	1	0.405	0.934	0.545	0.179	0.082	0.995	0.097	1	1	0	0.917	1	0.929	0.697	1	0.871	1	1	1	1	1	1	0.942	0	1	0.002	1	0.04	1	0.845
HNMT	Differential Expression	NEUTRAL	0.008	1	1	1	1	0.553	0.459	1	1	0.963	0	0.958	0.18	0.982	0.578	1	1	0	0.947	0.537	0.213	0.082	0.995	0.09	1	1	0.365	0.917	1	0	0.449	1	0.871	1	1	1	1	1	1	0.694	0.055	1	0.001	1	0.04	1	0.845
HPRT1	Differential Expression	NEUTRAL	0	0.152	0.091	1	0.454	0.8	0.555	0.092	0.051	0.07	0.75	0.079	0.128	0.982	0.461	0.091	0.092	0.061	1	0.528	0.179	0.091	0.996	0.161	0.122	0.101	0.567	0.917	0.091	0	0.567	0.121	0.871	0.101	0.124	0.122	0.102	0.111	1	0.588	0	0.071	0.001	0.101	0.04	0.092	0.845
HS2ST1	Differential Expression	NEUTRAL	0.002	0.101	0.131	1	0.667	0.435	0.459	0.133	0.102	0.059	0.75	0.083	0.003	0.655	0.661	0.101	0.143	0.03	0.924	0.683	0.125	0.091	0.995	0.076	0.143	0.152	0	0.917	0.141	0	1	0.162	0.871	0.081	0.072	0.133	0.153	0.04	1	0.696	0	0.082	0	0.081	0.04	0.082	0.845
HS3ST1	Differential Expression	NEUTRAL	0	0.101	0.131	1	0.667	0.435	0.459	0.133	0.102	0.059	0.75	0.083	0.003	0.655	0.661	0.101	0.143	0.03	0.924	0.683	0.125	0.091	0.995	0.076	0.143	0.152	0	0.917	0.141	0	1	0.162	0.871	0.081	0.072	0.133	0.153	0.04	1	0.696	0	0.082	0	0.081	0.04	0.082	0.845
HS3ST2	Differential Expression	NEUTRAL	0	0.101	0.131	1	0.667	0.435	0.459	0.133	0.102	0.059	0.75	0.083	0.003	0.655	0.661	0.101	0.143	0.03	0.924	0.683	0.125	0.091	0.995	0.076	0.143	0.152	0	0.917	0.141	0	1	0.162	0.871	0.081	0.072	0.133	0.153	0.04	1	0.696	0	0.082	0	0.081	0.04	0.082	0.845
HS3ST3A1	Differential Expression	NEUTRAL	0.023	0.101	0.131	1	0.667	0.435	0.459	0.133	0.102	0.059	0.75	0.083	0.003	0.655	0.661	0.101	0.143	0.03	0.924	0.683	0.125	0.091	0.995	0.076	0.143	0.152	0	0.917	0.141	0	1	0.162	0.871	0.081	0.072	0.133	0.153	0.04	1	0.696	0	0.082	0	0.081	0.04	0.082	0.845
HS3ST4	Differential Expression	DOWNREGULATED	0	0.101	0.131	1	0.667	0.435	0.459	0.133	0.102	0.059	0.75	0.083	0.003	0.655	0.661	0.101	0.143	0.03	0.924	0.683	0.125	0.091	0.995	0.076	0.143	0.152	0	0.917	0.141	0	1	0.162	0.871	0.081	0.072	0.133	0.153	0.04	1	0.696	0	0.082	0	0.081	0.04	0.082	0.845
HS3ST5	Differential Expression	NEUTRAL	0.002	0.101	0.131	1	0.667	0.435	0.459	0.133	0.102	0.059	0.75	0.083	0.003	0.655	0.661	0.101	0.143	0.03	0.924	0.683	0.125	0.091	0.995	0.076	0.143	0.152	0	0.917	0.141	0	1	0.162	0.871	0.081	0.072	0.133	0.153	0.04	1	0.696	0	0.082	0	0.081	0.04	0.082	0.845
HS6ST1	Differential Expression	NEUTRAL	0.352	0.101	0.131	1	0.667	0.435	0.459	0.133	0.102	0.059	0.75	0.083	0.003	0.655	0.661	0.101	0.143	0.03	0.924	0.683	0.125	0.091	0.995	0.076	0.143	0.152	0	0.917	0.141	0	1	0.162	0.871	0.081	0.072	0.133	0.153	0.04	1	0.696	0	0.082	0	0.081	0.04	0.082	0.845
HS6ST2	Differential Expression	NEUTRAL	0.01	0.101	0.131	1	0.667	0.435	0.459	0.133	0.102	0.059	0.75	0.083	0.003	0.655	0.661	0.101	0.143	0.03	0.924	0.683	0.125	0.091	0.995	0.076	0.143	0.152	0	0.917	0.141	0	1	0.162	0.871	0.081	0.072	0.133	0.153	0.04	1	0.696	0	0.082	0	0.081	0.04	0.082	0.845
HS6ST3	Differential Expression	NEUTRAL	0	0.101	0.131	1	0.667	0.435	0.459	0.133	0.102	0.059	0.75	0.083	0.003	0.655	0.661	0.101	0.143	0.03	0.924	0.683	0.125	0.091	0.995	0.076	0.143	0.152	0	0.917	0.141	0	1	0.162	0.871	0.081	0.072	0.133	0.153	0.04	1	0.696	0	0.082	0	0.081	0.04	0.082	0.845
HSD11B2	Differential Expression	NEUTRAL	0	0.071	0.101	1	0.667	0.024	0.459	0.102	0.122	0.033	1	0.054	0.003	0.655	0.787	0.071	0.112	0.03	0.924	0.683	0.125	0.091	0.995	0.076	0.112	0.121	0	0.917	0.111	0	1	0.131	0.871	0.051	0.041	0.102	0.122	0.061	1	0.694	0	0.051	0	0.051	0.04	0.051	0.845
HSD17B1	Differential Expression	NEUTRAL	0.001	1	1	1	0.667	0.024	0.496	1	1	1	1	1	0.003	0.655	0.661	1	1	0.03	0.924	0.683	0.125	0.091	0.995	0.076	1	1	0	0.917	1	0	1	1	0.871	1	1	1	1	1	1	0.696	0	1	0	1	0.04	1	0.845
HSD17B10	Differential Expression	NEUTRAL	0.595	0.061	0.091	1	0.667	0.235	0.606	0.092	0.112	0.021	0	0.044	0.011	0.655	0.604	0.061	0.102	0.03	0.924	0.643	0.125	0.095	0.139	0.307	0.102	0.111	0	0.917	0.101	0	0.987	0.121	0.871	0.04	0.031	0.092	0.112	0.051	1	0.696	0.144	0.041	0	0.04	0.04	0.041	0.845
HSD17B3	Differential Expression	NEUTRAL	0	0.061	0.091	1	0.667	0.024	0.496	0.092	0.112	0.022	1	0.044	0.003	0.655	0.661	0.061	0.102	0.03	0.924	0.683	0.125	0.091	0.995	0.076	0.102	0.111	0	0.917	0.101	0	1	0.121	0.871	0.04	0.031	0.092	0.112	0.051	1	0.696	0	0.041	0	0.04	0.04	0.041	0.845
HSD17B4	Differential Expression	NEUTRAL	0	0.071	0.101	1	1	0.247	0.674	0.102	0.122	0.033	0	0.054	0.008	0.982	0.456	0.071	0.112	0	0.924	0.508	0.156	0.082	0.168	0.033	0.112	0.121	0.114	0.917	0.111	0	0.791	0.131	0.871	0.051	0.041	0.102	0.122	0.061	1	0.694	0.144	0.051	0.001	0.051	0.04	0.051	0.845
HSD17B7	Differential Expression	NEUTRAL	0.514	1	1	1	0.667	0.024	0.496	1	1	1	1	0.958	0.165	0.654	0.607	1	1	0.475	0.957	0.508	0.125	0.077	0.087	0.016	1	1	0	0.917	1	0	0.776	1	0.871	1	0	1	1	1	1	0.694	0	1	0	1	0.04	1	0.845
HSD17B8	Differential Expression	NEUTRAL	0.351	1	1	1	0.667	0.024	0.559	1	1	1	1	1	0.003	0.655	0.661	1	1	0.03	0.924	0.683	0.125	0.091	0.995	0.076	1	1	0	0.917	1	0	1	1	0.871	1	1	1	1	1	1	0.696	0	1	0	1	0.04	1	0.845
HSD3B2	Differential Expression	DOWNREGULATED	0	0.061	0.091	1	0.23	0.024	0.496	0.092	0.112	0.022	1	0.044	0.148	0.654	0.48	0.061	0.102	0	0.961	0.627	0.125	0.092	0.996	0.076	0.102	0.111	0.308	0.917	0.101	0	0.855	0.121	0.871	0.04	0.031	0.092	0.112	0.051	1	0.588	0	0.041	0	0.04	0.04	0.041	0.845
HSD3B7	Differential Expression	NEUTRAL	0.325	1	1	1	0.334	0.318	0.459	1	1	0.964	1	1	0.248	0.982	0.433	1	1	0.427	1	0.757	0.797	0.097	0.997	0.089	1	1	0.414	0.917	1	0	0.987	1	0.871	1	1	1	1	1	1	0.588	0.219	1	0	1	0.04	1	0.845
IDH1	Differential Expression	NEUTRAL	0.042	0.071	0.101	1	0.401	0.153	0.988	0.102	0.122	0.033	0.25	0.054	0.128	0.982	0.575	0.071	0.112	0.418	0.974	0.786	0.125	0.097	0.001	0.111	0.112	0.121	0.43	0.917	0.111	0	0.66	0.131	0.871	0.051	0.041	0.102	0.122	0.061	1	0.588	0.144	0.051	0.002	0.051	0.04	0.051	0.845
IDH2	Differential Expression	NEUTRAL	0.546	0.071	0.101	1	0.667	0.153	0.599	0.102	0.122	0.032	0.25	0.054	0.476	0.982	0.45	0.071	0.112	0.013	0.957	0.724	0.125	0.077	0.995	0.019	0.112	0.121	0	0.917	0.111	0	0.776	0.131	0.871	0.051	0.041	0.102	0.122	0.061	1	0.694	0	0.051	0.002	0.051	0.04	0.051	0.845
IDH3A	Differential Expression	NEUTRAL	0	0.051	0.081	1	0.969	0.153	0.637	0.082	0.102	0.011	0.25	0.033	0.497	0.982	0.56	0.051	0.092	0.464	0.95	0.657	0.714	0.089	0.996	0.046	0.092	0.101	0	0.917	0.091	0	0.987	0.111	0.871	0.03	0.021	0.082	0.102	0.04	1	0.694	0	0.031	0	0.03	0.04	0.031	0.845
IDH3B	Differential Expression	NEUTRAL	0.594	0.051	0.081	1	0.969	0.153	0.637	0.082	0.102	0.011	0.25	0.033	0.497	0.982	0.56	0.051	0.092	0.464	0.95	0.657	0.714	0.089	0.996	0.046	0.092	0.101	0	0.917	0.091	0	0.987	0.111	0.871	0.03	0.021	0.082	0.102	0.04	1	0.694	0	0.031	0	0.03	0.04	0.031	0.845
IDI1	Differential Expression	NEUTRAL	0.157	1	1	1	0	0.118	0.496	1	1	1	0.5	1	0.107	0.666	0.153	1	1	0.025	0.907	0.171	0.243	0.364	0.001	0.244	1	1	0	0.8	1	0	0.307	1	0.029	1	1	1	1	1	1	0	0.29	1	0.953	1	0	1	0.183
IDI2	Differential Expression	NEUTRAL	0	1	1	1	0	0.118	0.496	1	1	1	0.5	1	0.107	0.666	0.153	1	1	0.025	0.907	0.171	0.243	0.364	0.001	0.244	1	1	0	0.8	1	0	0.307	1	0.029	1	1	1	1	1	1	0	0.29	1	0.953	1	0	1	0.183
IDO1	Differential Expression	NEUTRAL	0.001	1	1	1	0.667	0.247	0.566	1	1	1	0	1	0.003	0.655	0.661	1	1	0.03	0.924	0.683	0.125	0.091	0.995	0.076	1	1	0	0.917	1	0	1	1	0.871	1	1	1	1	1	1	0.696	0	1	0	1	0.04	1	0.845
IDS	Differential Expression	NEUTRAL	0.155	0.081	0.051	1	0.667	0.082	0.459	0.051	0.071	0.02	0.75	0.036	0.003	0.655	0.661	0.02	0.102	0.03	0.924	0.683	0.125	0.091	0.995	0.076	0.082	0.091	0	0.917	0.101	0	1	0.081	0.871	0.03	0.052	0.051	0.092	0.061	1	0.696	0	0	0	0.061	0.04	0.061	0.845
IDUA	Differential Expression	NEUTRAL	0	0.081	0.051	1	0.667	0.082	0.452	0.051	0.071	0.02	0.75	0.036	0.003	0.655	0.661	0.02	0.102	0.03	0.924	0.683	0.125	0.091	0.995	0.076	0.082	0.091	0	0.917	0.101	0	1	0.081	0.871	0.03	0.052	0.051	0.092	0.061	1	0.696	0	0	0	0.061	0.04	0.061	0.845
IMPA1	Differential Expression	NEUTRAL	0.608	1	1	1	1	0.518	0.585	1	1	1	0.5	1	0.003	0.982	0.53	1	1	0.03	0.927	0.528	0.179	0.097	0.995	0.021	1	1	0	0.917	1	0	1	1	0.871	1	1	1	1	1	1	0.588	0.144	1	0	1	0.04	1	0.845
IMPA2	Differential Expression	NEUTRAL	0.397	1	1	1	1	0.518	0.459	1	1	1	0.5	1	0.003	0.982	0.53	1	1	0.03	0.927	0.528	0.179	0.097	0.995	0.021	1	1	0	0.917	1	0	1	1	0.871	1	1	1	1	1	1	0.588	0.144	1	0	1	0.04	1	0.845
IMPDH1	Differential Expression	NEUTRAL	0.34	0.071	0.101	1	0	0.047	0.459	0.102	0.061	0.027	0	0.05	0.064	0.669	0.051	0.071	0.102	0.51	0.947	0.295	0.003	0.279	0.999	0.051	0.112	0.111	0.192	1	0.101	0	0.567	0.131	0.029	0.051	0.041	0.102	0.112	0.01	1	0	0.29	0.051	0.001	0.051	1	0.051	0.25
IMPDH2	Differential Expression	NEUTRAL	0.824	0.071	0.101	1	0	0.047	0.44	0.102	0.061	0.027	0	0.05	0.064	0.669	0.051	0.071	0.102	0.51	0.947	0.295	0.003	0.279	0.999	0.051	0.112	0.111	0.192	1	0.101	0	0.567	0.131	0.029	0.051	0.041	0.102	0.112	0.01	1	0	0.29	0.051	0.001	0.051	1	0.051	0.25
INMT	Differential Expression	DOWNREGULATED	0	1	1	1	0.667	0.247	0.512	1	1	1	0	1	0.003	0.655	0.661	1	1	0.03	0.924	0.683	0.125	0.091	0.995	0.076	1	1	0	0.917	1	0	1	1	0.871	1	1	1	1	1	1	0.696	0	1	0	1	0.04	1	0.845
INPP1	Differential Expression	NEUTRAL	0.149	1	1	1	1	0.518	0.526	1	1	1	0.5	1	0.003	0.982	0.53	1	1	0.03	0.927	0.528	0.179	0.097	0.995	0.021	1	1	0	0.917	1	0	1	1	0.871	1	1	1	1	1	1	0.588	0.144	1	0	1	0.04	1	0.845
INPP4A	Differential Expression	NEUTRAL	0.049	1	1	1	1	0.518	0.526	1	1	1	0.5	1	0.128	0.982	0.59	1	1	0.03	0.971	0.705	0.125	0.095	0.996	0.088	1	1	0.308	0.917	1	1	0.987	1	0.871	1	1	1	1	1	1	0.588	0.219	1	0	1	0.04	1	0.845
INPP4B	Differential Expression	NEUTRAL	0.003	1	1	1	1	0.518	0.526	1	1	1	0.5	1	0.128	0.982	0.59	1	1	0.03	0.971	0.705	0.125	0.095	0.996	0.088	1	1	0.308	0.917	1	1	0.987	1	0.871	1	1	1	1	1	1	0.588	0.219	1	0	1	0.04	1	0.845
IP6K1	Differential Expression	NEUTRAL	0.354	1	1	1	1	0.518	0.459	1	1	1	0.5	1	0.128	0.982	0.752	1	1	0.03	0.907	0.631	0.229	0.097	0.996	0.018	1	1	0	0.917	1	0	0.567	1	0.871	1	1	1	1	1	1	0.588	0.144	1	0	1	0.04	1	0.845
IP6K2	Differential Expression	NEUTRAL	0.469	1	1	1	0.667	0.518	0.459	1	1	1	0.5	1	0.881	0.655	0.565	1	1	0.424	0.918	0.637	0.179	0.097	1	0.022	1	1	0.012	0.917	1	0	0.776	1	0.871	1	1	1	1	1	1	0.588	0.144	1	0.002	1	0.04	1	0.845
ITPA	Differential Expression	NEUTRAL	0.451	0.081	0.111	1	1	0.047	0.722	0.112	0.082	0.038	0	0.062	0.622	0.982	0.491	0.081	0.122	0.49	0.991	0.735	0.156	0.1	0.997	0.035	0.122	0.131	0.117	0.917	0.121	0	1	0.141	0.871	0.061	0.052	0.112	0.133	0.02	1	0.588	0.219	0.061	0	0.061	0.04	0.061	0.868
IVD	Differential Expression	NEUTRAL	0.351	0.091	0.091	1	1	0.235	0.548	0.092	0.112	0.045	0	0.064	0.626	0.981	0.553	0.061	0.122	0.521	0.947	0.712	0.118	0.092	0.996	0.016	0.122	0.131	0	0.917	0.121	0.454	0.665	0.121	0.871	0.071	0.062	0.092	0.133	0.081	1	0.587	0.144	0.041	0	0.071	0.04	0.071	0.851
KDSR	Differential Expression	NEUTRAL	0.475	0.111	0.101	1	0.333	0.212	0.526	0.102	0.102	0.049	0.5	0.067	0.211	0.982	0	0.071	0.133	0.262	0.942	0.306	0.277	0.354	0.999	0.071	0.122	0.121	0.163	1	0.131	0.405	0.567	0.111	0.024	0.02	0.082	0.102	0.122	0.051	1	0	0.29	0.051	1	0.091	0	0.092	0.353
KHK	Differential Expression	NEUTRAL	0	0.121	0.051	1	0.059	0.647	0.557	0.051	0.082	0.035	0.25	0.046	0.003	0.655	0.384	0.081	0.051	0	0.997	0.678	0.156	0.097	0.001	0.244	0.082	0.061	0.803	0.917	0.051	0	0.776	0.091	0.871	0.081	0.093	0.082	0.061	0.071	1	0.588	0.288	0.061	0.001	0.061	0.04	0.051	0.845
KMO	Differential Expression	NEUTRAL	0.002	1	0.02	1	0.155	0.247	0.526	0.02	1	0.963	0	0.958	0.161	0.654	0.49	1	1	0.03	0.947	0.713	0.146	0.092	0.001	0.259	1	1	0.666	0.719	1	0	1	1	0.871	1	1	1	1	1	1	0.586	0.144	1	0	1	0.041	1	0.849
KYNU	Differential Expression	NEUTRAL	0.54	1	0.01	1	0.155	0.247	0.459	0.01	1	0.963	0	0.958	0.161	0.654	0.49	1	1	0.03	0.947	0.713	0.146	0.092	0.001	0.259	1	1	0.666	0.719	1	0	1	1	0.871	1	1	1	1	1	1	0.586	0.144	1	0	1	0.041	1	0.849
LCAT	Differential Expression	NEUTRAL	0.1	1	1	1	0.667	0.353	0.459	1	1	0.963	0	1	0.003	0.655	0.661	1	1	0.03	0.924	0.683	0.125	0.091	0.995	0.076	1	1	0	0.917	1	0	1	1	0.871	1	1	1	1	1	1	0.696	0	1	0	1	0.04	1	0.845
LCT	Differential Expression	NEUTRAL	0	0.202	0.141	1	0.667	0.941	0.683	0.143	0.031	0.122	0.5	0.128	0.003	0.655	0.661	0.141	0.143	0.03	0.924	0.683	0.125	0.091	0.995	0.076	0.173	0.152	0	0.917	0.141	0	1	0.162	0.871	0.152	0.175	0.173	0.153	0.162	1	0.696	0	0.122	0	0.152	0.04	0.143	0.845
LDHA	Differential Expression	NEUTRAL	0.938	0.081	0.061	1	0.667	0.271	0.765	0.061	0.092	0.011	0.25	0.025	0.013	0.655	0.604	0.04	0.061	0.027	0.918	0.65	0.156	0.095	0.996	0.069	0.041	0.03	0	0.917	0.061	0	0.987	0.02	0.871	0.04	0.052	0.071	0.031	0.061	1	0.588	0.144	0.02	0	0.051	0.04	0.041	0.845
LDHAL6B	Differential Expression	NEUTRAL	0	1	1	1	0.667	0.529	0.459	1	1	1	0.75	1	0.013	0.655	0.604	1	1	0.027	0.918	0.65	0.156	0.095	0.996	0.069	1	1	0	0.917	1	0	0.987	1	0.871	1	1	1	1	1	1	0.588	0.144	1	0	1	0.04	1	0.845
LDHB	Differential Expression	NEUTRAL	0.883	1	1	1	0.667	0.529	0.755	1	1	1	0.75	1	0.013	0.655	0.604	1	1	0.027	0.918	0.65	0.156	0.095	0.996	0.069	1	1	0	0.917	1	0	0.987	1	0.871	1	1	1	1	1	1	0.588	0.144	1	0	1	0.04	1	0.845
LIPG	Differential Expression	NEUTRAL	0	0.081	0.051	1	0.667	0.412	0.459	0.051	0.071	0.02	0.5	0.035	0.003	0.655	0.661	0	0.102	0.03	0.924	0.683	0.125	0.091	0.995	0.076	0.082	0.091	0	0.917	0.101	0	1	0.081	0.871	0.03	0.052	0.051	0.092	0.061	1	0.696	0	0	0	0.061	0.04	0.061	0.845
LTC4S	Differential Expression	NEUTRAL	0	1	1	1	0.18	0.494	0.526	1	1	1	0.5	1	0.234	0.654	0.46	1	1	0.03	0.994	0.633	0.748	0.096	1	0.039	1	1	0.133	0.917	1	0	0.776	1	0.871	1	1	1	1	1	1	0.588	0.144	1	0	1	0.04	1	0.845
MAN1A1	Differential Expression	NEUTRAL	0.157	0.081	0.051	1	0.667	0.188	0.459	0.051	0.071	0.02	0.5	0.036	0.003	0.655	0.661	0.02	0.102	0.03	0.924	0.683	0.125	0.091	0.995	0.076	0.082	0.091	0	0.917	0.101	0	1	0.081	0.871	0.03	0.052	0.051	0.092	0.061	1	0.696	0	0	0	0.061	0.04	0.061	0.845
MAN1A2	Differential Expression	NEUTRAL	0.002	0.081	0.051	1	0.667	0.188	0.459	0.051	0.071	0.02	0.5	0.036	0.003	0.655	0.661	0.02	0.102	0.03	0.924	0.683	0.125	0.091	0.995	0.076	0.082	0.091	0	0.917	0.101	0	1	0.081	0.871	0.03	0.052	0.051	0.092	0.061	1	0.696	0	0	0	0.061	0.04	0.061	0.845
MAN1B1	Differential Expression	NEUTRAL	0.537	0.081	0.051	1	0.667	0.188	0.459	0.051	0.061	0.02	0.5	0.035	0.003	0.655	0.661	0.02	0.102	0.03	0.924	0.683	0.125	0.091	0.995	0.076	0.082	0.091	0	0.917	0.101	0	1	0.081	0.871	0.03	0.052	0.031	0.092	0.061	1	0.696	0	0	0	0.061	0.04	0.061	0.845
MAN1C1	Differential Expression	NEUTRAL	0.005	0.081	0.051	1	0.667	0.188	0.459	0.051	0.071	0.02	0.5	0.036	0.003	0.655	0.661	0.02	0.102	0.03	0.924	0.683	0.125	0.091	0.995	0.076	0.082	0.091	0	0.917	0.101	0	1	0.081	0.871	0.03	0.052	0.051	0.092	0.061	1	0.696	0	0	0	0.061	0.04	0.061	0.845
MAN2A1	Differential Expression	NEUTRAL	0.587	0.081	0.051	1	0.667	0.188	0.459	0.051	0.071	0.02	0.5	0.036	0.003	0.655	0.661	0.02	0.102	0.03	0.924	0.683	0.125	0.091	0.995	0.076	0.082	0.091	0	0.917	0.101	0	1	0.081	0.871	0.03	0.052	0.051	0.092	0.061	1	0.696	0	0	0	0.061	0.04	0.061	0.845
MAN2A2	Differential Expression	NEUTRAL	0.193	0.081	0.051	1	0.667	0.188	0.459	0.051	0.071	0.02	0.5	0.036	0.003	0.655	0.661	0.02	0.102	0.03	0.924	0.683	0.125	0.091	0.995	0.076	0.082	0.091	0	0.917	0.101	0	1	0.081	0.871	0.03	0.052	0.051	0.092	0.061	1	0.696	0	0	0	0.061	0.04	0.061	0.845
MAN2B1	Differential Expression	NEUTRAL	0.429	0.081	0.051	1	0.15	0.059	0.459	0.051	0.071	0.02	0.75	0.036	0.032	0.654	0.542	0.02	0.102	0.03	0.957	0.88	0.564	0.091	0.996	0.204	0.082	0.091	0.552	0.917	0.101	0	0.567	0.081	0.871	0.03	0.052	0.051	0.092	0.061	1	0.588	0.002	0	0	0.061	0.04	0.061	0.845
MAOA	Differential Expression	DOWNREGULATED	0.029	1	1	1	0.667	0.176	0	1	1	0.963	0	0.958	0.003	0.655	0.661	1	0.01	0.03	0.924	0.683	0.125	0.091	0.995	0.076	1	1	0	0.917	0.01	0	1	1	0.871	1	1	1	1	1	1	0.696	0	1	0	1	0.04	1	0.845
MAOB	Differential Expression	DOWNREGULATED	0	1	1	1	0.667	0.176	0.496	1	1	0.963	0	0.958	0.003	0.655	0.661	1	0.01	0.03	0.924	0.683	0.125	0.091	0.995	0.076	1	1	0	0.917	0.01	0	1	1	0.871	1	1	1	1	1	1	0.696	0	1	0	1	0.04	1	0.845
MCAT	Differential Expression	NEUTRAL	0.384	0.081	0.081	1	0.667	0.353	0.459	0.082	0.102	0.034	0	0.054	0.003	0.655	0.661	0.051	0.112	0.03	0.924	0.683	0.125	0.091	0.995	0.076	0.112	0.121	0	0.917	0.111	0	1	0.111	0.871	0.061	0.052	0.082	0.122	0.071	1	0.696	0	0.031	0	0.061	0.04	0.061	0.845
MCCC2	Differential Expression	NEUTRAL	0.001	0.091	0.071	1	1	0.235	0.459	0.071	0.092	0.024	0	0	0.626	0.981	0.553	0.091	0.071	0.521	0.947	0.712	0.118	0.092	0.996	0.016	0.082	0.081	0	0.917	0.071	0.454	0.665	0.111	0.871	0.051	0.062	0.122	0.082	0.03	1	0.587	0.144	0.071	0	0.04	0.04	0.031	0.851
MDH1	Differential Expression	NEUTRAL	0.703	0.131	0.121	1	0.667	0.106	0.932	0.122	0.122	0.07	0	0.088	0.034	0.654	0.588	0.091	0.153	0.03	0.966	0.611	0.125	0.094	0.996	0.015	0.143	0.141	0	0.917	0.152	0.929	0.511	0.131	0.871	0.04	0.103	0.122	0.143	0.071	1	0.694	0.144	0.071	0	0.111	0.04	0.112	0.862
MDH2	Differential Expression	NEUTRAL	0.346	0.061	0.091	1	0.667	0.106	0.637	0.092	0.112	0.021	0	0.044	0.003	0.655	0.661	0.061	0.102	0.03	0.924	0.683	0.125	0.091	0.995	0.076	0.102	0.111	0	0.917	0.101	0	1	0.121	0.871	0.04	0.031	0.092	0.112	0.051	1	0.696	0	0.041	0	0.04	0.04	0.041	0.845
ME1	Differential Expression	NEUTRAL	0	0.111	0.071	1	0.453	0.271	0.675	0.071	0.102	0.029	0.25	0.044	0.121	0.982	0.456	0.091	0.071	0.966	0.95	0.643	0.156	0.097	0.995	0.235	0.041	0.081	0.573	0.917	0.071	0	0.776	0.111	0.871	0.081	0.082	0.122	0.082	0.051	1	0.588	0.144	0.071	0	0.04	0.04	0.031	0.845
ME2	Differential Expression	NEUTRAL	0.385	0.061	0.091	1	0.667	0.271	0.676	0.092	0.112	0.021	0.25	0.044	0.146	0.655	0.686	0.061	0.102	0.012	0.918	0.654	0.179	0.077	0.001	0.045	0.102	0.111	0	0.917	0.101	0	0.987	0.121	0.871	0.04	0.031	0.092	0.112	0.051	1	0.588	0	0.041	0.002	0.04	0.04	0.041	0.845
ME3	Differential Expression	NEUTRAL	0.008	0.061	0.091	1	1	0.271	0.637	0.092	0.112	0.021	0.25	0.044	0.192	0.982	0.604	0.061	0.102	0.426	0.927	0.551	0.463	0.095	0.995	0.015	0.102	0.111	0	0.917	0.101	0	0.572	0.121	0.871	0.04	0.031	0.092	0.112	0.051	1	0.696	0	0.041	0	0.04	0.04	0.041	0.923
MGAM	Differential Expression	NEUTRAL	0	1	1	1	0.667	0.282	0.459	1	1	1	0.5	1	0.003	0.655	0.661	1	1	0.03	0.924	0.683	0.125	0.091	0.995	0.076	1	1	0	0.917	1	0	1	1	0.871	1	1	1	1	1	1	0.696	0	1	0	1	0.04	1	0.845
MGAT1	Differential Expression	NEUTRAL	0.478	1	1	1	0.667	0.188	0.459	1	1	1	0.5	1	0.003	0.655	0.661	1	1	0.03	0.924	0.683	0.125	0.091	0.995	0.076	1	1	0	0.917	1	0	1	1	0.871	1	1	1	1	1	1	0.696	0	1	0	1	0.04	1	0.845
MGAT2	Differential Expression	NEUTRAL	0.522	1	1	1	0.667	0.188	0.459	1	1	1	0.5	1	0.003	0.655	0.661	1	1	0.03	0.924	0.683	0.125	0.091	0.995	0.076	1	1	0	0.917	1	0	1	1	0.871	1	1	1	1	1	1	0.696	0	1	0	1	0.04	1	0.845
MGAT4B	Differential Expression	NEUTRAL	0.527	1	1	1	0.667	0.188	0.459	1	1	1	0.5	1	0.003	0.655	0.661	1	1	0.03	0.924	0.683	0.125	0.091	0.995	0.076	1	1	0	0.917	1	0	1	1	0.871	1	1	1	1	1	1	0.696	0	1	0	1	0.04	1	0.845
MGAT5	Differential Expression	NEUTRAL	0.441	1	1	1	0.667	0.188	0.459	1	1	1	0.5	1	0.003	0.655	0.661	1	1	0.03	0.924	0.683	0.125	0.091	0.995	0.076	1	1	0	0.917	1	0	1	1	0.871	1	1	1	1	1	1	0.696	0	1	0	1	0.04	1	0.845
MGST2	Differential Expression	NEUTRAL	0.351	1	1	1	0.18	0.494	0.526	1	1	1	0.5	1	0.234	0.654	0.46	1	1	0.03	0.994	0.633	0.748	0.096	1	0.039	1	1	0.133	0.917	1	0	0.776	1	0.871	1	1	1	1	1	1	0.588	0.144	1	0	1	0.04	1	0.845
MGST3	Differential Expression	NEUTRAL	0	1	1	1	0.18	0.494	0.526	1	1	1	0.5	1	0.234	0.654	0.46	1	1	0.03	0.994	0.633	0.748	0.096	1	0.039	1	1	0.133	0.917	1	0	0.776	1	0.871	1	1	1	1	1	1	0.588	0.144	1	0	1	0.04	1	0.845
MLYCD	Differential Expression	NEUTRAL	0	1	1	1	0.667	0.235	0.677	1	1	1	0	1	0.074	0.654	0.871	1	1	0.03	0.895	0.512	0.125	0.097	0.996	0.086	1	1	0	0.917	1	0	0.832	1	0.871	1	1	1	1	1	1	0.588	0.144	1	0.001	1	0.04	1	0.845
MMAA	Differential Expression	NEUTRAL	0.128	0.101	0.131	1	0.667	0.871	0.459	0.133	0.102	0.059	0.75	0.083	0.003	0.655	0.661	0.101	0.143	0.03	0.924	0.683	0.125	0.091	0.995	0.076	0.143	0.152	0	0.917	0.141	0	1	0.162	0.871	0.081	0.072	0.133	0.153	0.04	1	0.696	0	0.082	0	0.081	0.04	0.082	0.845
MOXD1	Differential Expression	NEUTRAL	0	1	1	1	0.495	0.176	0.496	1	1	1	0	1	0.128	0.982	0.539	1	1	0.03	0.924	0.748	0.315	0.097	1	0.079	1	1	0	0.917	1	0	0.875	1	0.871	1	1	1	1	1	1	0.588	0.144	1	0	1	0.04	1	0.845
MPI	Differential Expression	NEUTRAL	0.013	0.131	0.071	1	0.667	0.753	0.526	0.071	0.02	0.048	0.5	0.057	0.284	0.654	0.657	0.071	0.071	0.446	0.947	0.711	0.156	0.095	0.995	0.015	0.102	0.081	0	0.917	0.071	0.049	0.671	0.091	0.871	0.081	0.103	0.102	0.082	0.091	1	0.694	0.144	0.051	0.001	0.081	0.04	0.071	0.923
MPST	Differential Expression	NEUTRAL	0.506	1	1	1	0.505	0.106	0.818	1	1	0.963	0	0.958	0.147	0.982	0.505	1	1	0.458	0.968	0.551	0.179	0.091	0.996	0.09	1	0.01	0.414	0.917	1	0	1	1	0.871	1	1	1	0.01	1	1	0.694	0	1	0	1	0.04	1	0.845
MTAP	Differential Expression	NEUTRAL	0.252	0.111	0.141	1	0.176	0.447	0.526	0.143	0.112	0.07	1	0.094	0.003	0.655	0.502	0.111	0.153	0.012	0.918	0.584	0.156	0.096	0.995	0.031	0.153	0.162	0.07	0.917	0.152	0	0.987	0.172	0.871	0.091	0.082	0.143	0.163	0.051	1	0.588	0.144	0.092	0	0.091	0.04	0.092	0.845
MTHFD1	Differential Expression	NEUTRAL	0.726	1	1	1	0.667	0.306	0.526	1	1	1	0.5	0.917	0.003	0.655	0.427	1	1	0.03	0.919	0.644	0.141	0.199	0.996	0.143	1	1	0	0.924	1	0	1	1	0.196	1	1	1	1	1	0.02	0.618	0.144	1	0	1	0.042	1	0.847
MTHFD1L	Differential Expression	NEUTRAL	0	0.091	0.071	1	0.667	0.306	0.526	0.071	0.092	0.024	0.5	0	0.24	0.655	0.53	0.091	0.071	0	0.934	0.589	0.125	0.096	0.001	0.021	0.082	0.081	0	0.917	0.071	0.345	1	0.111	0.871	0.051	0.062	0.122	0.082	0.03	1	0.588	0.144	0.071	0	0.04	0.04	0.031	0.845
MTHFD2	Differential Expression	NEUTRAL	0.307	0.071	0.101	1	0.667	0.306	0.526	0.102	0.122	0.032	0.5	0.054	0.063	0.655	0.633	0.071	0.112	0.03	0.924	0.687	0.125	0.092	0.995	0.076	0.112	0.121	0.236	0.917	0.111	1	0.987	0.131	0.871	0.051	0.041	0.102	0.122	0.061	1	0.588	0	0.051	0	0.051	0.04	0.051	0.845
MTHFR	Differential Expression	NEUTRAL	0.044	1	1	1	0.379	0.306	0.526	1	1	1	0.5	0.916	0.61	0.655	0.516	1	1	0.462	0.982	0.412	0.564	0.096	0.996	0.027	1	1	0.072	0.917	1	0	0.776	1	0.871	1	1	1	1	1	0.01	0.588	0.226	1	0	1	0.04	1	0.845
MTR	Differential Expression	NEUTRAL	0.369	1	1	1	0.119	1	0.459	1	1	1	0	1	0.128	0.655	0.391	1	1	0.461	0.971	0.681	0.676	0.096	0.995	0.326	1	1	0.575	0.917	1	0	0.987	1	0.871	1	1	1	1	1	1	0.588	0.254	1	0.001	1	0.04	1	0.845
MUT	Differential Expression	NEUTRAL	0.648	0.091	0.081	1	0.667	0.235	0.689	0.082	0.102	0.04	0	0.058	0.029	0.654	0.709	0.051	0.112	0.012	0.897	0.719	0.005	0.096	0.001	0.023	0.112	0.121	0	0.918	0.111	1	0.546	0.111	0.871	0.061	0.062	0.082	0.122	0.081	1	0.584	0.144	0.031	0	0.071	0.041	0.071	0.835
MVD	Differential Expression	NEUTRAL	0.192	0.081	0.111	1	0.667	0.118	0.496	0.112	0.082	0.038	0.5	0.062	0.311	0.872	0.387	0.081	0.122	0.207	0.907	0.191	0.523	0.997	0	0.155	0.122	0.131	0	0.8	0.121	0	0.347	0.141	0.32	0.061	0.052	0.112	0.133	0.02	1	0	0.145	0.061	0.001	0.061	0	0.061	0
MVK	Differential Expression	NEUTRAL	0	1	1	1	0.667	0.118	0.496	1	1	1	0.5	1	0.311	0.872	0.387	1	1	0.207	0.907	0.191	0.523	0.997	0	0.155	1	1	0	0.8	1	0	0.347	1	0.32	1	1	1	1	1	1	0	0.145	1	0.001	1	0	1	0
NADSYN1	Differential Expression	NEUTRAL	0.491	1	1	1	0.41	0.659	0.526	1	1	0.962	0.5	0.957	0.201	0.655	0.76	1	1	0.383	0.947	0.514	0.156	0.092	0.995	0.043	1	1	0.149	0.917	1	0	0.864	1	0.871	1	1	1	1	1	1	0.588	0.144	1	0.002	0	0.04	1	0.845
NANS	Differential Expression	NEUTRAL	0.002	0.091	0.061	1	0.455	0.329	0.526	0.061	0.082	0.013	0.5	0.028	0.22	0.982	0.563	0.03	0.071	0	0.956	0.735	0.156	0.096	0.001	0.076	0.061	0.081	0.308	0.917	0.071	0	1	0.071	0.871	0.04	0.062	0.061	0.082	0.051	1	0.588	0.144	0.01	0	0.04	0.04	0.031	0.845
NDST1	Differential Expression	NEUTRAL	0.135	0.101	0.131	1	0.667	0.435	0.518	0.133	0.102	0.059	0.75	0.083	0.003	0.655	0.661	0.101	0.143	0.03	0.924	0.683	0.125	0.091	0.995	0.076	0.143	0.152	0	0.917	0.141	0	1	0.162	0.871	0.081	0.072	0.133	0.153	0.04	1	0.696	0	0.082	0	0.081	0.04	0.082	0.845
NDST2	Differential Expression	NEUTRAL	0.007	0.101	0.131	1	0.667	0.435	0.459	0.133	0.102	0.059	0.75	0.083	0.003	0.655	0.661	0.101	0.143	0.03	0.924	0.683	0.125	0.091	0.995	0.076	0.143	0.152	0	0.917	0.141	0	1	0.162	0.871	0.081	0.072	0.133	0.153	0.04	1	0.696	0	0.082	0	0.081	0.04	0.082	0.845
NDST3	Differential Expression	NEUTRAL	0	0.101	0.131	1	0.667	0.435	0.459	0.133	0.102	0.059	0.75	0.083	0.003	0.655	0.661	0.101	0.143	0.03	0.924	0.683	0.125	0.091	0.995	0.076	0.143	0.152	0	0.917	0.141	0	1	0.162	0.871	0.081	0.072	0.133	0.153	0.04	1	0.696	0	0.082	0	0.081	0.04	0.082	0.845
NEU1	Differential Expression	NEUTRAL	0.609	0.081	0.051	1	0.667	0.212	0.459	0.051	0.071	0.02	0.5	0.036	0.003	0.655	0.661	0.02	0.102	0.03	0.924	0.683	0.125	0.091	0.995	0.076	0.082	0.091	0	0.917	0.101	0	1	0.081	0.871	0.03	0.052	0.051	0.092	0.061	1	0.696	0	0	0	0.061	0.04	0.061	0.845
NME1	Differential Expression	NEUTRAL	0.763	0.091	0.121	1	0.667	0.047	0.459	0.122	0.092	0.048	0	0.073	0.038	0.655	0.79	0.091	0.133	0.03	0.949	0.54	0.125	0.082	0.001	0.018	0.133	0.141	0	0.917	0.131	0	0.776	0.152	0.871	0.071	0.062	0.122	0.143	0.03	1	0.694	0.144	0.071	0	0.071	0.04	0.071	0.845
NME3	Differential Expression	NEUTRAL	0.451	0.081	0.111	1	0.667	0.047	0.459	0.112	0.082	0.038	0	0.062	0.003	0.655	0.661	0.081	0.122	0.03	0.924	0.683	0.125	0.091	0.995	0.076	0.122	0.131	0	0.917	0.121	0	1	0.141	0.871	0.061	0.052	0.112	0.133	0.02	1	0.696	0	0.061	0	0.061	0.04	0.061	0.845
NME4	Differential Expression	NEUTRAL	0.544	0.101	0.131	1	0.473	0.047	0.459	0.133	0.102	0.059	0	0.083	0.245	0.982	0.429	0.101	0.143	0.44	0.974	0.637	0.179	0.095	0.996	0.089	0.143	0.152	0.414	0.917	0.141	0	1	0.162	0.871	0.081	0.072	0.133	0.153	0.04	1	0.588	0.144	0.082	0	0.081	0.04	0.082	0.845
NME6	Differential Expression	NEUTRAL	0.352	0.081	0.111	1	0.667	0.047	0.459	0.112	0.082	0.038	0	0.062	0.003	0.655	0.661	0.081	0.122	0.03	0.924	0.683	0.125	0.091	0.995	0.076	0.122	0.131	0	0.917	0.121	0	1	0.141	0.871	0.061	0.052	0.112	0.133	0.02	1	0.696	0	0.061	0	0.061	0.04	0.061	0.845
NME7	Differential Expression	NEUTRAL	0.58	0.081	0.111	1	0.667	0.047	0.459	0.112	0.082	0.038	0	0.062	0.003	0.655	0.661	0.081	0.122	0.03	0.924	0.683	0.125	0.091	0.995	0.076	0.122	0.131	0	0.917	0.121	0	1	0.141	0.871	0.061	0.052	0.112	0.133	0.02	1	0.696	0	0.061	0	0.061	0.04	0.061	0.845
NMNAT1	Differential Expression	NEUTRAL	0.094	0.172	0.111	1	1	0.659	0.622	0.112	0.071	0.091	0.5	0.1	0.502	0.982	0.565	0.111	0.112	0.458	0.915	0.589	0.125	0.091	0.995	0.016	0.143	0.121	0	0.917	0.111	0	1	0.141	0.871	0.121	0.144	0.143	0.122	0.131	1	0.696	0	0.092	0	0.121	0.04	0.112	0.923
NMNAT2	Differential Expression	DOWNREGULATED	0	1	1	1	0.667	0.659	0.548	1	1	1	0.5	1	0.094	0.655	0.649	1	1	0	0.924	0.528	0.463	0.077	0.995	0.021	1	1	0	0.917	1	0	0.776	1	0.871	1	1	1	1	1	1	0.875	0	1	0	1	0.04	1	0.845
NMNAT3	Differential Expression	NEUTRAL	0.177	1	1	1	0.667	0.659	0.54	1	1	1	0.5	1	0.094	0.655	0.649	1	1	0	0.924	0.528	0.463	0.077	0.995	0.021	1	1	0	0.917	1	0	0.776	1	0.871	1	1	1	1	1	1	0.875	0	1	0	1	0.04	1	0.845
NNMT	Differential Expression	NEUTRAL	0.056	1	1	1	0.333	0.659	0.459	1	1	1	0.5	1	0.128	0.982	0.507	1	1	0.448	1	0.682	0.125	0.097	0.995	0.078	1	1	0.34	0.917	1	0	0.776	1	0.871	1	1	1	1	1	1	0.588	0.288	1	0	1	0.04	1	0.845
NNT	Differential Expression	NEUTRAL	0.171	0.071	0.101	1	0.667	0.659	0.459	0.102	0.122	0.032	0.5	0.054	0.003	0.655	0.661	0.071	0.112	0.03	0.452	0.683	0.125	0.091	0.995	0.519	0.112	0.121	0	0.917	0.111	0	1	0.131	0.871	0.051	0.041	0.102	0.122	0.061	1	0.696	0	0.051	0	0.051	0.04	0.051	0.845
NOS1	Differential Expression	DOWNREGULATED	0	0.091	0.101	1	1	0.447	0.686	0.102	0.122	0.038	1	0.054	0.185	0.982	0.534	0.071	0.102	0.03	0.934	0.601	0.125	0.095	1	0.031	0.061	0.111	0.064	0.917	0.101	0.929	1	0.131	0.871	0.071	0.062	0.102	0.112	0.081	1	0.694	0.144	0.051	0	0.071	0.04	0.061	0.845
NOS3	Differential Expression	NEUTRAL	0.005	0.091	0.101	1	1	0.447	0.459	0.102	0.122	0.038	1	0.054	0.185	0.982	0.534	0.071	0.102	0.03	0.934	0.601	0.125	0.095	1	0.031	0.061	0.111	0.064	0.917	0.101	0.929	1	0.131	0.871	0.071	0.062	0.102	0.112	0.081	1	0.694	0.144	0.051	0	0.071	0.04	0.061	0.845
NPR1	Differential Expression	DOWNREGULATED	0.008	0.101	0.121	1	0.667	0.047	0.459	0.122	0.082	0.049	0	0.079	0.502	0.982	0.542	0.101	0.122	0.936	0.947	0.727	0.125	0.091	0.996	0.016	0.143	0.131	0	0.917	0.121	0	0.776	0.152	0.871	0.081	0.072	0.133	0.133	0.04	1	0.694	0	0.082	0.002	0.081	0.04	0.082	0.845
NPR2	Differential Expression	NEUTRAL	0.189	0.101	0.121	1	0.667	0.047	0.459	0.122	0.082	0.049	0	0.079	0.502	0.982	0.542	0.101	0.122	0.936	0.947	0.727	0.125	0.091	0.996	0.016	0.143	0.131	0	0.917	0.121	0	0.776	0.152	0.871	0.081	0.072	0.133	0.133	0.04	1	0.694	0	0.082	0.002	0.081	0.04	0.082	0.845
NSDHL	Differential Expression	NEUTRAL	0.388	1	1	1	0.667	0.118	0.459	1	1	1	0.5	0.958	0.023	0.655	0.604	1	1	0.03	0.918	0.581	0.125	0.096	0.042	0.076	1	1	0	0.917	1	0	0.934	1	0.871	1	0	1	1	1	1	0.696	0.144	1	0.002	1	0.04	1	0.845
NT5C2	Differential Expression	NEUTRAL	0.646	0.071	0.101	1	0.379	0.541	0.459	0.102	0.061	0.027	0.75	0.05	0.121	0.982	0.512	0.071	0.102	0.439	0.949	0.759	0.156	0.097	0.995	0.271	0.112	0.111	0.128	0.917	0.101	0	0.987	0.131	0.871	0.051	0.041	0.102	0.112	0.01	1	0.588	0.144	0.051	0.001	0.051	0.04	0.051	0.845
NT5E	Differential Expression	NEUTRAL	0.439	0.081	0.051	1	0.667	0.047	0.459	0.051	0.071	0.02	0	0.035	0.003	0.655	0.661	0	0.102	0.03	0.924	0.683	0.125	0.091	0.995	0.076	0.082	0.091	0	0.917	0.101	0	1	0.081	0.871	0.03	0.052	0.051	0.092	0.061	1	0.696	0	0	0	0.061	0.04	0.061	0.845
NT5M	Differential Expression	NEUTRAL	0.199	0.061	0.051	1	0.18	0.047	0.459	0.051	0.071	0.008	0	0.027	0.003	0.655	0.501	0.02	0.082	0.03	0.864	0.633	0.125	0.095	0.995	0.033	0.082	0.091	0	0.917	0.081	0	0.776	0.081	0.871	0.03	0.031	0.051	0.092	0.051	1	0.588	0.144	0	0	0.04	0.04	0.041	0.845
NUDT5	Differential Expression	NEUTRAL	0.664	0.051	0.081	1	0.561	0.047	0.529	0.082	0.102	0.011	0	0.033	0.04	0.982	0.604	0.051	0.092	0.015	0.957	0.504	0.564	0.097	0.001	0.063	0.092	0.101	0.218	0.917	0.091	0	0.567	0.111	0.871	0.03	0.021	0.082	0.102	0.04	1	0.588	0.144	0.031	0	0.03	0.04	0.031	0.845
NUDT9	Differential Expression	NEUTRAL	0.497	0.061	0.051	1	0.667	0.047	0.459	0.051	0.071	0.008	0	0.027	0.003	0.655	0.661	0.02	0.082	0.03	0.924	0.683	0.125	0.091	0.995	0.076	0.082	0.091	0	0.917	0.081	0	1	0.081	0.871	0.03	0.031	0.051	0.092	0.051	1	0.696	0	0	0	0.04	0.04	0.041	0.845
OAT	Differential Expression	NEUTRAL	0.784	0.091	0.051	1	0.666	0.259	0.459	0.051	0.082	0.013	0	0.028	0.066	0.654	0.785	0.091	0.051	0	0.159	0.529	0.167	0.09	0.094	0.869	0.061	0.061	0	0.918	0.051	0	0.372	0.091	0.871	0.061	0.062	0.102	0.061	0.03	1	0.692	0	0.071	0	0.02	0.041	0.01	0.845
ODC1	Differential Expression	NEUTRAL	0.694	0.071	0.081	1	0.12	0.259	0.496	0.082	0.102	0.021	0	0.04	0.502	0.655	0.522	0.051	0.092	0.383	0.924	0.789	0.564	0.095	0.995	0.089	0.061	0.101	0.261	0.917	0.091	0	0.987	0.111	0.871	0.051	0.041	0.082	0.102	0.061	1	0.588	0.144	0.031	0	0.051	0.04	0.051	0.845
OGDH	Differential Expression	NEUTRAL	0.381	0.051	0.081	1	0.157	0.576	0.637	0.082	0.102	0.011	0	0.033	0	0.655	0.423	0.051	0.092	0	0.932	0.605	0.18	0.082	0.001	0.078	0.092	0.101	0.308	0	0.091	0	1	0.111	0.871	0.03	0.021	0.082	0.102	0.04	1	0.584	0.144	0.031	0	0.03	0.041	0.031	0.853
OLAH	Differential Expression	DOWNREGULATED	0.002	1	1	1	0.667	0.353	0.459	1	1	1	0	1	0.003	0.655	0.661	1	1	0.03	0.924	0.683	0.125	0.091	0.995	0.076	1	1	0	0.917	1	0	1	1	0.871	1	1	1	1	1	1	0.696	0	1	0	1	0.04	1	0.845
OPLAH	Differential Expression	NEUTRAL	0.218	1	1	1	1	0.812	0.459	1	1	1	0.5	1	0.397	0.982	0.776	1	1	0.458	0.899	0.526	0.156	0.091	0.995	0.021	1	1	0	0.917	1	0	0.567	1	0.871	1	1	1	1	1	1	0.994	0	1	0.002	1	0.04	1	0.845
P4HA1	Differential Expression	NEUTRAL	0.642	1	1	1	0.667	0.447	0.459	1	1	1	1	1	0.003	0.655	0.661	1	1	0.03	0.924	0.683	0.125	0.091	0.995	0.076	1	1	0	0.917	1	0	1	1	0.871	1	1	1	1	1	1	0.696	0	1	0	1	0.04	1	0.845
P4HB	Differential Expression	NEUTRAL	0.794	1	1	1	0.667	0.447	0.459	1	1	1	1	1	0.003	0.655	0.661	1	1	0.03	0.924	0.683	0.125	0.091	0.995	0.076	1	1	0	0.917	1	0	1	1	0.871	1	1	1	1	1	1	0.696	0	1	0	1	0.04	1	0.845
PAICS	Differential Expression	NEUTRAL	0.079	1	1	1	0.333	0.847	0.459	1	1	1	0	1	0.207	0.983	0.396	1	1	0.613	0.911	0.391	0.289	0.269	0.999	0.026	1	1	0	1	1	0	0.195	1	0.557	1	1	1	1	1	1	0	0.145	1	0.246	1	0	1	0.219
PANK2	Differential Expression	NEUTRAL	0.141	1	1	1	0.667	0.706	0.526	1	1	1	0.5	1	0.003	0.655	0.661	1	1	0.03	0.924	0.683	0.125	0.091	0.995	0.076	1	1	0	0.917	1	0	1	1	0.871	1	1	1	1	1	1	0.696	0	1	0	1	0.04	1	0.845
PANK3	Differential Expression	NEUTRAL	0.217	1	1	1	1	0.706	0.526	1	1	1	0.5	1	0.652	0.982	0.782	1	1	0.488	0.942	0.42	0.125	0.082	0.996	0.018	1	1	0	0.917	1	0.929	0.857	1	0.871	1	1	1	1	1	1	0.694	0.144	1	0	1	0.04	1	0.862
PANK4	Differential Expression	NEUTRAL	0.301	1	1	1	1	0.706	0.526	1	1	1	0.5	1	0.652	0.982	0.782	1	1	0.488	0.942	0.42	0.125	0.082	0.996	0.018	1	1	0	0.917	1	0.929	0.857	1	0.871	1	1	1	1	1	1	0.694	0.144	1	0	1	0.04	1	0.862
PAPSS1	Differential Expression	NEUTRAL	0.572	1	1	1	0.667	0.094	0.298	1	1	1	0	1	0.003	0.655	0.661	1	1	0.03	0.924	0.683	0.125	0.091	0.995	0.076	1	1	0	0.917	1	0	1	1	0.871	1	1	1	1	1	1	0.696	0	1	0	1	0.04	1	0.845
PAPSS2	Differential Expression	NEUTRAL	0.565	1	1	1	0.667	0.094	0.431	1	1	1	0	1	0.003	0.655	0.661	1	1	0.03	0.924	0.683	0.125	0.091	0.995	0.076	1	1	0	0.917	1	0	1	1	0.871	1	1	1	1	1	1	0.696	0	1	0	1	0.04	1	0.845
PC	Differential Expression	NEUTRAL	0.248	0.081	0.061	1	0.195	0.271	0.459	0.061	0.092	0.011	0.25	0.025	0.171	0.654	0.541	0.04	0.061	0.03	0.974	0.507	0.156	0.094	0.996	0.308	0.041	0.03	0.942	0.917	0.061	0	0.987	0.02	0.871	0.04	0.052	0.071	0.031	0.061	1	0.588	0.144	0.02	0.001	0.051	0.04	0.041	0.845
PCCA	Differential Expression	NEUTRAL	0	0.071	0.091	1	0.667	0.235	0.459	0.092	0.112	0.031	0	0.052	0.206	0.654	0.519	0.061	0.112	0.459	1	0.736	0.063	0.096	0.995	0.14	0.112	0.121	0.483	0.917	0.111	0.929	1	0.121	0.871	0.051	0.041	0.092	0.122	0.061	1	0.586	0.144	0.041	0.001	0.051	0.041	0.051	0.84
PCK2	Differential Expression	NEUTRAL	0.591	0.111	0.051	1	0.667	0.741	0.519	0.051	0.082	0.024	0.25	0.034	0.007	0.655	0.506	0.101	0.051	0.012	0.949	0.586	0.179	0.095	0.995	0.015	0.041	0.061	0	0.917	0.051	0	1	0.091	0.871	0.061	0.082	0.102	0.061	0.051	1	0.88	0.144	0.082	0	0.04	0.04	0.031	0.845
PCYT1A	Differential Expression	NEUTRAL	0.215	1	1	1	0.379	0.2	0.526	1	1	1	0.5	1	0.626	0.982	0.466	1	1	0.383	0.997	0.584	0.125	0.094	0.996	0.182	1	1	0.673	0.917	1	0	0.987	1	0.871	1	1	1	1	1	1	0.588	0.079	1	0.001	1	0.04	1	0.868
PCYT1B	Differential Expression	NEUTRAL	0	1	1	1	0.379	0.2	0.526	1	1	1	0.5	1	0.626	0.982	0.466	1	1	0.383	0.997	0.584	0.125	0.094	0.996	0.182	1	1	0.673	0.917	1	0	0.987	1	0.871	1	1	1	1	1	1	0.588	0.079	1	0.001	1	0.04	1	0.868
PCYT2	Differential Expression	NEUTRAL	0.299	1	1	1	0.176	0.2	0.526	1	1	1	0.5	1	0.373	0.655	0.395	1	1	0.03	0.997	0.687	0.179	0.092	0.001	0.142	1	1	0.466	0.917	1	0	0.987	1	0.871	1	1	1	1	1	1	0.588	0.219	1	0	1	0.04	1	0.845
PDE10A	Differential Expression	NEUTRAL	0	0.081	0.051	1	1	0.047	0.459	0.051	0.071	0.02	0	0.036	0.227	0.982	0.608	0.02	0.102	0.386	0.895	0.412	0.179	0.09	0.001	0.046	0.082	0.091	0	0.917	0.101	0	1	0.081	0.871	0.03	0.052	0.051	0.092	0.061	1	0.694	0	0	0.002	0.061	0.04	0.061	0.845
PDE11A	Differential Expression	DOWNREGULATED	0.046	0.111	0.131	1	1	0.047	0.459	0.133	0.092	0.059	0	0.089	0.227	0.982	0.608	0.111	0.133	0.386	0.895	0.412	0.179	0.09	0.001	0.046	0.153	0.141	0	0.917	0.131	0	1	0.162	0.871	0.091	0.082	0.143	0.143	0.051	1	0.694	0	0.092	0.002	0.091	0.04	0.092	0.845
PDE1A	Differential Expression	NEUTRAL	0	0.111	0.131	1	1	0.047	0.459	0.133	0.092	0.059	0	0.089	0.227	0.982	0.608	0.111	0.133	0.386	0.895	0.412	0.179	0.09	0.001	0.046	0.153	0.141	0	0.917	0.131	0	1	0.162	0.871	0.091	0.082	0.143	0.143	0.051	1	0.694	0	0.092	0.002	0.091	0.04	0.092	0.845
PDE1B	Differential Expression	NEUTRAL	0	0.111	0.131	1	1	0.047	0.459	0.133	0.092	0.059	0	0.089	0.227	0.982	0.608	0.111	0.133	0.386	0.895	0.412	0.179	0.09	0.001	0.046	0.153	0.141	0	0.917	0.131	0	1	0.162	0.871	0.091	0.082	0.143	0.143	0.051	1	0.694	0	0.092	0.002	0.091	0.04	0.092	0.845
PDE1C	Differential Expression	DOWNREGULATED	0.001	0.111	0.131	1	1	0.047	0.459	0.133	0.092	0.059	0	0.089	0.227	0.982	0.608	0.111	0.133	0.386	0.895	0.412	0.179	0.09	0.001	0.046	0.153	0.141	0	0.917	0.131	0	1	0.162	0.871	0.091	0.082	0.143	0.143	0.051	1	0.694	0	0.092	0.002	0.091	0.04	0.092	0.845
PDE2A	Differential Expression	DOWNREGULATED	0	0.111	0.131	1	1	0.047	0.459	0.133	0.092	0.059	0	0.089	0.227	0.982	0.608	0.111	0.133	0.386	0.895	0.412	0.179	0.09	0.001	0.046	0.153	0.141	0	0.917	0.131	0	1	0.162	0.871	0.091	0.082	0.143	0.143	0.051	1	0.694	0	0.092	0.002	0.091	0.04	0.092	0.845
PDE3A	Differential Expression	NEUTRAL	0	0.111	0.131	1	1	0.047	0.483	0.133	0.092	0.059	0	0.089	0.227	0.982	0.608	0.111	0.133	0.386	0.895	0.412	0.179	0.09	0.001	0.046	0.153	0.141	0	0.917	0.131	0	1	0.162	0.871	0.091	0.082	0.143	0.143	0.051	1	0.694	0	0.092	0.002	0.091	0.04	0.092	0.845
PDE3B	Differential Expression	DOWNREGULATED	0.001	0.111	0.131	1	1	0.047	0.459	0.133	0.092	0.059	0	0.089	0.227	0.982	0.608	0.111	0.133	0.386	0.895	0.412	0.179	0.09	0.001	0.046	0.153	0.141	0	0.917	0.131	0	1	0.162	0.871	0.091	0.082	0.143	0.143	0.051	1	0.694	0	0.092	0.002	0.091	0.04	0.092	0.845
PDE4A	Differential Expression	NEUTRAL	0	0.081	0.111	1	1	0.047	0.459	0.112	0.082	0.038	0	0.062	0.227	0.982	0.608	0.081	0.122	0.386	0.895	0.412	0.179	0.09	0.001	0.046	0.122	0.131	0	0.917	0.121	0	1	0.141	0.871	0.061	0.052	0.112	0.133	0.02	1	0.694	0	0.061	0.002	0.061	0.04	0.061	0.845
PDE4B	Differential Expression	NEUTRAL	0	0.081	0.111	1	1	0.047	0.459	0.112	0.082	0.038	0	0.062	0.227	0.982	0.608	0.081	0.122	0.386	0.895	0.412	0.179	0.09	0.001	0.046	0.122	0.131	0	0.917	0.121	0	1	0.141	0.871	0.061	0.052	0.112	0.133	0.02	1	0.694	0	0.061	0.002	0.061	0.04	0.061	0.845
PDE4D	Differential Expression	NEUTRAL	0	0.081	0.111	1	1	0.047	0.459	0.112	0.082	0.038	0	0.062	0.227	0.982	0.608	0.081	0.122	0.386	0.895	0.412	0.179	0.09	0.001	0.046	0.122	0.131	0	0.917	0.121	0	1	0.141	0.871	0.061	0.052	0.112	0.133	0.02	1	0.694	0	0.061	0.002	0.061	0.04	0.061	0.845
PDE5A	Differential Expression	NEUTRAL	0.072	0.111	0.131	1	1	0.047	0.459	0.133	0.092	0.059	0	0.089	0.295	0.982	0.802	0.111	0.133	0.49	0.949	0.409	0.179	0.076	0.996	0.021	0.153	0.141	0	0.917	0.131	0	0.567	0.162	0.871	0.091	0.082	0.143	0.143	0.051	1	0.942	0	0.092	0	0.091	0.04	0.092	0.845
PDE6G	Differential Expression	NEUTRAL	0.004	0.111	0.131	1	1	0.047	0.459	0.133	0.092	0.059	0	0.089	0.295	0.982	0.802	0.111	0.133	0.49	0.949	0.409	0.179	0.076	0.996	0.021	0.153	0.141	0	0.917	0.131	0	0.567	0.162	0.871	0.091	0.082	0.143	0.143	0.051	1	0.942	0	0.092	0	0.091	0.04	0.092	0.845
PDE7A	Differential Expression	NEUTRAL	0	0.081	0.111	1	1	0.047	0.459	0.112	0.082	0.038	0	0.062	0.227	0.982	0.608	0.081	0.122	0.386	0.895	0.412	0.179	0.09	0.001	0.046	0.122	0.131	0	0.917	0.121	0	1	0.141	0.871	0.061	0.052	0.112	0.133	0.02	1	0.694	0	0.061	0.002	0.061	0.04	0.061	0.845
PDE7B	Differential Expression	NEUTRAL	0.029	0.081	0.111	1	1	0.047	0.459	0.112	0.082	0.038	0	0.062	0.227	0.982	0.608	0.081	0.122	0.386	0.895	0.412	0.179	0.09	0.001	0.046	0.122	0.131	0	0.917	0.121	0	1	0.141	0.871	0.061	0.052	0.112	0.133	0.02	1	0.694	0	0.061	0.002	0.061	0.04	0.061	0.845
PDE8A	Differential Expression	NEUTRAL	0.528	0.081	0.111	1	1	0.047	0.459	0.112	0.082	0.038	0	0.062	0.227	0.982	0.608	0.081	0.122	0.386	0.895	0.412	0.179	0.09	0.001	0.046	0.122	0.131	0	0.917	0.121	0	1	0.141	0.871	0.061	0.052	0.112	0.133	0.02	1	0.694	0	0.061	0.002	0.061	0.04	0.061	0.845
PDE8B	Differential Expression	DOWNREGULATED	0	0.081	0.111	1	1	0.047	0.459	0.112	0.082	0.038	0	0.062	0.227	0.982	0.608	0.081	0.122	0.386	0.895	0.412	0.179	0.09	0.001	0.046	0.122	0.131	0	0.917	0.121	0	1	0.141	0.871	0.061	0.052	0.112	0.133	0.02	1	0.694	0	0.061	0.002	0.061	0.04	0.061	0.845
PDE9A	Differential Expression	NEUTRAL	0	0.081	0.051	1	0.334	0.047	0.494	0.051	0.071	0.02	0	0.036	0.015	0.982	0.487	0.02	0.102	0.15	0.997	0.711	0.156	0.094	0.995	0.288	0.082	0.091	0.861	0.917	0.101	0	0.567	0.081	0.871	0.03	0.052	0.051	0.092	0.061	1	0.588	0.144	0	0.002	0.061	0.04	0.061	0.845
PDHB	Differential Expression	NEUTRAL	0.565	0.081	0.061	1	1	0.741	0.479	0.061	0.092	0.011	0.25	0.025	0.022	0.985	0.586	0.04	0.061	0.03	0.941	0.54	0.214	0.087	0.001	0.015	0.041	0.03	0	0.923	0.061	0	0.954	0.02	0.869	0.04	0.052	0.071	0.031	0.061	1	0.549	0.144	0.02	0	0.051	0.042	0.041	0.531
PDHX	Differential Expression	NEUTRAL	0.505	0.051	0.081	1	1	0.576	0.637	0.082	0.102	0.011	0	0.033	0.022	0.985	0.586	0.051	0.092	0.03	0.941	0.54	0.214	0.087	0.001	0.015	0.092	0.101	0	0.923	0.091	0	0.954	0.111	0.869	0.03	0.021	0.082	0.102	0.04	1	0.549	0.144	0.031	0	0.03	0.042	0.031	0.531
PDXK	Differential Expression	NEUTRAL	0.495	1	1	1	0.525	0.565	0.459	1	1	1	0.5	1	0.161	0.982	0.549	1	1	0.517	0.924	0.761	0.125	0.096	0.996	0.021	1	1	0	0.917	1	0	0.968	1	0.871	1	1	1	1	1	1	0.694	0.144	1	0	1	0.04	1	0.845
PFAS	Differential Expression	NEUTRAL	0.481	1	1	1	0.333	0.847	0.459	1	1	0.962	0	0.957	0.207	0.983	0.396	1	1	0.613	0.911	0.391	0.289	0.269	0.999	0.026	1	1	0	1	1	0	0.195	1	0.557	1	1	1	1	1	1	0	0.145	1	0.246	0	0	1	0.219
PFKFB1	Differential Expression	DOWNREGULATED	0	0.131	0.071	1	1	0.753	0.459	0.071	0.02	0.048	0.5	0.057	0.003	0.982	0.552	0.071	0.071	0.445	0.924	0.756	0.179	0.096	0.996	0.015	0.102	0.081	0	0.917	0.071	1	0.963	0.091	0.871	0.081	0.103	0.102	0.082	0.091	1	0.588	0.144	0.051	0	0.081	0.04	0.071	0.845
PFKFB2	Differential Expression	NEUTRAL	0.28	0.131	0.071	1	1	0.753	0.459	0.071	0.02	0.048	0.5	0.057	0.003	0.982	0.552	0.071	0.071	0.445	0.924	0.756	0.179	0.096	0.996	0.015	0.102	0.081	0	0.917	0.071	1	0.963	0.091	0.871	0.081	0.103	0.102	0.082	0.091	1	0.588	0.144	0.051	0	0.081	0.04	0.071	0.845
PFKFB3	Differential Expression	NEUTRAL	0.473	0.131	0.071	1	1	0.753	0.392	0.071	0.02	0.048	0.5	0.057	0.003	0.982	0.552	0.071	0.071	0.445	0.924	0.756	0.179	0.096	0.996	0.015	0.102	0.081	0	0.917	0.071	1	0.963	0.091	0.871	0.081	0.103	0.102	0.082	0.091	1	0.588	0.144	0.051	0	0.081	0.04	0.071	0.845
PFKFB4	Differential Expression	NEUTRAL	0	0.131	0.071	1	1	0.753	0.382	0.071	0.02	0.048	0.5	0.057	0.003	0.982	0.552	0.071	0.071	0.445	0.924	0.756	0.179	0.096	0.996	0.015	0.102	0.081	0	0.917	0.071	1	0.963	0.091	0.871	0.081	0.103	0.102	0.082	0.091	1	0.588	0.144	0.051	0	0.081	0.04	0.071	0.845
PFKL	Differential Expression	NEUTRAL	0.436	0.131	0.071	1	0.149	0.741	0.637	0.071	0.02	0.048	0.25	0.057	0.123	0.654	0.365	0.071	0.071	0.482	0.962	0.187	0.133	0.128	0.996	0.046	0.102	0.081	0.163	0.924	0.071	0	0.567	0.091	0.869	0.081	0.103	0.102	0.082	0.091	1	0.5	0.334	0.051	0	0.081	0.047	0.071	0.563
PFKM	Differential Expression	NEUTRAL	0.541	0.131	0.071	1	0.149	0.741	0.698	0.071	0.02	0.048	0.25	0.057	0.123	0.654	0.365	0.071	0.071	0.482	0.962	0.187	0.133	0.128	0.996	0.046	0.102	0.081	0.163	0.924	0.071	0	0.567	0.091	0.869	0.081	0.103	0.102	0.082	0.091	1	0.5	0.334	0.051	0	0.081	0.047	0.071	0.563
PFKP	Differential Expression	NEUTRAL	0.127	0.131	0.071	1	0.149	0.741	0.637	0.071	0.02	0.048	0.25	0.057	0.123	0.654	0.365	0.071	0.071	0.482	0.962	0.187	0.133	0.128	0.996	0.046	0.102	0.081	0.163	0.924	0.071	0	0.567	0.091	0.869	0.081	0.103	0.102	0.082	0.091	1	0.5	0.334	0.051	0	0.081	0.047	0.071	0.563
PGAM1	Differential Expression	NEUTRAL	0.827	0.091	0.061	1	0.667	0.741	0.752	0.061	0.061	0.022	0.25	0.036	0.615	0.655	0.573	0.03	0.092	0.521	0.924	0.542	0.125	0.082	0.996	0.023	0.082	0.081	0	0.917	0.091	0	0.791	0.071	0.871	0.04	0.062	0.061	0.082	0.071	1	0.694	0.144	0.01	0.001	0.061	0.04	0.051	0.845
PGAM2	Differential Expression	NEUTRAL	0	0.091	0.061	1	0.667	0.741	0.459	0.061	0.061	0.022	0.25	0.036	0.615	0.655	0.573	0.03	0.092	0.521	0.924	0.542	0.125	0.082	0.996	0.023	0.082	0.081	0	0.917	0.091	0	0.791	0.071	0.871	0.04	0.062	0.061	0.082	0.071	1	0.694	0.144	0.01	0.001	0.061	0.04	0.051	0.845
PGAP1	Differential Expression	NEUTRAL	0.087	0.081	0.051	1	0.667	0.635	0.459	0.051	0.061	0.02	0.75	0.035	0.003	0.655	0.661	0.02	0.102	0.03	0.924	0.683	0.125	0.091	0.995	0.076	0.082	0.091	0	0.917	0.101	0	1	0.081	0.871	0.03	0.052	0.031	0.092	0.061	1	0.696	0	0	0	0.061	0.04	0.061	0.845
PGD	Differential Expression	NEUTRAL	0.617	0.162	0.101	1	0.14	0.612	0.637	0.102	0.031	0.08	0.25	0.088	0.613	0.654	0.456	0.101	0.102	0.952	0.997	0.633	0.797	0.096	0.996	0.163	0.133	0.111	0.552	0.917	0.101	0	0.987	0.121	0.871	0.111	0.134	0.133	0.112	0.121	1	0.588	0.144	0.082	0	0.111	0.04	0.102	0.845
PGK1	Differential Expression	NEUTRAL	0.128	0.101	0.071	1	0.667	0.741	0.813	0.071	0.051	0.031	0.25	0.044	0.003	0.654	0.569	0.04	0.082	0.03	0.009	0.724	0.213	0.095	0.996	0.848	0.092	0.091	0	0.917	0.081	0	0.987	0.081	0.871	0.051	0.072	0.071	0.092	0.081	1	0.88	0.144	0.02	0.001	0.071	0.04	0.061	0.845
PGLS	Differential Expression	NEUTRAL	0	0.152	0.091	1	0.14	0.612	0.567	0.092	0.02	0.069	0.25	0.077	0.613	0.654	0.456	0.091	0.092	0.952	0.997	0.633	0.797	0.096	0.996	0.163	0.122	0.101	0.552	0.917	0.091	0	0.987	0.111	0.871	0.101	0.124	0.122	0.102	0.111	1	0.588	0.144	0.071	0	0.101	0.04	0.092	0.845
PGM1	Differential Expression	NEUTRAL	0.507	0.141	0.081	1	0.667	0.612	0.459	0.082	0.041	0.059	0.25	0.068	0.003	0.655	0.569	0.081	0.082	0.012	0.947	0.633	0.125	0.095	0.001	0.106	0.112	0.091	0.474	0.917	0.081	0	0.572	0.111	0.871	0.091	0.113	0.112	0.092	0.101	1	0.829	0.144	0.061	0	0.091	0.04	0.082	0.845
PGM2	Differential Expression	NEUTRAL	0.5	0.141	0.081	1	0.667	0.741	0.493	0.082	0.01	0.059	0.25	0.067	0.016	0.655	0.871	0.081	0.082	0.431	0.899	0.461	0.156	0.076	0.996	0.019	0.112	0.091	0	0.917	0.081	0	0.567	0.101	0.871	0.091	0.113	0.112	0.092	0.101	1	1	0	0.061	0.001	0.091	0.04	0.082	0.923
PGM3	Differential Expression	NEUTRAL	0.544	0.162	0.101	1	0.379	0.329	0.487	0.102	0.051	0.08	0.5	0.089	0.027	0.982	0.557	0.101	0.102	0.475	0.177	0.83	0.156	0.082	0.995	0.891	0.133	0.111	0.466	0.917	0.101	0	1	0.121	0.871	0.111	0.134	0.133	0.112	0.121	1	0.694	0.055	0.082	0.002	0.111	0.04	0.102	0.845
PGS1	Differential Expression	NEUTRAL	0.072	0.131	0.081	1	0.667	0.2	0.526	0.082	0.051	0.053	0.5	0.064	0.003	0.655	0.661	0.071	0.082	0.03	0.924	0.683	0.125	0.091	0.995	0.076	0.112	0.091	0	0.917	0.081	0	1	0.081	0.871	0.081	0.103	0.102	0.092	0.101	1	0.696	0	0.051	0	0.091	0.04	0.082	0.845
PHGDH	Differential Expression	NEUTRAL	0.653	0.091	0.061	1	0.238	0.4	0.459	0.061	0.061	0.022	0.5	0.036	0.416	0.655	0.156	0.03	0.092	0.554	0.926	0.69	0.141	0.14	0.997	0.014	0.082	0.081	0	0.935	0.091	0	0.959	0.071	0	0.04	0.062	0.061	0.082	0.071	1	0.462	0.144	0.01	0	0.061	0	0.051	0.446
PHOSPHO1	Differential Expression	NEUTRAL	0	1	1	1	0.236	0.2	0.459	1	1	1	0.5	1	0.243	0.654	0.568	1	1	0.03	0.957	0.717	0.354	0.09	1	0.069	1	1	0.079	0.917	1	0	0.532	1	0.871	1	1	1	1	1	1	0.588	0.144	1	0.002	1	0.04	1	0.845
PHYH	Differential Expression	NEUTRAL	0.528	1	1	1	1	0.588	0.459	1	1	1	0	1	0.042	0.982	0.992	1	1	0	0.934	0.526	0.125	0.092	0.996	0.016	1	1	0	0.917	1	0.087	0.572	1	0.871	1	1	1	1	1	1	0.694	0.144	1	0	1	0.04	1	0.845
PIGA	Differential Expression	NEUTRAL	0.42	1	1	1	0.667	0.635	0.459	1	1	1	0.75	1	0.003	0.655	0.661	1	1	0.03	0.924	0.683	0.125	0.091	0.995	0.076	1	1	0	0.917	1	0	1	1	0.871	1	1	1	1	1	1	0.696	0	1	0	1	0.04	1	0.845
PIGC	Differential Expression	NEUTRAL	0.515	1	1	1	0.667	0.635	0.459	1	1	1	0.75	1	0.003	0.655	0.661	1	1	0.03	0.924	0.683	0.125	0.091	0.995	0.076	1	1	0	0.917	1	0	1	1	0.871	1	1	1	1	1	1	0.696	0	1	0	1	0.04	1	0.845
PIGQ	Differential Expression	NEUTRAL	0.009	1	1	1	0.667	0.635	0.459	1	1	1	0.75	1	0.003	0.655	0.661	1	1	0.03	0.924	0.683	0.125	0.091	0.995	0.076	1	1	0	0.917	1	0	1	1	0.871	1	1	1	1	1	1	0.696	0	1	0	1	0.04	1	0.845
PIGW	Differential Expression	NEUTRAL	0.498	0.111	0.111	1	0.667	0.635	0.459	0.112	0.133	0.066	0.75	0.085	0.003	0.655	0.661	0.081	0.143	0.03	0.924	0.683	0.125	0.091	0.995	0.076	0.143	0.152	0	0.917	0.141	0	1	0.141	0.871	0.091	0.082	0.112	0.153	0.101	1	0.696	0	0.061	0	0.091	0.04	0.092	0.845
PIK3C2B	Differential Expression	NEUTRAL	0.193	0.081	0.111	1	0.667	0.518	0.459	0.112	0.082	0.038	0.5	0.062	0.003	0.655	0.661	0.081	0.122	0.03	0.924	0.683	0.125	0.091	0.995	0.076	0.122	0.131	0	0.917	0.121	0	1	0.141	0.871	0.061	0.052	0.112	0.133	0.02	1	0.696	0	0.061	0	0.061	0.04	0.061	0.845
PIPOX	Differential Expression	NEUTRAL	0.018	1	1	1	0.667	0.576	0.459	1	1	1	0	0.958	0.003	0.655	0.661	1	1	0.03	0.924	0.683	0.125	0.091	0.995	0.076	1	1	0	0.917	1	0	1	1	0.871	1	0	1	1	1	1	0.696	0	1	0	1	0.04	1	0.845
PLA2G1B	Differential Expression	NEUTRAL	0	0.081	0.051	1	0.667	0.2	0.459	0.051	0.071	0.02	0.5	0.035	0.626	0.655	0.534	0	0.102	0	0.956	0.576	0.125	0.094	0.996	0.402	0.082	0.091	0.773	0.917	0.101	0.137	0.801	0.081	0.871	0.03	0.052	0.051	0.092	0.061	1	0.694	0.05	0	0.002	0.061	0.04	0.061	0.845
PLA2G2A	Differential Expression	DOWNREGULATED	0.002	0.081	0.051	1	1	0.2	0.459	0.051	0.071	0.02	0.5	0.035	0.057	0.982	0.64	0	0.102	0.448	0.942	0.504	0.781	0.091	0.996	0.016	0.082	0.091	0	0.917	0.101	0	0.987	0.081	0.871	0.03	0.052	0.051	0.092	0.061	1	0.829	0	0	0	0.061	0.04	0.061	0.845
PLA2G2D	Differential Expression	NEUTRAL	0	0.081	0.051	1	0.667	0.2	0.459	0.051	0.071	0.02	0.5	0.035	0.626	0.655	0.534	0	0.102	0	0.956	0.576	0.125	0.094	0.996	0.402	0.082	0.091	0.773	0.917	0.101	0.137	0.801	0.081	0.871	0.03	0.052	0.051	0.092	0.061	1	0.694	0.05	0	0.002	0.061	0.04	0.061	0.845
PLA2G3	Differential Expression	NEUTRAL	0	0.081	0.051	1	0.667	0.412	0.459	0.051	0.071	0.02	0.5	0.035	0.003	0.655	0.661	0	0.102	0.03	0.924	0.683	0.125	0.091	0.995	0.076	0.082	0.091	0	0.917	0.101	0	1	0.081	0.871	0.03	0.052	0.051	0.092	0.061	1	0.696	0	0	0	0.061	0.04	0.061	0.845
PLA2G5	Differential Expression	NEUTRAL	0	0.081	0.051	1	0.667	0.2	0.459	0.051	0.071	0.02	0.5	0.035	0.626	0.655	0.534	0	0.102	0	0.956	0.576	0.125	0.094	0.996	0.402	0.082	0.091	0.773	0.917	0.101	0.137	0.801	0.081	0.871	0.03	0.052	0.051	0.092	0.061	1	0.694	0.05	0	0.002	0.061	0.04	0.061	0.845
PLA2G7	Differential Expression	NEUTRAL	0	0.081	0.051	1	0.667	0.2	0.526	0.051	0.071	0.02	0.5	0.035	0.003	0.655	0.661	0	0.102	0.03	0.924	0.683	0.125	0.091	0.995	0.076	0.082	0.091	0	0.917	0.101	0	1	0.081	0.871	0.03	0.052	0.051	0.092	0.061	1	0.696	0	0	0	0.061	0.04	0.061	0.845
PLCB1	Differential Expression	NEUTRAL	0.157	0.081	0.051	1	0.667	0.518	0.526	0.051	0.071	0.02	0.5	0.036	0.128	0.654	0.638	0.02	0.102	0.03	1	0.534	0.125	0.08	0.996	0.076	0.082	0.091	0.308	0.917	0.101	0	0.791	0.081	0.871	0.03	0.052	0.051	0.092	0.061	1	0.588	0	0	0.002	0.061	0.04	0.061	0.845
PLOD1	Differential Expression	NEUTRAL	0.513	0.091	0.051	1	0.667	0.576	0.459	0.051	0.082	0.014	0	0.029	0.003	0.655	0.661	0.091	0.051	0.03	0.924	0.683	0.125	0.091	0.995	0.076	0.061	0.061	0	0.917	0.051	0	1	0.091	0.871	0.061	0.062	0.102	0.061	0.03	1	0.696	0	0.071	0	0.02	0.04	0.01	0.845
PLOD2	Differential Expression	NEUTRAL	0.655	0.091	0.051	1	0.667	0.576	0.459	0.051	0.082	0.014	0	0.029	0.003	0.655	0.661	0.091	0.051	0.03	0.924	0.683	0.125	0.091	0.995	0.076	0.061	0.061	0	0.917	0.051	0	1	0.091	0.871	0.061	0.062	0.102	0.061	0.03	1	0.696	0	0.071	0	0.02	0.04	0.01	0.845
PLOD3	Differential Expression	NEUTRAL	0.58	0.091	0.051	1	0.667	0.576	0.459	0.051	0.082	0.014	0	0.029	0.003	0.655	0.661	0.091	0.051	0.03	0.924	0.683	0.125	0.091	0.995	0.076	0.061	0.061	0	0.917	0.051	0	1	0.091	0.871	0.061	0.062	0.102	0.061	0.03	1	0.696	0	0.071	0	0.02	0.04	0.01	0.845
PMM1	Differential Expression	NEUTRAL	0.37	0.141	0.081	1	0.667	0.753	0.526	0.082	0.031	0.059	0.5	0.068	0.003	0.655	0.661	0.081	0.082	0.03	0.924	0.683	0.125	0.091	0.995	0.076	0.112	0.091	0	0.917	0.081	0	1	0.101	0.871	0.091	0.113	0.112	0.092	0.101	1	0.696	0	0.061	0	0.091	0.04	0.082	0.845
PMM2	Differential Expression	NEUTRAL	0.386	0.141	0.081	1	0.667	0.753	0.526	0.082	0.031	0.059	0.5	0.068	0.003	0.655	0.661	0.081	0.082	0.03	0.924	0.683	0.125	0.091	0.995	0.076	0.112	0.091	0	0.917	0.081	0	1	0.101	0.871	0.091	0.113	0.112	0.092	0.101	1	0.696	0	0.061	0	0.091	0.04	0.082	0.845
PMVK	Differential Expression	NEUTRAL	0.533	0.081	0.111	1	0.667	0.118	0.496	0.112	0.082	0.038	0.5	0.062	0.311	0.872	0.387	0.081	0.122	0.207	0.907	0.191	0.523	0.997	0	0.155	0.122	0.131	0	0.8	0.121	0	0.347	0.141	0.32	0.061	0.052	0.112	0.133	0.02	1	0	0.145	0.061	0.001	0.061	0	0.061	0
PNMT	Differential Expression	NEUTRAL	0.096	1	1	1	0.101	0.176	0.496	1	1	1	0	1	0.022	0.655	0.457	1	1	0.405	1	0.666	0.179	0.096	0.995	0.252	1	1	0.822	0.917	1	0	1	1	0.871	1	1	1	1	1	1	0.694	0.144	1	0.001	1	0.04	1	0.845
PNP	Differential Expression	NEUTRAL	0.391	0.091	0.121	1	0.667	0.541	0.657	0.122	0.082	0.047	0.75	0.071	0.003	0.655	0.656	0.091	0.122	0.03	0.956	0.588	0.125	0.092	0.996	0.044	0.133	0.131	0.163	0.917	0.121	0	0.987	0.152	0.871	0.071	0.062	0.122	0.133	0.03	1	0.588	0	0.071	0	0.071	0.04	0.071	0.845
PNPO	Differential Expression	NEUTRAL	0.341	1	1	1	0.667	0.565	0.526	1	1	1	0.5	1	0.007	0.655	0.461	1	1	0.03	0.865	0.633	0.156	0.077	0.995	0.023	1	1	0.044	0.917	1	0	0.987	1	0.871	1	1	1	1	1	1	0.588	0	1	0	1	0.04	1	0.845
PPA2	Differential Expression	NEUTRAL	0	1	1	1	0.334	0.918	0.459	1	1	1	0.75	1	0.258	0.982	0.394	1	1	0.973	0.974	0.633	0.156	0.091	0.996	0.174	1	1	0.604	0.917	1	0	1	1	0.871	1	1	1	1	1	1	0.694	0.144	1	0	1	0.04	1	0.845
PPAT	Differential Expression	NEUTRAL	0.418	0.152	0.091	1	0.333	0.847	0.509	0.092	0.051	0.07	0	0.079	0.207	0.983	0.396	0.091	0.092	0.613	0.911	0.391	0.289	0.269	0.999	0.026	0.122	0.101	0	1	0.091	0	0.195	0.121	0.557	0.101	0.124	0.122	0.102	0.111	1	0	0.145	0.071	0.246	0.101	0	0.092	0.219
PPCDC	Differential Expression	NEUTRAL	0.212	1	1	1	1	0.706	0.503	1	1	1	0.5	1	0.652	0.982	0.782	1	1	0.488	0.942	0.42	0.125	0.082	0.996	0.018	1	1	0	0.917	1	0.929	0.857	1	0.871	1	1	1	1	1	1	0.694	0.144	1	0	1	0.04	1	0.862
PPCS	Differential Expression	NEUTRAL	0.539	1	1	1	1	0.706	0.526	1	1	0.962	0.5	0.957	0.652	0.982	0.782	1	1	0.488	0.942	0.42	0.125	0.082	0.996	0.018	1	0	0	0.917	1	0.929	0.857	1	0.871	1	1	1	0	1	1	0.694	0.144	1	0	1	0.04	1	0.862
PPOX	Differential Expression	NEUTRAL	0	1	1	1	0.667	0.471	0.526	1	1	1	0.5	1	0.199	0.655	0.609	1	1	0.405	0.934	0.545	0.179	0.082	0.995	0.097	1	1	0	0.917	1	0.929	0.697	1	0.871	1	1	1	1	1	1	0.942	0	1	0.002	1	0.04	1	0.845
PRDX3	Differential Expression	NEUTRAL	0.014	0.061	0.051	1	0.479	0.812	0.459	0.051	0.071	0.008	0.5	0.027	0.003	0.953	0.488	0.02	0.082	0.483	0.942	0.727	0.125	0.097	0.001	0.018	0.082	0.091	0	0.917	0.081	0	0.987	0.081	0.871	0.03	0.031	0.051	0.092	0.051	1	0.588	0.144	0	0	0.04	0.04	0.041	0.845
PROSC	Differential Expression	NEUTRAL	0.428	0.111	0.091	1	0.667	0.835	0.459	0.092	0.112	0.034	0	0.046	0.014	0.654	0.65	0.061	0.092	0	0.942	0.661	0.125	0	0.001	0.024	0.071	0.04	0	0.917	0.091	0	0.372	0.01	0.871	0.051	0.082	0.092	0.041	0.081	1	0.696	0	0.041	0	0.071	0.04	0.061	0.845
PRPS1	Differential Expression	NEUTRAL	0.4	0.152	0.091	1	0.666	0.612	0.637	0.092	0.051	0.07	0.25	0.079	0.331	0.675	0.208	0.091	0.092	0.51	0.89	0.241	0.159	1	0.999	0.23	0.122	0.101	0	0.8	0.091	0	0.585	0.121	0.557	0.101	0.124	0.122	0.102	0.111	1	0	0.145	0.071	0.001	0.101	0	0.092	0.332
PRPS2	Differential Expression	NEUTRAL	0.423	0.152	0.091	1	0.666	0.612	0.637	0.092	0.051	0.07	0.25	0.079	0.331	0.675	0.208	0.091	0.092	0.51	0.89	0.241	0.159	1	0.999	0.23	0.122	0.101	0	0.8	0.091	0	0.585	0.121	0.557	0.101	0.124	0.122	0.102	0.111	1	0	0.145	0.071	0.001	0.101	0	0.092	0.332
PSAT1	Differential Expression	NEUTRAL	0.743	0.081	0.061	1	0.238	0.4	0.526	0.061	0.082	0.009	0.5	0.028	0.416	0.655	0.156	0.081	0.061	0.554	0.926	0.69	0.141	0.14	0.997	0.014	0.071	0.071	0	0.935	0.061	0	0.959	0.101	0	0.061	0.052	0.112	0.071	0.02	1	0.462	0.144	0.061	0	0.01	0	0	0.446
PSPH	Differential Expression	NEUTRAL	0	0.111	0.081	1	0.238	0.4	0.459	0.082	0.082	0.044	0.5	0.057	0.416	0.655	0.156	0.051	0.112	0.554	0.926	0.69	0.141	0.14	0.997	0.014	0.102	0.101	0	0.935	0.111	0	0.959	0.091	0	0.061	0.082	0.082	0.102	0.091	1	0.462	0.144	0.031	0	0.081	0	0.071	0.446
PTEN	Differential Expression	NEUTRAL	0.486	0.081	0.051	1	1	0.518	0.459	0.051	0.071	0.02	0.5	0.036	0.305	0.982	0.604	0.02	0.102	0.432	0.961	0.546	0.563	0.087	0.996	0.044	0.082	0.091	0.163	0.917	0.101	0	0.567	0.081	0.871	0.03	0.052	0.051	0.092	0.061	1	0.696	0.144	0	0	0.061	0.04	0.061	0.845
PTGDS	Differential Expression	DOWNREGULATED	0.221	1	1	1	0.447	0.494	0.526	1	1	1	0.5	1	0.622	0.982	0.393	1	1	0.952	0.997	0.723	0.125	0.096	0.996	0.076	1	1	0.308	0.917	1	0	0.776	1	0.871	1	1	1	1	1	1	0.694	0.288	1	0.001	1	0.04	1	0.845
PTGES	Differential Expression	NEUTRAL	0.233	1	1	1	0.667	0.494	0.635	1	1	1	0.5	1	0.003	0.655	0.661	1	1	0.03	0.924	0.683	0.125	0.091	0.995	0.076	1	1	0	0.917	1	0	1	1	0.871	1	1	1	1	1	1	0.696	0	1	0	1	0.04	1	0.845
PTGIS	Differential Expression	DOWNREGULATED	0	1	1	1	0.667	0.494	0.526	1	1	1	0.5	1	0.003	0.655	0.661	1	1	0.03	0.924	0.683	0.125	0.091	0.995	0.076	1	1	0	0.917	1	0	1	1	0.871	1	1	1	1	1	1	0.696	0	1	0	1	0.04	1	0.845
PTGS1	Differential Expression	NEUTRAL	0.04	1	1	1	0.447	0.494	0.771	1	1	1	0.5	0.958	0.622	0.982	0.393	1	1	0.952	0.997	0.723	0.125	0.096	0.996	0.076	1	1	0.308	0.917	1	0	0.776	1	0.871	1	0	1	1	1	1	0.694	0.288	1	0.001	1	0.04	1	0.845
PTGS2	Differential Expression	DOWNREGULATED	0	1	1	1	0.447	0.494	0.526	1	1	1	0.5	0.958	0.622	0.982	0.393	1	1	0.952	0.997	0.723	0.125	0.096	0.996	0.076	1	1	0.308	0.917	1	0	0.776	1	0.871	1	0	1	1	1	1	0.694	0.288	1	0.001	1	0.04	1	0.845
PTS	Differential Expression	NEUTRAL	0.6	0.121	0.141	1	0.12	0.788	0.319	0.143	0.102	0.07	0.5	0.1	0.128	0.654	0.457	0.121	0.143	0.017	0.956	0.828	0.125	0.096	0.001	0.163	0.163	0.152	0.573	0.917	0.141	0	0.987	0.172	0.871	0.101	0.093	0.153	0.153	0.061	1	0.694	0.144	0.102	0.002	0.101	0.04	0.102	0.845
PYCR1	Differential Expression	UPREGULATED	0.558	0.061	0.091	1	1	0.447	0.622	0.092	0.112	0.021	1	0.044	0.155	0.982	0.53	0.061	0.102	0.462	0.934	0.458	0.179	0.077	0.192	0.255	0.102	0.111	0.093	0.917	0.101	0	1	0.121	0.871	0.04	0.031	0.092	0.112	0.051	1	0.694	0	0.041	0	0.04	0.04	0.041	0.923
QDPR	Differential Expression	NEUTRAL	0.001	1	1	1	0.561	0.788	0.713	1	1	1	0.5	1	0.121	0.955	0.388	1	1	0.458	0.974	0.578	0.564	0.097	1	0.205	1	1	0.552	0.917	1	0	1	1	0.871	1	1	1	1	1	1	0.588	0.144	1	0	1	0.04	1	0.845
RBKS	Differential Expression	NEUTRAL	0.248	1	1	1	0.379	0.612	0.459	1	1	1	0.25	1	0.67	0.982	0.604	1	1	0.383	0.997	0.519	0.156	0.09	0.995	0.079	1	1	0.34	0.917	1	0	0.963	1	0.871	1	1	1	1	1	1	0.588	0	1	0.001	1	0.04	1	0.845
RDH11	Differential Expression	NEUTRAL	0.04	1	1	1	0.667	0.388	0.41	1	1	1	1	1	0.031	0.654	0.532	1	1	0.012	0.957	0.633	0.125	0.092	0.042	0.244	1	1	0.629	0.917	1	0	0.425	1	0.871	1	1	1	1	1	1	0.588	0	1	0	1	0.04	1	0.845
RDH13	Differential Expression	NEUTRAL	0.324	1	1	1	0.667	0.388	0.459	1	1	1	1	1	0.031	0.654	0.532	1	1	0.012	0.957	0.633	0.125	0.092	0.042	0.244	1	1	0.629	0.917	1	0	0.425	1	0.871	1	1	1	1	1	1	0.588	0	1	0	1	0.04	1	0.845
RDH16	Differential Expression	NEUTRAL	0.001	1	1	1	1	0.388	0.3	1	1	1	1	1	0.552	0.655	0.649	1	1	0	0.942	0.628	0.125	0.077	0.995	0.019	1	1	0	0.917	1	0	0.776	1	0.871	1	1	1	1	1	1	0.588	0.144	1	0.002	1	0.04	1	0.845
RDH5	Differential Expression	DOWNREGULATED	0.03	1	1	1	0.667	0.388	0.459	1	1	1	1	1	0.012	0.654	0.888	1	1	0.03	0.957	0.699	0.125	0.082	0.996	0.036	1	1	0	0.917	1	0	0.567	1	0.871	1	1	1	1	1	1	0.694	0.144	1	0	1	0.04	1	0.845
RFK	Differential Expression	NEUTRAL	0.528	1	1	1	0.166	0.859	0.526	1	1	1	0.5	1	0.243	0.655	0.494	1	1	0	1	0.859	1	0.082	0.995	0.095	1	1	0.414	0.917	1	0	0.776	1	0.871	1	1	1	1	1	1	0.588	0.144	1	0	1	0.04	1	0.845
RPE	Differential Expression	NEUTRAL	0	0.121	0.061	1	0.667	0.612	0.735	0.061	0.031	0.038	0.25	0.048	0.254	0.654	0.55	0.061	0.061	0.03	0.968	0.304	0.125	0.089	0.995	0.016	0.092	0.071	0	0.917	0.061	0	1	0.091	0.871	0.071	0.093	0.092	0.071	0.081	1	0.696	0.055	0.041	0	0.071	0.04	0.061	0.845
RPIA	Differential Expression	NEUTRAL	0.443	0.131	0.071	1	1	0.612	0.637	0.071	0.041	0.048	0.25	0.058	0.045	0.982	0.666	0.071	0.071	0.475	0.915	0.485	0.125	0.082	0.995	0.02	0.102	0.081	0	0.917	0.071	0	1	0.101	0.871	0.081	0.103	0.102	0.082	0.091	1	0.942	0	0.051	0.001	0.081	0.04	0.071	0.845
RRM2	Differential Expression	UPREGULATED	0.573	0.01	1	1	1	0.047	0.459	1	1	0.892	0	1	0.076	0.982	0.546	1	1	0.03	0.95	0.514	0.124	0.096	0.996	0.383	1	1	0.263	0.917	1	0	0.776	1	0.871	1	1	1	1	1	1	0.696	0.144	1	0	1	0.04	1	0.923
RWDD2A	Differential Expression	NEUTRAL	0.041	0.101	0.071	1	0.667	0.741	0.459	0.071	0.051	0.031	0.25	0.044	0.377	0.982	0.543	0.04	0.082	0.439	0.918	0.612	0.564	0.089	0.995	0.046	0.092	0.091	0.163	0.917	0.081	1	0.644	0.081	0.871	0.051	0.072	0.071	0.092	0.081	1	0.694	0	0.02	0.002	0.071	0.04	0.061	0.845
SARDH	Differential Expression	NEUTRAL	0	1	1	1	0.334	0.259	0.459	1	1	1	0	0.916	0.135	0.982	0.559	1	1	0.462	0.997	0.765	0.156	0.097	0.996	0.05	1	1	0.199	0.917	1	0	0.776	1	0.871	1	1	1	1	1	0.01	0.588	0.144	1	0	1	0.04	1	0.845
SAT1	Differential Expression	NEUTRAL	0.678	0.081	0.091	1	0.667	0.447	0.695	0.092	0.112	0.032	1	0.05	0.003	0.655	0.661	0.061	0.102	0.03	0.924	0.683	0.125	0.091	0.995	0.076	0.071	0.111	0	0.917	0.101	0	1	0.121	0.871	0.061	0.052	0.092	0.112	0.071	1	0.696	0	0.041	0	0.061	0.04	0.061	0.845
SAT2	Differential Expression	NEUTRAL	0.56	0.081	0.091	1	0.667	0.447	0.496	0.092	0.112	0.032	1	0.05	0.003	0.655	0.661	0.061	0.102	0.03	0.924	0.683	0.125	0.091	0.995	0.076	0.071	0.111	0	0.917	0.101	0	1	0.121	0.871	0.061	0.052	0.092	0.112	0.071	1	0.696	0	0.041	0	0.061	0.04	0.061	0.845
SCD	Differential Expression	NEUTRAL	0.512	0.111	0.111	1	0.162	0.165	0.459	0.112	0.133	0.066	0.75	0.085	0.61	0.655	0.456	0.081	0.143	0.03	0.165	0.741	0.679	0.097	0.996	0.885	0.143	0.152	0.822	0.917	0.141	0	0.527	0.141	0.871	0.091	0.082	0.112	0.153	0.101	1	0.588	0.144	0.061	0	0.091	0.04	0.092	0.845
SCLY	Differential Expression	NEUTRAL	0.037	1	1	1	0.667	0.094	0.459	1	1	1	0	1	0.003	0.655	0.661	1	1	0.03	0.924	0.683	0.125	0.091	0.995	0.076	1	1	0	0.917	1	0	1	1	0.871	1	1	1	1	1	1	0.696	0	1	0	1	0.04	1	0.845
SCP2	Differential Expression	NEUTRAL	0.699	0.111	0.111	1	0.667	0.894	0.459	0.112	0.133	0.066	0.75	0.085	0.003	0.655	0.661	0.081	0.143	0.03	0.924	0.683	0.125	0.091	0.995	0.076	0.143	0.152	0	0.917	0.141	0	1	0.141	0.871	0.091	0.082	0.112	0.153	0.101	1	0.696	0	0.061	0	0.091	0.04	0.092	0.845
SDHB	Differential Expression	NEUTRAL	0.623	0.111	0.071	1	0.667	0.153	0.637	0.071	0.102	0.036	0.25	0.048	0.022	0.658	0.689	0.091	0.071	0.03	0.921	0.652	0.028	0.128	0.996	0.017	0.02	0.081	0	0.92	0.071	0	1	0.111	0.869	0.081	0.082	0.122	0.082	0.071	1	0.655	0.144	0.071	0	0.061	0.041	0.051	0.315
SDS	Differential Expression	UPREGULATED	0	1	1	0	0.667	0.4	0.459	1	1	0.962	0.5	0.957	0.003	0.655	0.547	1	1	0	0.949	0.65	0.179	0.095	0.001	0.015	1	1	0	0.917	1	0	0.542	1	0.871	1	1	1	1	1	1	0.694	0.144	1	0	1	0.04	1	0.845
SEC11A	Differential Expression	NEUTRAL	0.695	0.081	0.051	1	0.667	0.576	0.459	0.051	0.061	0.02	0	0.035	0.003	0.655	0.661	0.02	0.102	0.03	0.924	0.683	0.125	0.091	0.995	0.076	0.082	0.091	0	0.917	0.101	0	1	0.081	0.871	0.03	0.052	0.031	0.092	0.061	1	0.696	0	0	0	0.061	0.04	0.061	0.845
SEC11C	Differential Expression	NEUTRAL	0.007	0.081	0.051	1	0.667	0.576	0.459	0.051	0.061	0.02	0	0.035	0.003	0.655	0.661	0.02	0.102	0.03	0.924	0.683	0.125	0.091	0.995	0.076	0.082	0.091	0	0.917	0.101	0	1	0.081	0.871	0.03	0.052	0.031	0.092	0.061	1	0.696	0	0	0	0.061	0.04	0.061	0.845
SEPHS1	Differential Expression	NEUTRAL	0.547	1	1	1	0.667	0.094	0.459	1	1	1	0	1	0.003	0.655	0.661	1	1	0.03	0.924	0.683	0.125	0.091	0.995	0.076	1	1	0	0.917	1	0	1	1	0.871	1	1	1	1	1	1	0.696	0	1	0	1	0.04	1	0.845
SETD7	Differential Expression	NEUTRAL	0.646	0.101	0.131	1	0.667	0.576	0.459	0.133	0.102	0.059	0	0.083	0.003	0.655	0.661	0.101	0.143	0.03	0.924	0.683	0.125	0.091	0.995	0.076	0.143	0.152	0	0.917	0.141	0	1	0.162	0.871	0.081	0.072	0.133	0.153	0.04	1	0.696	0	0.082	0	0.081	0.04	0.082	0.845
SETDB1	Differential Expression	NEUTRAL	0.258	0.101	0.131	1	0.667	0.576	0.459	0.133	0.102	0.059	0	0.083	0.003	0.655	0.661	0.101	0.143	0.03	0.924	0.683	0.125	0.091	0.995	0.076	0.143	0.152	0	0.917	0.141	0	1	0.162	0.871	0.081	0.072	0.133	0.153	0.04	1	0.696	0	0.082	0	0.081	0.04	0.082	0.845
SETDB2	Differential Expression	NEUTRAL	0.017	0.101	0.131	1	0.667	0.576	0.459	0.133	0.102	0.059	0	0.083	0.003	0.655	0.661	0.101	0.143	0.03	0.924	0.683	0.125	0.091	0.995	0.076	0.143	0.152	0	0.917	0.141	0	1	0.162	0.871	0.081	0.072	0.133	0.153	0.04	1	0.696	0	0.082	0	0.081	0.04	0.082	0.845
SGPL1	Differential Expression	NEUTRAL	0	1	1	1	1	0.212	0.459	1	1	1	0.5	1	0.502	0.982	0.76	1	1	0.032	0.918	0.717	0.156	0.091	0.995	0.016	1	1	0	0.917	1	0	0.776	1	0.871	1	1	1	1	1	1	0.88	0	1	0	1	0.04	1	0.845
SGSH	Differential Expression	NEUTRAL	0.148	0.081	0.051	1	0.667	0.082	0.459	0.051	0.071	0.02	0.75	0.036	0.003	0.655	0.661	0.02	0.102	0.03	0.924	0.683	0.125	0.091	0.995	0.076	0.082	0.091	0	0.917	0.101	0	1	0.081	0.871	0.03	0.052	0.051	0.092	0.061	1	0.696	0	0	0	0.061	0.04	0.061	0.845
SHMT1	Differential Expression	NEUTRAL	0	1	1	1	0.667	0.576	0.451	1	1	1	0	1	0.003	0.655	0.43	1	1	0.03	0.919	0.643	0.142	0.194	0.996	0.141	1	1	0	0.924	1	0	1	1	0.198	1	1	1	1	1	1	0.619	0.215	1	0	1	0.042	1	0.847
SHMT2	Differential Expression	NEUTRAL	0.736	0.04	0.071	1	0.667	0.576	0.452	0.071	0.092	0	0	0.023	0.003	0.655	0.661	0.04	0.082	0.03	0.924	0.683	0.125	0.091	0.995	0.076	0.082	0.091	0	0.917	0.081	0	1	0.101	0.871	0.02	0.01	0.071	0.092	0.03	1	0.696	0	0.02	0	0.02	0.04	0.02	0.845
SLC12A2	Differential Expression	NEUTRAL	0.463	1	1	1	0.667	0	0.459	1	1	1	1	1	0.003	0.655	0.55	1	1	0	0.942	0.683	0.125	0.089	0.001	0.123	1	1	0	0.917	1	0.418	0.776	1	0.871	1	1	1	1	1	1	0.694	0	1	0	1	0.04	1	0.845
SLC12A3	Differential Expression	NEUTRAL	0	0.081	0.051	1	0.513	0	0.459	0.051	0.071	0.02	1	0.036	0.626	0.982	0.604	0.02	0.102	0.929	0.968	0.584	0.179	0.095	0.996	0.079	0.082	0.091	0.332	0.917	0.101	0	0.776	0.081	0.871	0.03	0.052	0.051	0.092	0.061	1	0.694	0.144	0	0	0.061	0.04	0.061	0.845
SLC12A4	Differential Expression	NEUTRAL	0	1	1	1	0.667	0	0.459	1	1	1	1	1	0.003	0.655	0.661	1	1	0.03	0.924	0.683	0.125	0.091	0.995	0.076	1	1	0	0.917	1	0	1	1	0.871	1	1	1	1	1	1	0.696	0	1	0	1	0.04	1	0.845
SLC12A6	Differential Expression	NEUTRAL	0.006	1	1	1	0.667	0	0.459	1	1	1	1	1	0.003	0.655	0.661	1	1	0.03	0.924	0.683	0.125	0.091	0.995	0.076	1	1	0	0.917	1	0	1	1	0.871	1	1	1	1	1	1	0.696	0	1	0	1	0.04	1	0.845
SLC12A7	Differential Expression	NEUTRAL	0.492	1	1	1	0.667	0	0.459	1	1	1	1	1	0.003	0.655	0.661	1	1	0.03	0.924	0.683	0.125	0.091	0.995	0.076	1	1	0	0.917	1	0	1	1	0.871	1	1	1	1	1	1	0.696	0	1	0	1	0.04	1	0.845
SLC13A3	Differential Expression	NEUTRAL	0	0.131	0.071	1	0.667	0	0.459	0.071	0.102	0.044	1	0.052	0.003	0.655	0.661	0.111	0.071	0.03	0.924	0.683	0.125	0.091	0.995	0.076	0	0.081	0	0.917	0.071	0	1	0.111	0.871	0.081	0.103	0.122	0.082	0.071	1	0.696	0	0.092	0	0.061	0.04	0.051	0.845
SLC13A4	Differential Expression	NEUTRAL	0	1	1	1	0.667	0	0.459	1	1	1	1	1	0.011	0.654	0.545	1	1	0	0.892	0.633	0.125	0.095	0.996	0.164	1	1	0	0.917	1	0	0.776	1	0.871	1	1	1	1	1	1	0.588	0.144	1	0	1	0.04	1	0.845
SLC13A5	Differential Expression	DOWNREGULATED	0	0.121	0.051	1	1	0	0.459	0.051	0.082	0.035	1	0.044	0.272	0.982	0.603	0.101	0.051	0.427	0.865	0.711	0.179	0.09	0.995	0.021	0.061	0.061	0	0.917	0.051	0.929	0.987	0.091	0.871	0.061	0.093	0.102	0.061	0.071	1	0.588	0	0.082	0	0.061	0.04	0.051	0.845
SLC14A1	Differential Expression	DOWNREGULATED	0	1	1	1	0.667	0	0.459	1	1	1	1	0.957	0.052	0.654	0.642	1	1	0	0.895	0.434	0.179	0.082	0.996	0.05	1	1	0	0.917	1	0.929	0.644	1	0.871	1	1	1	1	1	1	0.694	0.144	1	0	1	0.04	1	0.845
SLC16A10	Differential Expression	NEUTRAL	0	1	1	1	1	0	0.459	1	1	0.962	1	0.957	0.438	0.982	0.66	1	0	0.462	0.949	0.434	0.156	0.091	0.995	0.021	1	1	0	0.917	0	0	0.901	1	0.871	1	1	1	1	1	1	0.694	0	1	0.002	1	0.04	1	0.845
SLC16A2	Differential Expression	NEUTRAL	0.005	1	1	1	0.667	0	0.459	1	1	1	1	1	0.044	0.654	0.79	1	1	0.03	0.91	0.575	0.179	0.091	0.996	0.021	1	1	0	0.917	1	0	0.857	1	0.871	1	1	1	1	1	1	0.88	0	1	0	1	0.04	1	0.845
SLC17A7	Differential Expression	DOWNREGULATED	0.043	0.081	0.061	1	1	0	0.459	0.061	0.082	0.009	1	0.028	0.867	0.982	0.547	0.081	0.061	0.03	0.971	0.48	0.179	0.092	0.995	0.079	0.071	0.071	0.316	0.917	0.061	0	1	0.101	0.871	0.061	0.052	0.112	0.071	0.02	1	0.588	0	0.061	0.002	0.01	0.04	0	0.845
SLC18A2	Differential Expression	NEUTRAL	0	1	1	1	0.493	0	0.459	1	1	1	1	1	0.448	0.982	0.494	1	1	0.419	0.956	0.602	0.156	0.082	0.995	0.076	1	1	0.308	0.917	1	0	0.987	1	0.871	1	1	1	1	1	1	0.696	0.144	1	0.002	1	0.04	1	0.845
SLC19A1	Differential Expression	NEUTRAL	0	1	1	1	0.667	0	0.459	1	1	1	1	1	0.01	0.655	0.514	1	1	0.439	0.956	0.666	0.156	0.077	0.995	0.101	1	1	0.308	0.917	1	1	0.987	1	0.871	1	1	1	1	1	1	0.694	0	1	0	1	0.04	1	0.845
SLC19A2	Differential Expression	NEUTRAL	0.491	1	1	1	0.667	0	0.459	1	1	1	1	1	0.003	0.655	0.661	1	1	0.03	0.924	0.683	0.125	0.091	0.995	0.076	1	1	0	0.917	1	0	1	1	0.871	1	1	1	1	1	1	0.696	0	1	0	1	0.04	1	0.845
SLC19A3	Differential Expression	DOWNREGULATED	0	1	1	1	0.667	0	0.459	1	1	1	1	1	0.228	0.654	0.552	1	1	0.03	0.009	0.722	0.213	0.092	0.001	0.867	1	1	0	0.917	1	0.929	0.937	1	0.871	1	1	1	1	1	1	0.588	0	1	0.002	1	0.04	1	0.845
SLC1A1	Differential Expression	NEUTRAL	0.027	0.081	0.051	1	0.667	0	0.459	0.051	0.071	0.02	1	0.036	0.003	0.655	0.661	0.02	0.102	0.03	0.924	0.683	0.125	0.091	0.995	0.076	0.082	0.091	0	0.917	0.101	0	1	0.081	0.871	0.03	0.052	0.051	0.092	0.061	1	0.696	0	0	0	0.061	0.04	0.061	0.845
SLC1A2	Differential Expression	NEUTRAL	0	0.081	0.051	1	0.667	0	0.459	0.051	0.071	0.02	1	0.036	0.003	0.655	0.661	0.02	0.102	0.03	0.924	0.683	0.125	0.091	0.995	0.076	0.082	0.091	0	0.917	0.101	0	1	0.081	0.871	0.03	0.052	0.051	0.092	0.061	1	0.696	0	0	0	0.061	0.04	0.061	0.845
SLC1A3	Differential Expression	NEUTRAL	0.105	0.081	0.051	1	0.667	0	0.459	0.051	0.071	0.02	1	0.036	0.003	0.655	0.661	0.02	0.102	0.03	0.924	0.683	0.125	0.091	0.995	0.076	0.082	0.091	0	0.917	0.101	0	1	0.081	0.871	0.03	0.052	0.051	0.092	0.061	1	0.696	0	0	0	0.061	0.04	0.061	0.845
SLC1A4	Differential Expression	NEUTRAL	0.379	1	1	0.01	0.334	0	0.459	1	1	0.963	1	0.957	0.128	0.982	0.384	1	1	0.432	0.974	0.631	0.564	0.097	0.996	0.253	1	1	0.697	0.917	1	0	1	1	0.871	1	1	1	1	1	1	0.588	0.144	1	0.002	1	0.04	1	0.845
SLC1A5	Differential Expression	NEUTRAL	0.607	1	1	0.01	0.334	0	0.459	1	1	0.963	1	0.957	0.128	0.982	0.384	1	1	0.432	0.974	0.631	0.564	0.097	0.996	0.253	1	1	0.697	0.917	1	0	1	1	0.871	1	1	1	1	1	1	0.588	0.144	1	0.002	1	0.04	1	0.845
SLC1A6	Differential Expression	NEUTRAL	0	0.081	0.051	1	0.667	0	0.459	0.051	0.071	0.02	1	0.036	0.003	0.655	0.661	0.02	0.102	0.03	0.924	0.683	0.125	0.091	0.995	0.076	0.082	0.091	0	0.917	0.101	0	1	0.081	0.871	0.03	0.052	0.051	0.092	0.061	1	0.696	0	0	0	0.061	0.04	0.061	0.845
SLC1A7	Differential Expression	NEUTRAL	0	0.081	0.051	1	0.667	0	0.459	0.051	0.071	0.02	1	0.036	0.003	0.655	0.661	0.02	0.102	0.03	0.924	0.683	0.125	0.091	0.995	0.076	0.082	0.091	0	0.917	0.101	0	1	0.081	0.871	0.03	0.052	0.051	0.092	0.061	1	0.696	0	0	0	0.061	0.04	0.061	0.845
SLC20A1	Differential Expression	NEUTRAL	0.39	0.091	0.091	1	0.667	0	0.459	0.092	0.092	0.034	1	0.012	0.003	0.654	0.516	0.091	0.092	0	0.949	0.584	0.125	0.092	0.001	0.034	0.102	0.101	0.106	0.917	0.091	0	0.987	0.131	0.871	0.051	0.062	0.122	0.102	0.03	1	0.588	0	0.071	0	0.061	0.04	0.051	0.845
SLC20A2	Differential Expression	NEUTRAL	0.289	0.091	0.091	1	0.667	0	0.459	0.092	0.092	0.034	1	0.012	0.003	0.654	0.516	0.091	0.092	0	0.949	0.584	0.125	0.092	0.001	0.034	0.102	0.101	0.106	0.917	0.091	0	0.987	0.131	0.871	0.051	0.062	0.122	0.102	0.03	1	0.588	0	0.071	0	0.061	0.04	0.051	0.845
SLC22A1	Differential Expression	NEUTRAL	0.002	1	1	1	0.667	0	0.459	1	1	1	1	1	0.003	0.655	0.661	1	1	0.03	0.924	0.683	0.125	0.091	0.995	0.076	1	1	0	0.917	1	0	1	1	0.871	1	1	1	1	1	1	0.696	0	1	0	1	0.04	1	0.845
SLC22A4	Differential Expression	NEUTRAL	0.088	1	1	1	0.483	0	0.459	1	1	1	1	1	0.572	0.982	0.529	1	1	0.521	0.957	0.717	0.156	0.092	0.995	0.031	1	1	0.072	0.917	1	0	0.987	1	0.871	1	1	1	1	1	1	0.588	0.144	1	0	1	0.04	1	0.845
SLC22A5	Differential Expression	NEUTRAL	0	0.081	0.051	1	1	0	0.459	0.051	0.071	0.02	1	0.036	0.502	0.982	0.461	0.02	0.102	0.49	0.056	0.633	0.156	0.095	0.995	0.886	0.082	0.091	0	0.917	0.101	0	0.874	0.081	0.871	0.03	0.052	0.051	0.092	0.061	1	0.696	0.144	0	0	0.061	0.04	0.061	0.845
SLC23A2	Differential Expression	NEUTRAL	0	1	1	1	0.667	0	0.459	1	1	1	1	1	0.003	0.655	0.666	1	1	0.439	0.895	0.684	0.213	0.077	0.996	0.076	1	1	0	0.917	1	0	0.987	1	0.871	1	1	1	1	1	1	0.694	0.144	1	0.001	1	0.04	1	0.845
SLC24A1	Differential Expression	NEUTRAL	0	0.081	0.051	1	0.667	0	0.459	0.051	0.071	0.02	1	0.036	0.01	0.654	0.609	0.02	0.102	0	0.949	0.674	0.125	0.091	0.996	0.016	0.082	0.091	0	0.917	0.101	0.422	0.567	0.081	0.871	0.03	0.052	0.051	0.092	0.061	1	0.696	0	0	0	0.061	0.04	0.061	0.845
SLC24A3	Differential Expression	NEUTRAL	0.414	0.081	0.051	1	0.667	0	0.459	0.051	0.071	0.02	1	0.036	0.003	0.655	0.661	0.02	0.102	0.03	0.924	0.683	0.125	0.091	0.995	0.076	0.082	0.091	0	0.917	0.101	0	1	0.081	0.871	0.03	0.052	0.051	0.092	0.061	1	0.696	0	0	0	0.061	0.04	0.061	0.845
SLC25A1	Differential Expression	NEUTRAL	0.532	0.091	0.061	1	0.667	0.071	0.459	0.061	0.082	0.013	0.75	0.028	0.003	0.654	0.633	0.03	0.071	0.03	0.09	0.633	0.125	0.091	0.139	0.85	0.061	0.081	0	0.917	0.071	0	0.987	0.071	0.871	0.04	0.062	0.061	0.082	0.051	1	0.694	0	0.01	0	0.04	0.04	0.031	0.845
SLC25A10	Differential Expression	NEUTRAL	0.259	0.121	0.061	1	0.667	0.071	0.459	0.061	0.092	0.033	0.75	0.043	0.003	0.655	0.661	0.101	0.061	0.03	0.924	0.683	0.125	0.091	0.995	0.076	0.01	0.071	0	0.917	0.061	0	1	0.101	0.871	0.071	0.093	0.112	0.071	0.061	1	0.696	0	0.082	0	0.051	0.04	0.041	0.845
SLC25A11	Differential Expression	NEUTRAL	0.472	0.121	0.061	1	0.667	0.071	0.459	0.061	0.092	0.032	0.75	0.042	0.003	0.655	0.661	0.101	0.061	0.03	0.924	0.683	0.125	0.091	0.995	0.076	0.031	0.071	0	0.917	0.061	0	1	0.101	0.871	0.071	0.093	0.112	0.071	0.061	1	0.696	0.05	0.082	0	0.051	0.04	0.041	0.845
SLC25A12	Differential Expression	NEUTRAL	0.378	0.04	0.071	1	0.667	0.071	0.459	0.071	0.092	0	0.75	0.023	0.003	0.655	0.661	0.04	0.082	0.03	0.924	0.683	0.125	0.091	0.995	0.076	0.082	0.091	0	0.917	0.081	0	1	0.101	0.871	0.02	0.01	0.071	0.092	0.03	1	0.696	0	0.02	0	0.02	0.04	0.02	0.845
SLC25A13	Differential Expression	NEUTRAL	0.044	0.04	0.071	1	0.667	0.071	0.459	0.071	0.092	0	0.75	0.023	0.003	0.655	0.661	0.04	0.082	0.03	0.924	0.683	0.125	0.091	0.995	0.076	0.082	0.091	0	0.917	0.081	0	1	0.101	0.871	0.02	0.01	0.071	0.092	0.03	1	0.696	0	0.02	0	0.02	0.04	0.02	0.845
SLC25A15	Differential Expression	NEUTRAL	0.356	0.071	0.081	1	0.667	0.071	0.459	0.082	0.102	0.021	0.75	0.04	0.003	0.654	0.609	0.051	0.092	0.03	0.947	0.508	0.125	0.089	0.001	0.076	0.061	0.101	0	0.917	0.091	0	0.791	0.111	0.871	0.051	0.041	0.082	0.102	0.061	1	0.588	0	0.031	0	0.051	0.04	0.051	0.845
SLC25A16	Differential Expression	NEUTRAL	0.566	0.081	0.081	1	0.667	0.071	0.459	0.082	0.102	0.034	0.75	0.054	0.003	0.655	0.637	0.051	0.112	0.006	0.912	0.682	0.068	0.087	0.138	0.019	0.112	0.121	0	0.918	0.111	0	0.757	0.111	0.871	0.061	0.052	0.082	0.122	0.071	1	0.69	0	0.031	0	0.061	0.041	0.061	0.844
SLC25A18	Differential Expression	DOWNREGULATED	0	0.04	0.071	1	0.667	0.071	0.459	0.071	0.092	0	0.75	0.023	0.003	0.655	0.661	0.04	0.082	0.03	0.924	0.683	0.125	0.091	0.995	0.076	0.082	0.091	0	0.917	0.081	0	1	0.101	0.871	0.02	0.01	0.071	0.092	0.03	1	0.696	0	0.02	0	0.02	0.04	0.02	0.845
SLC25A19	Differential Expression	NEUTRAL	0.293	0.071	1	1	1	0.071	0.459	1	1	0.858	0.75	1	0.367	0.982	0.54	1	1	0.49	0.961	0.759	0.179	0.096	0.001	0.035	1	1	0.096	0.917	1	0.929	0.567	1	0.871	1	1	1	1	1	1	0.588	0.144	1	0	1	0.04	1	0.845
SLC25A21	Differential Expression	NEUTRAL	0	0.091	0.051	1	0.157	0.247	0.459	0.051	0.082	0.014	0	0.029	0	0.655	0.423	0.091	0.051	0	0.932	0.605	0.18	0.082	0.001	0.078	0.061	0.061	0.308	0	0.051	0	1	0.091	0.871	0.061	0.062	0.102	0.061	0.03	1	0.584	0.144	0.071	0	0.02	0.041	0.01	0.853
SLC25A26	Differential Expression	NEUTRAL	0.377	0.101	0.131	1	0.667	0.071	0.459	0.133	0.102	0.059	0.75	0.083	0.624	0.654	0.575	0.101	0.143	0.483	0.934	0.526	0.132	0.077	0.996	0.021	0.143	0.152	0	0.917	0.141	1	0.857	0.162	0.871	0.081	0.072	0.133	0.153	0.04	1	0.588	0.219	0.082	0	0.081	0.04	0.082	0.845
SLC25A4	Differential Expression	NEUTRAL	0	0.091	0.121	1	0.456	0.071	0.459	0.122	0.092	0.048	0.75	0.073	0.253	0.982	0.494	0.091	0.133	0.521	1	0.304	0.125	0.097	0.995	0.163	0.133	0.141	0.323	0.917	0.131	0	0.776	0.152	0.871	0.071	0.062	0.122	0.143	0.03	1	0.694	0.144	0.071	0	0.071	0.04	0.071	0.845
SLC25A5	Differential Expression	NEUTRAL	0.859	0.091	0.121	1	0.456	0.071	0.459	0.122	0.092	0.048	0.75	0.073	0.253	0.982	0.494	0.091	0.133	0.521	1	0.304	0.125	0.097	0.995	0.163	0.133	0.141	0.323	0.917	0.131	0	0.776	0.152	0.871	0.071	0.062	0.122	0.143	0.03	1	0.694	0.144	0.071	0	0.071	0.04	0.071	0.845
SLC25A6	Differential Expression	NEUTRAL	0.845	0.091	0.121	1	0.456	0.071	0.459	0.122	0.092	0.048	0.75	0.073	0.253	0.982	0.494	0.091	0.133	0.521	1	0.304	0.125	0.097	0.995	0.163	0.133	0.141	0.323	0.917	0.131	0	0.776	0.152	0.871	0.071	0.062	0.122	0.143	0.03	1	0.694	0.144	0.071	0	0.071	0.04	0.071	0.845
SLC26A1	Differential Expression	NEUTRAL	0	1	1	1	1	0	0.459	1	1	1	1	1	0.158	0.982	0.617	1	1	0.428	0.949	0.714	0.156	0.092	0.996	0.016	1	1	0	0.917	1	0.528	0.987	1	0.871	1	1	1	1	1	1	0.694	0	1	0	1	0.04	1	0.845
SLC26A11	Differential Expression	NEUTRAL	0.366	1	1	1	1	0	0.459	1	1	1	1	1	0.158	0.982	0.617	1	1	0.428	0.949	0.714	0.156	0.092	0.996	0.016	1	1	0	0.917	1	0.528	0.987	1	0.871	1	1	1	1	1	1	0.694	0	1	0	1	0.04	1	0.845
SLC26A2	Differential Expression	NEUTRAL	0.302	1	1	1	1	0	0.459	1	1	1	1	1	0.158	0.982	0.617	1	1	0.428	0.949	0.714	0.156	0.092	0.996	0.016	1	1	0	0.917	1	0.528	0.987	1	0.871	1	1	1	1	1	1	0.694	0	1	0	1	0.04	1	0.845
SLC26A3	Differential Expression	DOWNREGULATED	0	1	1	1	1	0	0.459	1	1	1	1	1	0.158	0.982	0.617	1	1	0.428	0.949	0.714	0.156	0.092	0.996	0.016	1	1	0	0.917	1	0.528	0.987	1	0.871	1	1	1	1	1	1	0.694	0	1	0	1	0.04	1	0.845
SLC26A4	Differential Expression	DOWNREGULATED	0.015	1	1	1	0.667	0	0.459	1	1	1	1	1	0.25	0.655	0.461	1	1	0	0.895	0.686	0.156	0.095	0.996	0.244	1	1	0	0.917	1	0	0.892	1	0.871	1	1	1	1	1	1	0.994	0.219	1	0.001	1	0.04	1	0.845
SLC26A6	Differential Expression	NEUTRAL	0.048	1	1	1	0.471	0	0.459	1	1	1	1	1	0.288	0.982	0.53	1	1	0.49	0.976	0.514	0.156	0.097	0.996	0.14	1	1	0.485	0.917	1	0	0.987	1	0.871	1	1	1	1	1	1	0.588	0.144	1	0.002	1	0.04	1	0.845
SLC26A7	Differential Expression	DOWNREGULATED	0	1	1	1	1	0	0.459	1	1	1	1	1	0.158	0.982	0.617	1	1	0.428	0.949	0.714	0.156	0.092	0.996	0.016	1	1	0	0.917	1	0.528	0.987	1	0.871	1	1	1	1	1	1	0.694	0	1	0	1	0.04	1	0.845
SLC26A9	Differential Expression	NEUTRAL	0.003	1	1	1	1	0	0.459	1	1	1	1	1	0.158	0.982	0.617	1	1	0.428	0.949	0.714	0.156	0.092	0.996	0.016	1	1	0	0.917	1	0.528	0.987	1	0.871	1	1	1	1	1	1	0.694	0	1	0	1	0.04	1	0.845
SLC27A1	Differential Expression	NEUTRAL	0.144	1	1	1	0.667	0	0.459	1	1	1	1	1	0.123	0.655	0.558	1	1	0.493	0.924	0.758	0.156	0.096	0.996	0.05	1	1	0.199	0.917	1	0.929	0.901	1	0.871	1	1	1	1	1	1	0.588	0.144	1	0	1	0.04	1	0.845
SLC27A2	Differential Expression	NEUTRAL	0.029	1	1	1	0.667	0	0.478	1	1	1	1	1	0.613	0.655	0.524	1	1	0.462	0.934	0.654	0.156	0.096	0.996	0.015	1	1	0	0.917	1	1	0.644	1	0.871	1	1	1	1	1	1	0.588	0.144	1	0	1	0.04	1	0.845
SLC27A3	Differential Expression	NEUTRAL	0.098	0.081	0.051	1	0.667	0	0.459	0.051	0.071	0.02	1	0.036	0.123	0.655	0.558	0.02	0.102	0.493	0.924	0.758	0.156	0.096	0.996	0.05	0.082	0.091	0.199	0.917	0.101	0.929	0.901	0.081	0.871	0.03	0.052	0.051	0.092	0.061	1	0.588	0.144	0	0	0.061	0.04	0.061	0.845
SLC27A4	Differential Expression	NEUTRAL	0.327	0.081	0.051	1	0.667	0	0.459	0.051	0.071	0.02	1	0.036	0.123	0.655	0.558	0.02	0.102	0.493	0.924	0.758	0.156	0.096	0.996	0.05	0.082	0.091	0.199	0.917	0.101	0.929	0.901	0.081	0.871	0.03	0.052	0.051	0.092	0.061	1	0.588	0.144	0	0	0.061	0.04	0.061	0.845
SLC27A5	Differential Expression	NEUTRAL	0.366	1	1	1	1	0	0.496	1	1	1	1	1	0.265	0.498	0.486	1	1	0.431	0.927	0.584	0.125	0.077	0.001	0.027	1	1	0.068	0.917	1	0	1	1	0.871	1	1	1	1	1	1	0.694	0	1	0	1	0.04	1	0.923
SLC28A1	Differential Expression	NEUTRAL	0	0.02	1	1	0.667	0	0.459	1	1	0.891	1	1	0.003	0.655	0.661	1	1	0.03	0.924	0.683	0.125	0.091	0.995	0.076	1	1	0	0.917	1	0	1	1	0.871	1	1	1	1	1	1	0.696	0	1	0	1	0.04	1	0.845
SLC29A1	Differential Expression	NEUTRAL	0.381	0.02	1	1	0.667	0.071	0.459	1	1	0.891	0.75	1	0.003	0.655	0.661	1	1	0.03	0.924	0.683	0.125	0.091	0.995	0.076	1	1	0	0.917	1	0	1	1	0.871	1	1	1	1	1	1	0.696	0	1	0	1	0.04	1	0.845
SLC29A2	Differential Expression	NEUTRAL	0	0.01	1	1	0.667	0	0.459	1	1	0.89	1	1	0.003	0.655	0.661	1	1	0.03	0.924	0.683	0.125	0.091	0.995	0.076	1	1	0	0.917	1	0	1	1	0.871	1	1	1	1	1	1	0.696	0	1	0	1	0.04	1	0.845
SLC29A3	Differential Expression	NEUTRAL	0.145	0.01	1	1	0.667	0.671	0.459	1	1	0.89	0.75	1	0.003	0.655	0.661	1	1	0.03	0.924	0.683	0.125	0.091	0.995	0.076	1	1	0	0.917	1	0	1	1	0.871	1	1	1	1	1	1	0.696	0	1	0	1	0.04	1	0.845
SLC2A1	Differential Expression	NEUTRAL	0.369	0.182	0.121	1	0.667	0.341	0.459	0.122	0.01	0.101	0.75	0.107	0.003	0.655	0.661	0.121	0.122	0.03	0.924	0.683	0.125	0.091	0.995	0.076	0.153	0.131	0	0.917	0.121	0	1	0.141	0.871	0.131	0.155	0.153	0.133	0.141	1	0.696	0	0.102	0	0.131	0.04	0.122	0.845
SLC2A10	Differential Expression	NEUTRAL	0.456	0.172	0.111	1	0.667	0	0.459	0.112	0	0.091	1	0.096	0.073	0.654	0.872	0.111	0.112	0	0.91	0.545	0.125	0.091	0.995	0.021	0.143	0.121	0	0.917	0.111	0	0.987	0.131	0.871	0.121	0.144	0.143	0.122	0.131	1	0.875	0	0.092	0	0.121	0.04	0.112	0.845
SLC2A11	Differential Expression	NEUTRAL	0.198	0.172	0.111	1	1	0	0.459	0.112	0	0.091	1	0.096	0.291	0.982	0.569	0.111	0.112	0.03	0.924	0.568	0.156	0.09	0.001	0.016	0.143	0.121	0	0.917	0.111	0.836	0.987	0.131	0.871	0.121	0.144	0.143	0.122	0.131	1	0.694	0.144	0.092	0	0.121	0.04	0.112	0.845
SLC2A13	Differential Expression	NEUTRAL	0	0.162	0.101	1	0.667	0	0.459	0.102	0.031	0.08	1	0.082	0.007	0.654	0.604	0.101	0.102	0	0.957	0.73	0.125	0.082	0.001	0.163	0.133	0.111	0	0.917	0.101	0	0.987	0.121	0.871	0.111	0.134	0	0.112	0.121	1	0.829	0.144	0.082	0	0.111	0.04	0.102	0.845
SLC2A3	Differential Expression	NEUTRAL	0.099	1	1	1	0.667	0	0.459	1	1	1	1	1	0.003	0.655	0.661	1	1	0.03	0.924	0.683	0.125	0.091	0.995	0.076	1	1	0	0.917	1	0	1	1	0.871	1	1	1	1	1	1	0.696	0	1	0	1	0.04	1	0.845
SLC2A6	Differential Expression	NEUTRAL	0.208	0.172	0.111	1	0.667	0	0.459	0.112	0	0.091	1	0.096	0.008	0.654	0.661	0.111	0.112	0.03	0.934	0.683	0.125	0.091	0.139	0.018	0.143	0.121	0	0.917	0.111	0	1	0.131	0.871	0.121	0.144	0.143	0.122	0.131	1	0.696	0	0.092	0	0.121	0.04	0.112	0.845
SLC2A8	Differential Expression	NEUTRAL	0.211	0.172	0.111	1	0.667	0	0.459	0.112	0	0.091	1	0.096	0.073	0.654	0.872	0.111	0.112	0	0.91	0.545	0.125	0.091	0.995	0.021	0.143	0.121	0	0.917	0.111	0	0.987	0.131	0.871	0.121	0.144	0.143	0.122	0.131	1	0.875	0	0.092	0	0.121	0.04	0.112	0.845
SLC2A9	Differential Expression	NEUTRAL	0.04	0.172	0.111	1	0.667	0	0.459	0.112	0	0.091	1	0.096	0.008	0.654	0.661	0.111	0.112	0.03	0.934	0.683	0.125	0.091	0.139	0.018	0.143	0.121	0	0.917	0.111	0	1	0.131	0.871	0.121	0.144	0.143	0.122	0.131	1	0.696	0	0.092	0	0.121	0.04	0.112	0.845
SLC33A1	Differential Expression	NEUTRAL	0.494	0.111	0.111	1	0.667	0	0.459	0.112	0.133	0.066	1	0.085	0.003	0.655	0.661	0.081	0.143	0.03	0.924	0.683	0.125	0.091	0.995	0.076	0.143	0.152	0	0.917	0.141	0	1	0.141	0.871	0.091	0.082	0.112	0.153	0.101	1	0.696	0	0.061	0	0.091	0.04	0.092	0.845
SLC34A2	Differential Expression	DOWNREGULATED	0	0.091	0.091	1	0.667	0	0.459	0.092	0.092	0.034	1	0.012	0.003	0.655	0.661	0.091	0.092	0.03	0.924	0.683	0.125	0.091	0.995	0.076	0.102	0.101	0	0.917	0.091	0	1	0.131	0.871	0.051	0.062	0.122	0.102	0.03	1	0.696	0	0.071	0	0.061	0.04	0.051	0.845
SLC34A3	Differential Expression	NEUTRAL	0	0.091	0.091	1	0.667	0	0.459	0.092	0.092	0.034	1	0.012	0.05	0.654	0.535	0.091	0.092	0	0.956	0.508	0.125	0.095	0.001	0.079	0.102	0.101	0.316	0.917	0.091	0	1	0.131	0.871	0.051	0.062	0.122	0.102	0.03	1	0.875	0.144	0.071	0	0.061	0.04	0.051	0.845
SLC35A1	Differential Expression	NEUTRAL	0.534	0.051	1	1	0.667	0.341	0.459	1	1	0.893	0.75	1	0.003	0.655	0.661	1	1	0.03	0.924	0.683	0.125	0.091	0.995	0.076	1	1	0	0.917	1	0	1	1	0.871	1	1	1	1	1	1	0.696	0	1	0	1	0.04	1	0.845
SLC35A2	Differential Expression	NEUTRAL	0.504	0	1	1	0.667	0.341	0.459	1	1	0.891	0.75	1	0.003	0.655	0.661	1	1	0.03	0.924	0.683	0.125	0.091	0.995	0.076	1	1	0	0.917	1	0	1	1	0.871	1	1	1	1	1	1	0.696	0	1	0	1	0.04	1	0.845
SLC35A3	Differential Expression	NEUTRAL	0.505	0	1	1	0.667	0.341	0.459	1	1	0.891	0.75	1	0.003	0.655	0.661	1	1	0.03	0.924	0.683	0.125	0.091	0.995	0.076	1	1	0	0.917	1	0	1	1	0.871	1	1	1	1	1	1	0.696	0	1	0	1	0.04	1	0.845
SLC35B4	Differential Expression	NEUTRAL	0.32	0	1	1	0.667	0.341	0.459	1	1	0.891	0.75	1	0.003	0.655	0.661	1	1	0.03	0.924	0.683	0.125	0.091	0.995	0.076	1	1	0	0.917	1	0	1	1	0.871	1	1	1	1	1	1	0.696	0	1	0	1	0.04	1	0.845
SLC35C1	Differential Expression	NEUTRAL	0.282	0.081	0.101	1	0.667	0.341	0.459	0.102	0.061	0.028	0.75	0.058	0.003	0.655	0.661	0.081	0.102	0.03	0.924	0.683	0.125	0.091	0.995	0.076	0.122	0.111	0	0.917	0.101	0	1	0.131	0.871	0.061	0.052	0.112	0.112	0.02	1	0.696	0	0.061	0	0.061	0.04	0.061	0.845
SLC35D1	Differential Expression	NEUTRAL	0.044	0	1	1	0.667	0.776	0.459	1	1	0.891	0.75	1	0.067	0.654	1	1	1	0	0.924	0.587	0.179	0.077	0.995	0.025	1	1	0	0.917	1	0.929	0.987	1	0.871	1	1	1	1	1	1	0.694	0	1	0	1	0.04	1	0.863
SLC35D2	Differential Expression	NEUTRAL	0.241	0	1	1	0.667	0.341	0.459	1	1	0.891	0.75	1	0.003	0.655	0.661	1	1	0.03	0.924	0.683	0.125	0.091	0.995	0.076	1	1	0	0.917	1	0	1	1	0.871	1	1	1	1	1	1	0.696	0	1	0	1	0.04	1	0.845
SLC36A1	Differential Expression	NEUTRAL	0.308	0.081	0.091	1	0.667	0.671	0.459	0.092	0.112	0.033	0.75	0.055	0.253	0.654	0.603	0.061	0.102	0.462	0.899	0.633	0.125	0.076	0.053	0.019	0.112	0.111	0	0.917	0.101	0	0.987	0.121	0.871	0.061	0.052	0.092	0.112	0.071	1	0.942	0	0.041	0.001	0.061	0.04	0.061	0.845
SLC37A4	Differential Expression	NEUTRAL	0.355	0.152	0.091	1	0.667	0.776	0.459	0.092	0.02	0.069	0.75	0.077	0.013	0.654	0.604	0.091	0.092	0.03	0.918	0.717	0.125	0.091	0.995	0.019	0.122	0.101	0	0.917	0.091	0.602	0.776	0.111	0.871	0.101	0.124	0.122	0.102	0.111	1	0.694	0	0.071	0	0.101	0.04	0.092	0.845
SLC38A1	Differential Expression	NEUTRAL	0	1	1	0.01	1	0	0.459	1	1	0.963	1	0.957	0.377	0.982	0.851	1	1	0.03	0.942	0.51	0.125	0.096	0.995	0.089	1	1	0.414	0.917	1	0.929	0.438	1	0.871	1	1	1	1	1	1	0.694	0.144	1	0	1	0.04	1	0.845
SLC38A2	Differential Expression	NEUTRAL	0.845	1	1	0.01	1	0	0.459	1	1	0.963	1	0.957	0.377	0.982	0.851	1	1	0.03	0.942	0.51	0.125	0.096	0.995	0.089	1	1	0.414	0.917	1	0.929	0.438	1	0.871	1	1	1	1	1	1	0.694	0.144	1	0	1	0.04	1	0.845
SLC38A3	Differential Expression	NEUTRAL	0	1	1	1	0.667	0	0.459	1	1	0.962	1	0.957	0.003	0.654	0.661	1	1	0	0.918	0.657	0.125	0.089	0.995	0.016	1	1	0	0.917	1	0	1	1	0.871	1	1	1	1	1	1	0.696	0.05	1	0	1	0.04	1	0.845
SLC38A4	Differential Expression	NEUTRAL	0	0.111	0.101	1	1	0	0.459	0.102	0.102	0.049	1	0.066	0.013	0.982	0.539	0.071	0.133	0	0.962	0.68	0.125	0.076	0.997	0.019	0.122	0.121	0	0.917	0.131	0.128	0.813	0.111	0.871	0.02	0.082	0.102	0.122	0.051	1	0.696	0	0.051	0	0.091	0.04	0.092	0.845
SLC38A5	Differential Expression	NEUTRAL	0.023	0.101	0.091	1	0.667	0	0.459	0.092	0.092	0.039	1	0.057	0.023	0.654	0.505	0.061	0.122	0	0.968	0.582	0.125	0.095	0.112	0.019	0.112	0.111	0	0.917	0.121	0	0.776	0.101	0.871	0.01	0.072	0.092	0.112	0.04	1	0.588	0.144	0.041	0	0.081	0.04	0.082	0.845
SLC3A1	Differential Expression	NEUTRAL	0	0.111	0.101	1	0.463	0	0.459	0.102	0.102	0.049	1	0.066	0.221	0.982	0.504	0.071	0.133	0.471	0.957	0.662	0.747	0.097	0.996	0.069	0.122	0.121	0.263	0.917	0.131	0	0.987	0.111	0.871	0.02	0.082	0.102	0.122	0.051	1	0.694	0.144	0.051	0.001	0.091	0.04	0.092	0.845
SLC3A2	Differential Expression	NEUTRAL	0.764	1	1	0	0.667	0	0.459	1	1	0.962	1	0.957	0.003	0.654	0.604	1	1	0	0.924	0.633	0.125	0.095	0.001	0.019	1	1	0	0.917	1	0	1	1	0.871	1	1	1	1	1	1	0.696	0	1	0	1	0.04	1	0.845
SLC43A1	Differential Expression	NEUTRAL	0.221	0.091	0.071	1	0.667	0	0.459	0.071	0.092	0.019	1	0.038	0.014	0.655	0.661	0.091	0.071	0.03	0.934	0.683	0.125	0.091	0.995	0.076	0.082	0.081	0	0.917	0.071	0	1	0.111	0.871	0.071	0.062	0.122	0.082	0.03	1	0.696	0	0.071	0	0.02	0.04	0.01	0.845
SLC46A1	Differential Expression	NEUTRAL	0	1	1	1	0.667	0	0.459	1	1	1	1	1	0.003	0.655	0.661	1	1	0.03	0.924	0.683	0.125	0.091	0.995	0.076	1	1	0	0.917	1	0	1	1	0.871	1	1	1	1	1	1	0.696	0	1	0	1	0.04	1	0.845
SLC4A1	Differential Expression	DOWNREGULATED	0	1	1	1	0.667	0	0.459	1	1	1	1	1	0.003	0.655	0.661	1	1	0.03	0.924	0.683	0.125	0.091	0.995	0.076	1	1	0	0.917	1	0	1	1	0.871	1	1	1	1	1	1	0.696	0	1	0	1	0.04	1	0.845
SLC4A10	Differential Expression	NEUTRAL	0	0.04	0.071	1	0.667	0	0.459	0.071	0.092	0.001	1	0.022	0.003	0.654	0.604	0.04	0.082	0	0.918	0.633	0.125	0.094	0.052	0.015	0.082	0.091	0	0.917	0.081	0	1	0.101	0.871	0.02	0.01	0.071	0.092	0.03	1	0.694	0.05	0.02	0	0.02	0.04	0.02	0.845
SLC4A2	Differential Expression	NEUTRAL	0.351	1	1	1	0.667	0	0.459	1	1	1	1	1	0.003	0.655	0.661	1	1	0.03	0.924	0.683	0.125	0.091	0.995	0.076	1	1	0	0.917	1	0	1	1	0.871	1	1	1	1	1	1	0.696	0	1	0	1	0.04	1	0.845
SLC4A3	Differential Expression	NEUTRAL	0.052	1	1	1	0.667	0	0.459	1	1	1	1	1	0.003	0.655	0.661	1	1	0.03	0.924	0.683	0.125	0.091	0.995	0.076	1	1	0	0.917	1	0	1	1	0.871	1	1	1	1	1	1	0.696	0	1	0	1	0.04	1	0.845
SLC4A4	Differential Expression	DOWNREGULATED	0.019	0.081	0.051	1	0.667	0	0.459	0.051	0.071	0.02	1	0.036	0.014	0.654	0.633	0.02	0.102	0.03	0.924	0.687	0.125	0.091	0.001	0.019	0.082	0.091	0	0.917	0.101	1	0.832	0.081	0.871	0.03	0.052	0.051	0.092	0.061	1	0.694	0	0	0	0.061	0.04	0.061	0.845
SLC4A5	Differential Expression	NEUTRAL	0	0.081	0.051	1	0.667	0	0.459	0.051	0.071	0.02	1	0.036	0.014	0.654	0.633	0.02	0.102	0.03	0.924	0.687	0.125	0.091	0.001	0.019	0.082	0.091	0	0.917	0.101	1	0.832	0.081	0.871	0.03	0.052	0.051	0.092	0.061	1	0.694	0	0	0	0.061	0.04	0.061	0.845
SLC4A7	Differential Expression	NEUTRAL	0.345	0.081	0.051	1	0.667	0	0.459	0.051	0.071	0.02	1	0.036	0.003	0.655	0.9	0.02	0.102	0.017	0.918	0.735	0.125	0.082	0.031	0.018	0.082	0.091	0	0.917	0.101	0	0.987	0.081	0.871	0.03	0.052	0.051	0.092	0.061	1	0.696	0.144	0	0	0.061	0.04	0.061	0.845
SLC4A8	Differential Expression	NEUTRAL	0.044	0.04	0.071	1	0.667	0	0.459	0.071	0.092	0.001	1	0.022	0.003	0.654	0.604	0.04	0.082	0	0.918	0.633	0.125	0.094	0.052	0.015	0.082	0.091	0	0.917	0.081	0	1	0.101	0.871	0.02	0.01	0.071	0.092	0.03	1	0.694	0.05	0.02	0	0.02	0.04	0.02	0.845
SLC5A1	Differential Expression	DOWNREGULATED	0	1	1	1	0.667	0	0.459	1	1	1	1	0.957	0.003	0.655	0.661	1	1	0.03	0.924	0.683	0.125	0.091	0.995	0.076	1	1	0	0.917	1	0	1	1	0.871	1	1	1	1	1	1	0.696	0	1	0	1	0.04	1	0.845
SLC5A10	Differential Expression	NEUTRAL	0	0.172	0.111	1	0.667	0	0.459	0.112	0	0.091	1	0.096	0.003	0.655	0.661	0.111	0.112	0.03	0.924	0.683	0.125	0.091	0.995	0.076	0.143	0.121	0	0.917	0.111	0	1	0.131	0.871	0.121	0.144	0.143	0.122	0.131	1	0.696	0	0.092	0	0.121	0.04	0.112	0.845
SLC5A12	Differential Expression	NEUTRAL	0	0.172	0.111	1	0.667	0	0.459	0.112	0	0.091	1	0.096	0.003	0.655	0.661	0.111	0.112	0.03	0.924	0.683	0.125	0.091	0.995	0.076	0.143	0.121	0	0.917	0.111	0	1	0.131	0.871	0.121	0.144	0.143	0.122	0.131	1	0.696	0	0.092	0	0.121	0.04	0.112	0.845
SLC5A5	Differential Expression	NEUTRAL	0.114	1	1	1	0.667	0	0.459	1	1	1	1	0.957	0.003	0.655	0.661	1	1	0.03	0.924	0.633	0.125	0.091	0.139	0.174	1	1	0	0.917	1	0	1	1	0.871	1	1	1	1	1	1	0.696	0	1	0	1	0.04	1	0.845
SLC5A6	Differential Expression	NEUTRAL	0.406	1	1	1	0.461	0	0.459	1	1	1	1	1	0.003	0.982	0.437	1	1	0.012	0.966	0.509	0.125	0.096	0.152	0.089	1	1	0.414	0.917	1	0	0.645	1	0.871	1	1	1	1	1	1	0.694	0.144	1	0	1	0.04	1	0.868
SLC5A8	Differential Expression	NEUTRAL	0	1	1	1	0.667	0	0.459	1	1	1	1	1	0.225	0.654	0.608	1	1	0.03	0.88	0.717	0.213	0.092	0.001	0.016	1	1	0	0.917	1	0	1	1	0.871	1	1	1	1	1	1	0.942	0	1	0.001	1	0.04	1	0.845
SLC6A14	Differential Expression	DOWNREGULATED	0	0.101	0.081	1	0.464	0	0.459	0.082	0.102	0.03	1	0.047	0.003	0.982	0.483	0.101	0.082	0.427	0.997	0.654	0.125	0.097	0.995	0.174	0.092	0.091	0.684	0.917	0.081	0	0.987	0.121	0.871	0.081	0.072	0.133	0.092	0.04	1	0.588	0.144	0.082	0	0.03	0.04	0.02	0.845
SLC7A1	Differential Expression	NEUTRAL	0.061	1	1	1	0.38	0	0.459	1	1	0.963	1	0.957	0.003	0.982	0.527	1	1	0.467	0.918	0.75	0.714	0.096	0.996	0.051	1	1	0.094	0.917	1	0	0.572	1	0.871	1	1	1	1	1	1	0.588	0.144	1	0	1	0.04	1	0.845
SLC7A10	Differential Expression	DOWNREGULATED	0	1	1	0	0.667	0	0.459	1	1	0.962	1	0.957	0.003	0.654	0.604	1	1	0	0.924	0.633	0.125	0.095	0.001	0.019	1	1	0	0.917	1	0	1	1	0.871	1	1	1	1	1	1	0.696	0	1	0	1	0.04	1	0.845
SLC7A2	Differential Expression	NEUTRAL	0.288	1	1	1	0.38	0	0.459	1	1	0.963	1	0.957	0.003	0.982	0.527	1	1	0.467	0.918	0.75	0.714	0.096	0.996	0.051	1	1	0.094	0.917	1	0	0.572	1	0.871	1	1	1	1	1	1	0.588	0.144	1	0	1	0.04	1	0.845
SLC7A5	Differential Expression	NEUTRAL	0.751	1	1	1	0.165	0	0.459	1	1	0.963	1	0.957	0.377	0.654	0.396	1	1	0.462	0.974	0.612	0.564	0.1	0.995	0.05	1	1	0.199	0.917	1	0	0.989	1	0.871	1	1	1	1	1	1	0.694	0.219	1	0	1	0.04	1	0.845
SLC7A8	Differential Expression	NEUTRAL	0	0.081	0.111	1	0.667	0	0.459	0.112	0.082	0.033	1	0.055	0.003	0.655	0.661	0.081	0.122	0.03	0.924	0.683	0.125	0.091	0.995	0.076	0.122	0.131	0	0.917	0.121	0	1	0.121	0.871	0.01	0.052	0.112	0.133	0.02	1	0.696	0	0.061	0	0.061	0.04	0.061	0.845
SLC7A9	Differential Expression	NEUTRAL	0	0.101	0.091	1	0.667	0	0.459	0.092	0.092	0.039	1	0.057	0.003	0.655	0.661	0.061	0.122	0.03	0.924	0.683	0.125	0.091	0.995	0.076	0.112	0.111	0	0.917	0.121	0	1	0.101	0.871	0.01	0.072	0.092	0.112	0.04	1	0.696	0	0.041	0	0.081	0.04	0.082	0.845
SLC8A1	Differential Expression	NEUTRAL	0	1	1	1	0.667	0	0.459	1	1	1	1	1	0.003	0.655	0.661	1	1	0.03	0.924	0.683	0.125	0.091	0.995	0.076	1	1	0	0.917	1	0	1	1	0.871	1	1	1	1	1	1	0.696	0	1	0	1	0.04	1	0.845
SLC8A2	Differential Expression	NEUTRAL	0	1	1	1	0.667	0	0.459	1	1	1	1	1	0.003	0.655	0.661	1	1	0.03	0.924	0.683	0.125	0.091	0.995	0.076	1	1	0	0.917	1	0	1	1	0.871	1	1	1	1	1	1	0.696	0	1	0	1	0.04	1	0.845
SLC8A3	Differential Expression	NEUTRAL	0.005	1	1	1	0.667	0	0.459	1	1	1	1	1	0.003	0.655	0.661	1	1	0.03	0.924	0.683	0.125	0.091	0.995	0.076	1	1	0	0.917	1	0	1	1	0.871	1	1	1	1	1	1	0.696	0	1	0	1	0.04	1	0.845
SLC9A2	Differential Expression	NEUTRAL	0.002	0.081	0.051	1	0.667	0	0.459	0.051	0.071	0.02	1	0.036	0.003	0.655	0.661	0.02	0.102	0.03	0.924	0.683	0.125	0.091	0.995	0.076	0.082	0.091	0	0.917	0.101	0	1	0.081	0.871	0.03	0.052	0.051	0.092	0.061	1	0.696	0	0	0	0.061	0.04	0.061	0.845
SLC9A3	Differential Expression	NEUTRAL	0	0.081	0.051	1	0.667	0	0.459	0.051	0.071	0.02	1	0.036	0.003	0.655	0.661	0.02	0.102	0.03	0.924	0.683	0.125	0.091	0.995	0.076	0.082	0.091	0	0.917	0.101	0	1	0.081	0.871	0.03	0.052	0.051	0.092	0.061	1	0.696	0	0	0	0.061	0.04	0.061	0.845
SLC9A5	Differential Expression	NEUTRAL	0.026	0.081	0.051	1	0.667	0	0.459	0.051	0.071	0.02	1	0.036	0.003	0.655	0.661	0.02	0.102	0.03	0.924	0.683	0.125	0.091	0.995	0.076	0.082	0.091	0	0.917	0.101	0	1	0.081	0.871	0.03	0.052	0.051	0.092	0.061	1	0.696	0	0	0	0.061	0.04	0.061	0.845
SLC9A7	Differential Expression	NEUTRAL	0.123	0.091	0.061	1	0.667	0.341	0.459	0.061	0.082	0.03	0.75	0.047	0.003	0.655	0.661	0.03	0.112	0.03	0.924	0.683	0.125	0.091	0.995	0.076	0.092	0.101	0	0.917	0.111	0	1	0.091	0.871	0.04	0.062	0.061	0.102	0.071	1	0.696	0	0.01	0	0.071	0.04	0.071	0.845
SLCO1A2	Differential Expression	DOWNREGULATED	0.002	1	1	1	0.667	0	0.459	1	1	1	1	1	0.003	0.655	0.661	1	1	0.03	0.924	0.683	0.125	0.091	0.995	0.076	1	1	0	0.917	1	0	1	1	0.871	1	1	1	1	1	1	0.696	0	1	0	1	0.04	1	0.845
SLCO1C1	Differential Expression	DOWNREGULATED	0.001	1	1	1	0.667	0	0.459	1	1	1	1	1	0.073	0.655	0.604	1	1	0.933	0.957	0.633	0.156	0.077	0.995	0.076	1	1	0	0.917	1	0	0.756	1	0.871	1	1	1	1	1	1	0.994	0.055	1	0.002	1	0.04	1	0.845
SLCO2A1	Differential Expression	NEUTRAL	0.004	1	1	1	0.667	0	0.459	1	1	1	1	1	0.003	0.655	0.661	1	1	0.03	0.924	0.683	0.125	0.091	0.995	0.076	1	1	0	0.917	1	0	1	1	0.871	1	1	1	1	1	1	0.696	0	1	0	1	0.04	1	0.845
SLCO3A1	Differential Expression	NEUTRAL	0.205	1	1	1	0.667	0	0.459	1	1	1	1	1	0.003	0.655	0.661	1	1	0.03	0.924	0.683	0.125	0.091	0.995	0.076	1	1	0	0.917	1	0	1	1	0.871	1	1	1	1	1	1	0.696	0	1	0	1	0.04	1	0.845
SLCO4A1	Differential Expression	NEUTRAL	0	1	1	1	0.667	0	0.459	1	1	1	1	1	0.073	0.655	0.604	1	1	0.933	0.957	0.633	0.156	0.077	0.995	0.076	1	1	0	0.917	1	0	0.756	1	0.871	1	1	1	1	1	1	0.994	0.055	1	0.002	1	0.04	1	0.845
SMPD3	Differential Expression	NEUTRAL	0	0.081	0.051	1	0.667	0.212	0.526	0.051	0.071	0.02	0.5	0.036	0.003	0.655	0.661	0.02	0.102	0.03	0.924	0.683	0.125	0.091	0.995	0.076	0.082	0.091	0	0.917	0.101	0	1	0.081	0.871	0.03	0.052	0.051	0.092	0.061	1	0.696	0	0	0	0.061	0.04	0.061	0.845
SMS	Differential Expression	NEUTRAL	0.749	0.091	0.101	1	0.164	0.259	0.459	0.102	0.122	0.042	0	0.061	0.617	0.655	0.461	0.071	0.112	0.03	0.971	0.683	0.125	0.092	0.001	0.307	0.082	0.121	0.822	0.917	0.111	0	1	0.131	0.871	0.071	0.062	0.102	0.122	0.081	1	0.588	0	0.051	0.002	0.071	0.04	0.071	0.845
SOAT1	Differential Expression	NEUTRAL	0.47	1	1	1	1	0.118	0.459	1	1	0.963	0.5	1	0.502	0.982	0.504	1	1	0.475	0.956	0.654	0.156	0.082	0.995	0.065	1	1	0.261	0.917	1	0.929	1	1	0.871	1	1	1	1	1	1	0.696	0.144	1	0.002	1	0.04	1	0.845
SOD1	Differential Expression	NEUTRAL	0.823	1	1	1	0.455	0.729	0.459	1	1	1	0.5	1	0.253	0.982	0.497	1	1	0.521	0.957	0.759	0.564	0.097	0.995	0.043	1	1	0.163	0.917	1	0	0.875	1	0.871	1	1	1	1	1	1	0.588	0.144	1	0.002	1	0.04	1	0.845
SOD2	Differential Expression	NEUTRAL	0.399	1	1	1	0.536	0.729	0.459	1	1	1	0.5	1	0.502	0.982	0.554	1	1	0.484	0.971	0.601	0.748	0.092	0.996	0.076	1	1	0.308	0.917	1	0	0.791	1	0.871	1	1	1	1	1	1	0.588	0.144	1	0	1	0.04	1	0.845
SOD3	Differential Expression	DOWNREGULATED	0	1	1	1	0.453	0.729	0.459	1	1	1	0.5	1	0.626	0.982	0.457	1	1	0.929	0.992	0.735	0.564	0.097	0.995	0.076	1	1	0.308	0.917	1	0	0.776	1	0.871	1	1	1	1	1	1	0.588	0.144	1	0	1	0.04	1	0.845
SORD	Differential Expression	NEUTRAL	0.112	0.182	0.121	1	1	0.753	0.674	0.122	0.01	0.101	0.5	0.107	0.686	0.982	0.76	0.121	0.122	0.484	0.895	0.654	0.179	0.095	0.995	0.078	0.153	0.131	0	0.917	0.121	0	0.438	0.141	0.871	0.131	0.155	0.153	0.133	0.141	1	0.588	0.227	0.102	0	0.131	0.04	0.122	0.845
SPCS1	Differential Expression	NEUTRAL	0.757	0.081	0.051	1	0.667	0.576	0.459	0.051	0.061	0.02	0	0.035	0.003	0.655	0.661	0.02	0.102	0.03	0.924	0.683	0.125	0.091	0.995	0.076	0.082	0.091	0	0.917	0.101	0	1	0.081	0.871	0.03	0.052	0.031	0.092	0.061	1	0.696	0	0	0	0.061	0.04	0.061	0.845
SPCS2	Differential Expression	NEUTRAL	0.112	0.081	0.051	1	0.667	0.576	0.459	0.051	0.061	0.02	0	0.035	0.003	0.655	0.661	0.02	0.102	0.03	0.924	0.683	0.125	0.091	0.995	0.076	0.082	0.091	0	0.917	0.101	0	1	0.081	0.871	0.03	0.052	0.031	0.092	0.061	1	0.696	0	0	0	0.061	0.04	0.061	0.845
SPCS3	Differential Expression	NEUTRAL	0.599	0.081	0.051	1	0.667	0.576	0.459	0.051	0.061	0.02	0	0.035	0.003	0.655	0.661	0.02	0.102	0.03	0.924	0.683	0.125	0.091	0.995	0.076	0.082	0.091	0	0.917	0.101	0	1	0.081	0.871	0.03	0.052	0.031	0.092	0.061	1	0.696	0	0	0	0.061	0.04	0.061	0.845
SPR	Differential Expression	NEUTRAL	0.401	1	1	1	0.12	0.788	0.459	1	1	1	0.5	1	0.128	0.654	0.457	1	1	0.017	0.956	0.828	0.125	0.096	0.001	0.163	1	1	0.573	0.917	1	0	0.987	1	0.871	1	1	1	1	1	1	0.694	0.144	1	0.002	1	0.04	1	0.845
SPTLC2	Differential Expression	NEUTRAL	0.003	0.101	0.091	1	0.333	0.212	0.526	0.092	0.092	0.039	0.5	0.057	0.211	0.982	0	0.061	0.122	0.262	0.942	0.306	0.277	0.354	0.999	0.071	0.112	0.111	0.163	1	0.121	0.405	0.567	0.101	0.024	0.01	0.072	0.092	0.112	0.04	1	0	0.29	0.041	1	0.081	0	0.082	0.353
SQLE	Differential Expression	NEUTRAL	0.046	1	1	1	0	0.118	0.296	1	1	1	0.5	0.958	0.107	0.666	0.153	1	1	0.025	0.907	0.171	0.243	0.364	0.001	0.244	1	1	0	0.8	1	0	0.307	1	0.029	1	0	1	1	1	1	0	0.29	1	0.953	1	0	1	0.183
SRD5A1	Differential Expression	NEUTRAL	0.436	1	1	1	1	0.024	0.459	1	1	1	1	1	0.575	0.982	0.627	1	1	0.521	0.924	0.625	0.125	0.082	0.996	0.057	1	1	0	0.917	1	0	0.987	1	0.871	1	1	1	1	1	1	0.694	0.144	1	0.001	1	0.04	1	0.845
SRM	Differential Expression	NEUTRAL	0.616	0.081	0.091	1	0.176	0.259	0.496	0.092	0.112	0.032	0	0.05	0.003	0.655	0.502	0.061	0.102	0.012	0.918	0.584	0.156	0.096	0.995	0.031	0.071	0.111	0.07	0.917	0.101	0	0.987	0.121	0.871	0.061	0.052	0.092	0.112	0.071	1	0.588	0.144	0.041	0	0.061	0.04	0.061	0.845
STS	Differential Expression	NEUTRAL	0	1	1	1	0.667	0.024	0.459	1	1	1	1	1	0.003	0.655	0.661	1	1	0.03	0.924	0.683	0.125	0.091	0.995	0.076	1	1	0	0.917	1	0	1	1	0.871	1	1	1	1	1	1	0.696	0	1	0	1	0.04	1	0.845
SUCLA2	Differential Expression	NEUTRAL	0.636	0.091	0.081	1	0.667	0.153	0.637	0.082	0.102	0.04	0.25	0.058	0.003	0.655	0.661	0.051	0.112	0.03	0.924	0.683	0.125	0.091	0.995	0.076	0.112	0.121	0	0.917	0.111	0	1	0.111	0.871	0.061	0.062	0.082	0.122	0.081	1	0.696	0	0.031	0	0.071	0.04	0.071	0.845
SUCLG2	Differential Expression	NEUTRAL	0.586	0.091	0.081	1	0.667	0.153	0.637	0.082	0.102	0.04	0.25	0.058	0.003	0.655	0.661	0.051	0.112	0.03	0.924	0.683	0.125	0.091	0.995	0.076	0.112	0.121	0	0.917	0.111	0	1	0.111	0.871	0.061	0.062	0.082	0.122	0.081	1	0.696	0	0.031	0	0.071	0.04	0.071	0.845
SULT1A1	Differential Expression	NEUTRAL	0.036	1	1	1	0.667	0.176	0.459	1	1	0.963	0	0.958	0.128	0.654	0.604	1	0.01	0.03	0.892	0.537	0.156	0.095	0.996	0.021	1	1	0	0.917	0.01	0	0.791	1	0.871	1	1	1	1	1	1	0.696	0.144	1	0.002	1	0.04	1	0.923
SULT1A2	Differential Expression	NEUTRAL	0.247	0.091	0.121	1	0.667	0.176	0.459	0.122	0.092	0.048	0	0.073	0.003	0.655	0.661	0.091	0.133	0.03	0.924	0.683	0.125	0.091	0.995	0.076	0.133	0.141	0	0.917	0.131	0	1	0.152	0.871	0.071	0.062	0.122	0.143	0.03	1	0.696	0	0.071	0	0.071	0.04	0.071	0.845
SULT1E1	Differential Expression	NEUTRAL	0	0.091	0.121	1	0.667	0.024	0.459	0.122	0.092	0.048	1	0.073	0.128	0.655	0.76	0.091	0.133	0.458	0.895	0.472	0.156	0.09	0.995	0.019	0.133	0.141	0	0.917	0.131	1	0.972	0.152	0.871	0.071	0.062	0.122	0.143	0.03	1	0.694	0	0.071	0	0.071	0.04	0.071	0.845
SUOX	Differential Expression	NEUTRAL	0.133	1	1	1	0.667	0.106	0.6	1	1	1	0	1	0.186	0.655	0.578	1	1	0.379	0.947	0.59	0.179	0.087	0.001	0.021	1	1	0	0.917	1	0	1	1	0.871	1	1	1	1	1	1	0.694	0	1	0	1	0.04	1	0.845
SUV39H2	Differential Expression	NEUTRAL	0.002	0.101	0.131	1	0.667	0.576	0.459	0.133	0.102	0.059	0	0.083	0.003	0.655	0.661	0.101	0.143	0.03	0.924	0.683	0.125	0.091	0.995	0.076	0.143	0.152	0	0.917	0.141	0	1	0.162	0.871	0.081	0.072	0.133	0.153	0.04	1	0.696	0	0.082	0	0.081	0.04	0.082	0.845
TALDO1	Differential Expression	NEUTRAL	0.717	0.131	0.071	1	0.667	0.612	0.637	0.071	0.02	0.048	0.25	0.057	0.239	0.654	0.567	0.071	0.071	0.03	0.968	0.526	0.125	0.092	0.996	0.164	0.102	0.081	0.552	0.917	0.071	0	0.572	0.091	0.871	0.081	0.103	0.102	0.082	0.091	1	0.588	0.102	0.051	0	0.081	0.04	0.071	0.845
TAT	Differential Expression	DOWNREGULATED	0	0.091	0.051	1	0.667	0.176	0.718	0.051	0.082	0.013	0	0.028	0.003	0.655	0.661	0.091	0.051	0.03	0.924	0.683	0.125	0.091	0.995	0.076	0.061	0.061	0	0.917	0.051	0	1	0.091	0.871	0.061	0.062	0.102	0.061	0.03	1	0.696	0	0.071	0	0.02	0.04	0.01	0.845
TBXAS1	Differential Expression	NEUTRAL	0	1	1	1	1	0.494	0.526	1	1	1	0.5	1	0.253	0.982	0.568	1	1	0.426	0.957	0.633	0.213	0.097	0.996	0.019	1	1	0	0.917	1	0	0.776	1	0.871	1	1	1	1	1	1	0.694	0.144	1	0	1	0.04	1	0.845
TDO2	Differential Expression	UPREGULATED	0	1	0	1	0.155	0.247	0.526	0	1	0.962	0	0.957	0.161	0.654	0.49	1	1	0.03	0.947	0.713	0.146	0.092	0.001	0.259	1	1	0.666	0.719	1	0	1	1	0.871	1	1	1	1	1	1	0.586	0.144	1	0	1	0.041	1	0.849
TGDS	Differential Expression	NEUTRAL	0.001	1	1	1	0.667	0.765	0.526	1	1	1	0.5	1	0.003	0.655	0.661	1	1	0.03	0.924	0.683	0.125	0.091	0.995	0.076	1	1	0	0.917	1	0	1	1	0.871	1	1	1	1	1	1	0.696	0	1	0	1	0.04	1	0.845
TH	Differential Expression	NEUTRAL	0	1	1	1	0.016	0.176	0.54	1	1	0.962	0	0.957	0.149	0.655	0.53	1	0	0.458	0.947	0.529	0.179	0.097	0.996	0.316	1	1	1	0.917	0	0	0.776	1	0.871	1	1	1	1	1	1	0.588	0.144	1	0.001	1	0.04	1	0.845
THNSL1	Differential Expression	NEUTRAL	0.005	1	1	1	0.667	0.4	0.459	1	1	1	0.5	1	0.003	0.655	0.661	1	1	0.03	0.924	0.683	0.125	0.091	0.995	0.076	1	1	0	0.917	1	0	1	1	0.871	1	1	1	1	1	1	0.696	0	1	0	1	0.04	1	0.845
THTPA	Differential Expression	NEUTRAL	0.339	1	1	1	0.955	0.824	0.459	1	1	1	0.75	1	0.253	0.982	0.514	1	1	0.451	0.997	0.584	0.179	0.096	0.995	0.086	1	1	0.36	0.917	1	0	0.776	1	0.871	1	1	1	1	1	1	0.694	0.144	1	0.002	1	0.04	1	0.845
TK1	Differential Expression	UPREGULATED	0.482	0.061	1	1	1	0.047	0.445	1	1	0.856	0	1	0.601	0.982	0.502	1	1	0.002	0.88	0.649	0.125	0.091	0.995	0.018	1	1	0	0.917	1	1	1	1	0.871	1	1	1	1	1	1	0.694	0.144	1	0.002	1	0.04	1	0.868
TK2	Differential Expression	NEUTRAL	0.224	0.071	1	1	0.334	0.047	0.459	1	1	0.858	0	1	0.688	0.982	0.39	1	1	0.965	0.977	0.569	0.712	0.091	0.996	0.235	1	1	0.697	0.917	1	0	0.776	1	0.871	1	1	1	1	1	1	0.694	0	1	0	1	0.04	1	0.845
TKT	Differential Expression	NEUTRAL	0.778	0.111	0.071	1	0.667	0.612	0.637	0.071	0.041	0.038	0.25	0.049	0.207	0.654	0.608	0.051	0.071	0	0.955	0.717	0.179	0.077	0.001	0.03	0.102	0.081	0	0.917	0.071	0	1	0.081	0.871	0.061	0.082	0.082	0.082	0.091	1	0.694	0	0.031	0	0.081	0.04	0.071	0.845
TKTL1	Differential Expression	DOWNREGULATED	0	0.111	0.071	1	0.667	0.612	0.637	0.071	0.041	0.038	0.25	0.049	0.207	0.654	0.608	0.051	0.071	0	0.955	0.717	0.179	0.077	0.001	0.03	0.102	0.081	0	0.917	0.071	0	1	0.081	0.871	0.061	0.082	0.082	0.082	0.091	1	0.694	0	0.031	0	0.081	0.04	0.071	0.845
TM7SF2	Differential Expression	NEUTRAL	0.303	0.061	0.091	1	0	0.118	0.526	0.092	0.112	0.022	0.5	0.044	0.107	0.666	0.153	0.061	0.102	0.025	0.907	0.171	0.243	0.364	0.001	0.244	0.102	0.111	0	0.8	0.101	0	0.307	0.121	0.029	0.04	0.031	0.092	0.112	0.051	1	0	0.29	0.041	0.953	0.04	0	0.041	0.183
TMEM54	Differential Expression	NEUTRAL	0.388	0.091	0.061	1	0.667	0.741	0.459	0.061	0.082	0.013	0.25	0.028	0.202	0.654	0.988	0.03	0.071	0.03	0.883	0.054	0.271	0.034	0.996	0.037	0.061	0.081	0	0.936	0.071	0.528	1	0.071	1	0.04	0.062	0.061	0.082	0.051	1	0.457	1	0.01	0.001	0.04	0	0.031	0.582
TMLHE	Differential Expression	NEUTRAL	0.006	1	1	1	0.667	0.576	0.459	1	1	1	0	1	0.003	0.655	0.661	1	1	0.03	0.924	0.683	0.125	0.091	0.995	0.076	1	1	0	0.917	1	0	1	1	0.871	1	1	1	1	1	1	0.696	0	1	0	1	0.04	1	0.845
TPI1	Differential Expression	NEUTRAL	0.851	0.111	0.071	1	0.667	0.741	0.855	0.071	0.041	0.038	0.25	0.049	0.01	0.654	0.838	0.051	0.071	0.024	0.915	0.461	0.121	0.125	0.996	0.081	0.102	0.081	0	0.926	0.071	0	1	0.081	0.869	0.061	0.082	0.082	0.082	0.091	1	0.525	0.026	0.031	0	0.081	0.043	0.071	0.726
TPK1	Differential Expression	NEUTRAL	0.124	1	1	1	1	0.824	0.459	1	1	1	0.75	1	0.591	0.982	0.456	1	1	0.445	0.128	0.637	0.156	0.084	0.996	0.944	1	1	0.332	0.917	1	0	0.776	1	0.871	1	1	1	1	1	1	0.588	0.144	1	0.001	1	0.04	1	0.845
TRDMT1	Differential Expression	NEUTRAL	0	1	1	1	0.667	0.094	0.459	1	1	1	0	1	0.003	0.655	0.661	1	1	0.03	0.924	0.683	0.125	0.091	0.995	0.076	1	1	0	0.917	1	0	1	1	0.871	1	1	1	1	1	1	0.696	0	1	0	1	0.04	1	0.845
TST	Differential Expression	NEUTRAL	0.515	1	1	1	0.505	0.106	0.732	1	1	1	0	1	0.147	0.982	0.505	1	1	0.458	0.968	0.551	0.179	0.091	0.996	0.09	1	1	0.414	0.917	1	0	1	1	0.871	1	1	1	1	1	1	0.694	0	1	0	1	0.04	1	0.845
TSTA3	Differential Expression	NEUTRAL	0.534	0.111	0.111	1	0.667	0.753	0.526	0.112	0.061	0.055	0.5	0.083	0.003	0.655	0.661	0.111	0.112	0.03	0.924	0.683	0.125	0.091	0.995	0.076	0.143	0.121	0	0.917	0.111	0	1	0.131	0.871	0.091	0.082	0.143	0.122	0.051	1	0.696	0	0.092	0	0.091	0.04	0.092	0.845
TUBA8	Differential Expression	NEUTRAL	0	0.071	0.101	1	1	0.247	0.459	0.102	0.122	0.033	0	0.054	0.007	0.982	0.505	0.071	0.112	0.012	0.062	0.735	0.125	0.096	0.088	0.886	0.112	0.121	0	0.917	0.111	0.422	1	0.131	0.871	0.051	0.041	0.102	0.122	0.061	1	0.588	0.144	0.051	0.002	0.051	0.04	0.051	0.845
TXNRD2	Differential Expression	NEUTRAL	0.104	0.071	0.101	1	0.667	0.047	0.459	0.102	0.122	0.032	0	0.054	0.003	0.655	0.661	0.071	0.112	0.03	0.924	0.683	0.125	0.091	0.995	0.076	0.112	0.121	0	0.917	0.111	0	1	0.131	0.871	0.051	0.041	0.102	0.122	0.061	1	0.696	0	0.051	0	0.051	0.04	0.051	0.845
TYMP	Differential Expression	NEUTRAL	0.058	0.071	1	1	0.334	0.482	0.459	1	1	0.858	0.5	1	0.023	0.982	0.495	1	1	0.03	0.981	0.75	0.125	0.091	0.996	0.09	1	1	0.414	0.917	1	0	0.864	1	0.871	1	1	1	1	1	1	0.694	0.144	1	0	1	0.04	1	0.845
TYMS	Differential Expression	NEUTRAL	0	1	1	1	0.999	0.047	0.517	1	1	1	0	0.916	0.34	0.982	0.487	1	1	0.34	0.88	1	0.089	0.263	0.999	0.004	1	1	0	1	1	0.54	0.427	1	0.408	1	1	1	1	1	0.01	0	0.145	1	0.001	1	0	1	0.456
UAP1	Differential Expression	NEUTRAL	0.775	0.02	1	1	0.379	0.329	0.571	1	1	0.893	0.5	1	0.027	0.982	0.557	1	1	0.475	0.177	0.83	0.156	0.082	0.995	0.891	1	1	0.466	0.917	1	0	1	1	0.871	1	1	1	1	1	1	0.694	0.055	1	0.002	1	0.04	1	0.845
UAP1L1	Differential Expression	NEUTRAL	0.307	0.02	1	1	0.379	0.329	0.459	1	1	0.893	0.5	1	0.027	0.982	0.557	1	1	0.475	0.177	0.83	0.156	0.082	0.995	0.891	1	1	0.466	0.917	1	0	1	1	0.871	1	1	1	1	1	1	0.694	0.055	1	0.002	1	0.04	1	0.845
UCK1	Differential Expression	NEUTRAL	0.291	0.01	1	1	1	0.424	0.459	1	1	0.89	0	1	0.245	0.982	0.494	1	1	0.441	0.997	0.657	0.627	0.076	0.996	0.339	1	1	0.36	0.917	1	0	0.776	1	0.871	1	1	1	1	1	1	0.694	0.144	1	0	1	0.04	1	0.845
UEVLD	Differential Expression	NEUTRAL	0.357	1	1	1	0.667	0.529	0.459	1	1	1	0.75	1	0.013	0.655	0.604	1	1	0.027	0.918	0.65	0.156	0.095	0.996	0.069	1	1	0	0.917	1	0	0.987	1	0.871	1	1	1	1	1	1	0.588	0.144	1	0	1	0.04	1	0.845
UGCG	Differential Expression	NEUTRAL	0.811	1	1	1	0.667	0.212	0.526	1	1	1	0.5	1	0.003	0.655	0.499	1	1	0.427	0.896	0.758	0.125	0.092	0.995	0.14	1	1	0	0.917	1	1	1	1	0.871	1	1	1	1	1	1	0.694	0.144	1	0	1	0.04	1	0.848
UGDH	Differential Expression	NEUTRAL	0.559	1	1	1	0.379	0.282	0.649	1	1	1	0.5	1	0.616	0.982	0.455	1	1	0.03	1	0.925	1	0.092	0.996	0.253	1	1	0.814	0.917	1	1	0.567	1	0.871	1	1	1	1	1	1	0.588	0.144	1	0	1	0.04	1	0.845
UGP2	Differential Expression	NEUTRAL	0.01	1	1	1	0.667	0.941	0.526	1	1	1	0.5	1	0.272	0.655	0.604	1	1	0.492	0.942	0.526	0.179	0.097	0.996	0.308	1	1	0	0.917	1	0	0.814	1	0.871	1	1	1	1	1	1	0.588	0.144	1	0.002	1	0.04	1	0.845
UGT2B4	Differential Expression	DOWNREGULATED	0	1	1	1	0.667	0.024	0.459	1	1	1	1	1	0.003	0.655	0.661	1	1	0.03	0.924	0.683	0.125	0.091	0.995	0.076	1	1	0	0.917	1	0	1	1	0.871	1	1	1	1	1	1	0.696	0	1	0	1	0.04	1	0.845
UMPS	Differential Expression	NEUTRAL	0	0.152	0.091	1	0	0.424	0.459	0.092	0.051	0.07	0	0.079	0.2	0.655	0.109	0.091	0.092	0.514	0.907	0.059	0.269	0.246	0.999	0.024	0.122	0.101	0	1	0.091	0	0.471	0.121	0.1	0.101	0.124	0.122	0.102	0.111	1	0	0.237	0.071	0.001	0.101	0.009	0.092	0.359
UPB1	Differential Expression	NEUTRAL	0	1	1	1	0.667	0.482	0.526	1	1	1	0.5	1	0.377	0.654	0.578	1	1	0.458	0.937	0.735	0.125	0.077	0.995	0.019	1	1	0	0.917	1	0.304	0.567	1	0.871	1	1	1	1	1	1	0.696	0	1	0.002	1	0.04	1	0.845
UPP1	Differential Expression	NEUTRAL	0.41	0.02	1	1	0.667	0.482	0.459	1	1	0.891	0.5	1	0.007	0.655	0.492	1	1	0.03	0.918	0.726	0.179	0.096	0.995	0.043	1	1	0.163	0.917	1	1	0.776	1	0.871	1	1	1	1	1	1	0.696	0.144	1	0.001	1	0.04	1	0.845
UPP2	Differential Expression	NEUTRAL	0	0.02	1	1	0.667	0.482	0.459	1	1	0.891	0.5	1	0.003	0.655	0.656	1	1	0.03	0.956	0.588	0.125	0.092	0.996	0.044	1	1	0.163	0.917	1	0	0.987	1	0.871	1	1	1	1	1	1	0.588	0	1	0	1	0.04	1	0.845
UROD	Differential Expression	NEUTRAL	0.034	1	1	1	0.667	0.471	0.526	1	1	1	0.5	1	0.199	0.655	0.609	1	1	0.405	0.934	0.545	0.179	0.082	0.995	0.097	1	1	0	0.917	1	0.929	0.697	1	0.871	1	1	1	1	1	1	0.942	0	1	0.002	1	0.04	1	0.845
UROS	Differential Expression	NEUTRAL	0.003	1	1	1	0.667	0.471	0.526	1	1	1	0.5	1	0.199	0.655	0.609	1	1	0.405	0.934	0.545	0.179	0.082	0.995	0.097	1	1	0	0.917	1	0.929	0.697	1	0.871	1	1	1	1	1	1	0.942	0	1	0.002	1	0.04	1	0.845
UST	Differential Expression	NEUTRAL	0.3	0.101	0.131	1	0.667	0.435	0.459	0.133	0.102	0.059	0.75	0.083	0.003	0.655	0.661	0.101	0.143	0.03	0.924	0.683	0.125	0.091	0.995	0.076	0.143	0.152	0	0.917	0.141	0	1	0.162	0.871	0.081	0.072	0.133	0.153	0.04	1	0.696	0	0.082	0	0.081	0.04	0.082	0.845
UXS1	Differential Expression	NEUTRAL	0.409	1	1	1	0.667	0.765	0.526	1	1	1	0.5	1	0.003	0.655	0.661	1	1	0.03	0.924	0.683	0.125	0.091	0.995	0.076	1	1	0	0.917	1	0	1	1	0.871	1	1	1	1	1	1	0.696	0	1	0	1	0.04	1	0.845
VNN1	Differential Expression	NEUTRAL	0.001	1	1	1	0.667	0.976	0.459	1	1	1	0.75	1	0.192	0.655	0.564	1	1	0.03	0.119	0.633	0.125	0.095	0.128	0.886	1	1	0.554	0.917	1	0	0.875	1	0.871	1	1	1	1	1	1	0.588	0.144	1	0	1	0.04	1	0.845
VNN2	Differential Expression	NEUTRAL	0	1	1	1	0.667	0.976	0.459	1	1	1	0.75	1	0.192	0.655	0.564	1	1	0.03	0.119	0.633	0.125	0.095	0.128	0.886	1	1	0.554	0.917	1	0	0.875	1	0.871	1	1	1	1	1	1	0.588	0.144	1	0	1	0.04	1	0.845
XDH	Differential Expression	DOWNREGULATED	0.074	0.111	0.141	1	0.401	0.541	0.569	0.143	0.102	0.06	0.75	0.092	0.003	0.982	0.486	0.111	0.143	0.49	0.956	0.602	0.464	0.092	0.995	0.327	0.153	0.152	0.604	0.917	0.141	0	0.987	0.172	0.871	0.091	0.082	0.143	0.153	0.051	1	0.588	0.144	0.092	0.002	0.091	0.04	0.092	0.845
XYLB	Differential Expression	NEUTRAL	0.016	0.121	0.051	1	1	0.624	0.692	0.051	0.082	0.035	0.25	0.046	0.529	0.982	0.781	0.081	0.051	0.03	0.915	0.46	0.809	0.091	0.001	0.016	0.082	0.061	0	0.917	0.051	0	0.791	0.091	0.871	0.081	0.093	0.082	0.061	0.071	1	0.694	0.144	0.061	0	0.061	0.04	0.051	0.923
XYLT1	Differential Expression	NEUTRAL	0	1	1	1	0.667	0.435	0.459	1	1	1	0.75	1	0.003	0.655	0.661	1	1	0.03	0.924	0.683	0.125	0.091	0.995	0.076	1	1	0	0.917	1	0	1	1	0.871	1	1	1	1	1	1	0.696	0	1	0	1	0.04	1	0.845
XYLT2	Differential Expression	NEUTRAL	0	1	1	1	0.667	0.435	0.459	1	1	1	0.75	1	0.003	0.655	0.661	1	1	0.03	0.924	0.683	0.125	0.091	0.995	0.076	1	1	0	0.917	1	0	1	1	0.871	1	1	1	1	1	1	0.696	0	1	0	1	0.04	1	0.845
ZADH2	Differential Expression	NEUTRAL	0.309	0.172	0.121	1	0.334	0.271	0.459	0.122	0.153	0.089	0.25	0.098	0.361	0.982	0.384	0.152	0.122	0.952	0.997	0.705	0.179	0.102	0.995	0.256	0.071	0.131	0.805	0.917	0.121	0	0.987	0.162	0.871	0.081	0.144	0.173	0.133	0.111	1	0.588	0.288	0.133	0	0.111	0.04	0.102	0.845
COPY NUMBER VARIATION
Gene	Target	Type	RECON1 subsystem	NCI-60 gene expression	Catalytic efficiency	Flux change in Arginine and Proline Metabolism after gene KO	Metabolic subnetwork	Sum of topological distances to media components	Flux change in Pyruvate Metabolism after gene KO	Topological distance to alanine (biomass)	Flux change in Glycolysis/Gluconeogenesis after gene KO	Flux change in Fatty Acid Metabolism after gene KO	Sum of topological distances to biomass components	Flux change in Urea cycle/amino group metabolism after gene KO	Flux change in NAD Metabolism after gene KO	Topological distance to glycogen (biomass)	Flux change in Tyrosine metabolism after gene KO	Flux change in Valine, Leucine, and Isoleucine Metabolism after gene KO	Flux change in Glutamate metabolism after gene KO	Flux change in Alanine and Aspartate Metabolism after gene KO	Topological distance to proline (biomass)	Flux change in Pentose and Glucuronate Interconversions after gene KO	Flux change in Cysteine Metabolism after gene KO	Flux change in Pyrimidine Catabolism after gene KO	Topological distance to lsophosphatidylcholine (biomass)	Flux change in Citric Acid Cycle after gene KO	Flux change in Oxidative Phosphorylation after gene KO	Flux change in Folate Metabolism after gene KO	Flux change in Pyrimidine Biosynthesis after gene KO	Flux change in Glutathione Metabolism after gene KO	Topological distance from folate (media)	Flux change in Glycine, Serine, and Threonine Metabolism after gene KO	Topological distance to UMP (biomass)	Topological distance from water (media)	Topological distance to GMP (biomass)	Topological distance from glutamine (media)	Topological distance from ammonia (media)	Topological distance from reduced glutathione (media)	Flux change in Fatty acid oxidation after gene KO	Topological distance from lysine (media)	Flux change in Fatty acid elongation after gene KO	Topological distance to CMP (biomass)	Topological distance to phosphatidic acid (biomass)	Topological distance to dCMP (biomass)	Topological distance to cholesterol (biomass)	Topological distance to arginine (biomass)	Topological distance to sphingomyelin (biomass)	Topological distance from cysteine (media)	Topological distance from methionine (media)
A4GNT	Copy Number Variation	NEUT	0.376	0	0.459	0.667	0.75	1	0.003	1	0.683	0.661	1	0.655	0.924	1	0.03	0.125	0.076	0.091	1	0.995	0	0	1	0.845	1	0.871	0.696	0	1	0.798	1	1	1	1	1	1	0	1	0.374	1	1	1	1	1	1	1	1
AACS	Copy Number Variation	LOSS	0.529	0.488	0.459	0.667	0.75	1	0.003	1	0.717	0.623	1	0.655	0.913	1	0	0.125	0.016	0.09	1	0.132	0.144	0.001	1	0.845	0.893	0.871	0.588	0	1	0.798	1	1	1	1	1	1	0.929	1	0.374	1	1	1	1	1	1	1	1
AADAC	Copy Number Variation	GAIN	0.224	0	0.459	0.667	0.75	0.02	0.003	0.061	0.683	0.661	0.035	0.655	0.924	0.061	0.03	0.125	0.076	0.091	0.052	0.995	0	0	0.02	0.845	1	0.871	0.696	0	0.051	0.798	0.102	0.052	0.061	0.111	0.071	0.122	0	0.04	0.374	0.081	0.031	0.021	0.051	0.02	0.03	0.041	0
AASS	Copy Number Variation	NEUT	0.576	0.112	0.459	1	0	0.024	0.615	0.101	0.603	0.619	0.035	0.982	0.915	0.082	0.49	0.676	0.017	0.087	0.082	0.995	0.144	0	0.101	0.849	0.987	0.871	0.693	0	0.082	0.798	0.051	0.134	0.041	0.141	0.051	0.153	1	0.121	0.379	0.111	0.102	0.041	0.051	0.071	0.081	0.031	0.082
ABAT	Copy Number Variation	GAIN	0.235	0.047	0.459	1	0	0.015	0.628	0.091	0.577	0.633	0.026	0.982	0.918	0.071	0.451	0.747	0.021	0.091	0.072	0.995	0	0	0.091	0.845	0.954	0.871	0.875	0	0.071	0.798	0.041	0.124	0.031	0.131	0.04	0.143	0.929	0.111	0.374	0.101	0.092	0.031	0.04	0.061	0.071	0.02	0.071
ABCA1	Copy Number Variation	LOSS	0.341	0	0.459	0.667	0.75	1	0.003	1	0.683	0.661	1	0.655	0.924	1	0.03	0.125	0.076	0.091	1	0.995	0	0	1	0.845	1	0.871	0.696	0	1	0.798	1	1	1	1	1	1	0	1	0.374	1	1	1	1	1	1	1	1
ABCB11	Copy Number Variation	LOSS	0	0	0.459	0.667	1	0.102	0.003	0.162	0.736	0.502	0.12	0.654	0	0.153	0.03	0.125	0.875	0.077	0.134	0.001	0	0.002	0.121	0.845	0.968	0.871	0.696	0	0.133	0.798	0.184	0.155	0.143	0.192	0.152	0.204	0.929	0.141	0.374	0.162	0.153	0.124	0.152	0.061	0.071	0.082	0.102
ABCC1	Copy Number Variation	GAIN	0	0.175	0.459	0.244	1	1	0.192	1	0.75	0.54	1	0.654	0.982	1	0.03	0.179	0.297	0.082	1	0.995	0	0.002	1	0.845	0.567	0.871	0.588	0.931	1	0.798	1	1	1	1	1	1	0	1	0.374	1	1	1	1	1	1	1	1
ABCC3	Copy Number Variation	NEUT	0	0.137	0.459	0.667	1	0.102	0.003	0.162	0.736	0.502	0.12	0.654	0	0.153	0.03	0.125	0.875	0.077	0.134	0.001	0	0.002	0.121	0.845	0.968	0.871	0.696	0	0.133	0.798	0.184	0.155	0.143	0.192	0.152	0.204	0.929	0.141	0.374	0.162	0.153	0.124	0.152	0.061	0.071	0.082	0.102
ABCC4	Copy Number Variation	LOSS	0	0.2	0.459	1	1	1	0.502	1	0.654	0.534	1	0.982	0.918	1	0.477	0.179	0.031	0.091	1	0.001	0	0	1	0.845	0.987	0.871	0.694	0	1	0.798	1	1	1	1	1	1	0	1	0.376	1	1	1	1	1	1	1	1
ABCC5	Copy Number Variation	GAIN	0	0.064	0.459	1	1	0.059	0.502	0.131	0.654	0.534	0.089	0.982	0.918	0.092	0.477	0.179	0.031	0.091	0.082	0.001	0	0	0.111	0.845	0.987	0.871	0.694	0	0.082	0.798	0.133	0.041	0.092	0.141	0.101	0.153	0	0.03	0.376	0.111	0.143	0.093	0.131	0.101	0.111	0.031	0.092
ABO	Copy Number Variation	LOSS	0.294	0	0.459	0.667	0.75	1	0.003	1	0.683	0.661	1	0.655	0.924	1	0.03	0.125	0.076	0.091	1	0.995	0	0	1	0.845	1	0.871	0.696	0	1	0.798	1	1	1	1	1	1	0	1	0.374	1	1	1	1	1	1	1	1
ACAA1	Copy Number Variation	LOSS	0.588	0.318	0.459	1	0	1	0.007	1	0.735	0.505	0.958	0.982	0.062	1	0.012	0.125	0.886	0.096	0	0.088	0.144	0.002	1	0.845	1	0.871	0.588	0	1	0.798	1	1	1	1	1	1	0.422	1	0.374	1	1	1	1	1	1	1	1
ACACA	Copy Number Variation	NEUT	0.353	0.174	0.553	1	0	0.055	0.383	0.091	0.433	0.163	0.075	0.982	0.865	0.122	0.856	0.185	0	0.613	0.072	0.999	0.145	0.001	0.071	0.342	0.07	0.029	0	0	0.071	0.133	0.133	0.103	0.082	0.131	0.091	0.143	0.353	0.091	0	0.101	0.102	0.072	0.101	0.071	0.081	0.071	0.051
ACACB	Copy Number Variation	LOSS	0.353	0.094	0.56	0.15	0	0.015	0.121	0.081	0.692	0.494	0.024	0.655	0.947	0.061	0.493	0.237	0.083	0.102	0.072	0.996	0.288	0	0.081	0.845	0.643	0.871	0.588	0.352	0.071	0.798	0.031	0.113	0.041	0.131	0.03	0.143	0	0.101	0.375	0.101	0.082	0.021	0.03	0.051	0.061	0.031	0.061
ACAD10	Copy Number Variation	LOSS	0.529	0.125	0.459	0.142	0.75	0.031	0.24	0.071	0.63	0.54	0.052	0.654	1	0.112	0.03	0.797	0.09	0.092	0.041	1	0	0.002	0.061	0.845	0.776	0.871	0.588	0.269	0.041	0.798	0.112	0.093	0.051	0.101	0.061	0.112	0	0.081	0.374	0.071	0.092	0.052	0.091	0.061	0.071	0.041	0.041
ACAD8	Copy Number Variation	LOSS	0.235	0.433	0.459	0.142	0	0.045	0.24	0.081	0.63	0.54	0.064	0.654	1	0.112	0.03	0.797	0.09	0.092	0.062	1	0	0.002	0.061	0.845	0.776	0.871	0.588	0.269	0.061	0.798	0.122	0.093	0.071	0.121	0.081	0.133	0	0.081	0.374	0.091	0.092	0.062	0.091	0.061	0.071	0.061	0.041
ACAD9	Copy Number Variation	NEUT	0.529	0.479	0.459	0.142	0.75	0.031	0.24	0.071	0.63	0.54	0.052	0.654	1	0.112	0.03	0.797	0.09	0.092	0.041	1	0	0.002	0.061	0.845	0.776	0.871	0.588	0.269	0.041	0.798	0.112	0.093	0.051	0.101	0.061	0.112	0	0.081	0.374	0.071	0.092	0.052	0.091	0.061	0.071	0.041	0.041
ACADM	Copy Number Variation	LOSS	0.235	0.584	0.599	0.122	0	0.045	0.242	0.081	0.861	0.514	0.064	0.655	0.934	0.112	0.521	0.501	0.307	0.09	0.062	0.995	0	0	0.061	0.845	0.83	0.871	0.588	0.673	0.061	0.798	0.122	0.093	0.071	0.121	0.081	0.133	0	0.081	0.374	0.091	0.092	0.062	0.091	0.061	0.071	0.061	0.041
ACADSB	Copy Number Variation	LOSS	0.235	0.235	0.459	0.142	0	0.032	0.24	0.071	0.63	0.54	0.054	0.654	1	0.122	0.03	0.797	0.09	0.092	0.041	1	0	0.002	0.071	0.845	0.776	0.871	0.588	0.269	0.041	0.798	0.112	0.093	0.051	0.101	0.061	0.112	0	0.081	0.374	0.071	0.102	0.052	0.101	0.061	0.071	0.041	0.051
ACAT1	Copy Number Variation	LOSS	0.235	0.001	0.459	0.667	0	0.031	0.247	0.071	0.572	0.848	0.052	0.654	0.898	0.112	0.462	0.416	0.036	0.078	0.041	0.995	0	0	0.061	0.912	0.849	0.871	0.676	0	0.041	0.798	0.112	0.093	0.051	0.101	0.061	0.112	0	0.081	0.358	0.071	0.092	0.052	0.091	0.061	0.071	0.041	0.041
ACAT2	Copy Number Variation	LOSS	0.247	0.46	0.459	0.412	0	0.045	0.199	0.081	0.615	0.513	0.064	0.982	0.966	0.112	0.03	0.156	0.307	0.096	0.062	0.996	0.144	0	0.061	0.845	0.987	0.871	0.588	0.789	0.061	0.798	0.122	0.093	0.071	0.121	0.081	0.133	0	0.081	0.374	0.091	0.092	0.062	0.091	0.061	0.071	0.061	0.041
ACHE	Copy Number Variation	NEUT	0.2	0.035	0.822	0.667	0.5	0.02	0.244	0.061	0.747	0.576	0.035	0.654	0.949	0.071	0.03	0.125	0.021	0.092	0.052	0.995	0.144	0	0	0.845	0.987	0.871	0.588	0	0.051	0.798	0.102	0.052	0.061	0.111	0.071	0.122	0	0.04	0.374	0.081	0.051	0.021	0.051	0.02	0.03	0.041	0
ACLY	Copy Number Variation	LOSS	0.153	0.639	0.637	0.435	0.25	0.045	0.217	0.081	0.691	0.43	0.064	0.982	1	0.112	0.004	0.179	0.144	0.089	0.062	1	0	0	0.061	0.845	1	0.871	0.588	0.466	0.061	0.798	0.122	0.093	0.071	0.121	0.081	0.133	0	0.081	0.374	0.091	0.092	0.062	0.091	0.061	0.071	0.061	0.041
ACMSD	Copy Number Variation	LOSS	0.247	0	0.526	0.203	0	1	0.187	1	0.723	0.549	1	0.654	0.968	1	0	0.564	0.076	0.087	1	0.996	0.144	0	1	0.849	0.776	0.871	0.586	0.308	1	0.798	1	1	1	1	1	1	0	1	0.373	1	1	1	1	1	1	1	1
ACO1	Copy Number Variation	LOSS	0.153	0	0.637	0.401	0.25	0.045	0.128	0.111	0.786	0.575	0.055	0.982	0.974	0.092	0.418	0.125	0.111	0.097	0.103	0.001	0.144	0.002	0.111	0.845	0.66	0.871	0.588	0.43	0.102	0.798	0.061	0.144	0.071	0.162	0.061	0.173	0	0.131	0.374	0.131	0.112	0.052	0.061	0.081	0.091	0.061	0.092
ACO2	Copy Number Variation	LOSS	0.153	0.021	0.637	1	0.25	0.014	0.17	0.081	0.679	0.689	0.023	0.982	0.915	0.061	0	0.179	0.021	0.082	0.072	0.001	0.144	0	0.081	0.845	0.879	0.871	0.694	0	0.071	0.798	0.031	0.113	0.041	0.131	0.03	0.143	0	0.101	0.374	0.101	0.082	0.021	0.03	0.051	0.061	0.031	0.061
ACOT8	Copy Number Variation	GAIN	0.353	0.045	0.459	0.667	0	0.077	0.003	0.111	0.683	0.661	0.096	0.655	0.924	0.143	0.03	0.125	0.076	0.091	0.093	0.995	0	0	0.091	0.845	1	0.871	0.696	0	0.092	0.798	0.153	0.124	0.102	0.152	0.111	0.163	0	0.111	0.374	0.121	0.122	0.093	0.121	0.091	0.101	0.092	0.071
ACOX1	Copy Number Variation	NEUT	0.588	0.003	0.459	0.333	0	1	0.134	1	0.668	0.169	0.958	0.982	0.971	1	0.466	0.085	0.144	0.096	0	0.995	0.144	0	1	0.845	0.776	0.87	0.588	0.466	1	0.798	1	1	1	1	1	1	1	1	1	1	1	1	1	1	1	1	1
ACOX2	Copy Number Variation	LOSS	0.318	0.003	0.459	0.667	1	1	0.613	1	0.654	0.524	0.958	0.655	0.934	1	0.462	0.156	0.015	0.096	0	0.996	0.144	0	1	0.845	0.644	0.871	0.588	0	1	0.798	1	1	1	1	1	1	1	1	0.374	1	1	1	1	1	1	1	1
ACP2	Copy Number Variation	LOSS	0.012	0.378	0.459	0.667	0.75	0.02	0.003	0.061	0.683	0.661	0.036	0.655	0.924	0.071	0.03	0.125	0.076	0.091	0.052	0.995	0	0	0.02	0.845	1	0.871	0.696	0	0.051	0.798	0.102	0.052	0.061	0.111	0.071	0.122	0	0.04	0.374	0.081	0.051	0.021	0.051	0.02	0.03	0.041	0
ACSL1	Copy Number Variation	LOSS	0.129	0.363	0.459	0.667	0	0.017	0.04	0.081	0.632	0.582	0.041	0.127	0.927	0.061	0	0.179	0.021	0.089	0.031	0.996	0	0	0.061	0.845	0.987	0.871	0.694	0	0.031	0.798	0.102	0.082	0.041	0.091	0.051	0.102	0.827	0.071	0.374	0.061	0.092	0.041	0.091	0.051	0.061	0	0.041
ACSL3	Copy Number Variation	LOSS	0.129	0.651	0.459	1	0	1	0.22	1	0.711	0.576	1	0.982	0.949	1	0.46	0.179	0.021	0.092	1	0.001	0.144	0	1	0.923	1	0.871	0.694	0	1	0.798	1	1	1	1	1	1	0	1	0.374	1	1	1	1	1	1	1	1
ACSL4	Copy Number Variation	NEUT	0.129	0.024	0.459	0.667	0	0.045	0.003	0.081	0.683	0.661	0.064	0.655	0.924	0.112	0.03	0.125	0.076	0.091	0.062	0.995	0	0	0.061	0.845	1	0.871	0.696	0	0.061	0.798	0.122	0.093	0.071	0.121	0.081	0.133	0	0.081	0.374	0.091	0.092	0.062	0.091	0.061	0.071	0.061	0.041
ACSL5	Copy Number Variation	LOSS	0.129	0.017	0.459	1	0	1	0.22	1	0.711	0.576	1	0.982	0.949	1	0.46	0.179	0.021	0.092	1	0.001	0.144	0	1	0.923	1	0.871	0.694	0	1	0.798	1	1	1	1	1	1	0	1	0.374	1	1	1	1	1	1	1	1
ACSM1	Copy Number Variation	GAIN	0.129	0	0.459	0.142	0	0.034	0.24	0.071	0.63	0.54	0.054	0.654	1	0.102	0.03	0.797	0.09	0.092	0.052	1	0	0.002	0.051	0.845	0.776	0.871	0.588	0.269	0.051	0.798	0.112	0.082	0.061	0.111	0.071	0.122	0	0.071	0.374	0.081	0.082	0.052	0.081	0.051	0.061	0.051	0.031
ACSS1	Copy Number Variation	GAIN	0.529	0	0.459	0.667	0.75	1	0.167	1	0.665	0.505	1	0.655	0.928	1	0.03	0.179	0.027	0.092	1	0.995	0	0	1	0.845	0.987	0.871	0.588	0.066	1	0.798	1	1	1	1	1	1	0	1	0.374	1	1	1	1	1	1	1	1
ACSS2	Copy Number Variation	GAIN	0.529	0.406	0.459	0.667	0.75	1	0.003	1	0.717	0.623	1	0.655	0.913	1	0	0.125	0.016	0.09	1	0.132	0.144	0.001	1	0.845	0.893	0.871	0.588	0	1	0.798	1	1	1	1	1	1	0.929	1	0.374	1	1	1	1	1	1	1	1
ACY1	Copy Number Variation	LOSS	0.259	0	0.459	0.667	0	1	0.003	1	0.683	0.661	1	0.655	0.924	1	0.03	0.125	0.076	0.091	1	0.995	0	0	1	0.845	1	0.871	0.696	0	1	0.798	1	1	1	1	1	1	0	1	0.374	1	1	1	1	1	1	1	1
ACY3	Copy Number Variation	GAIN	0.835	0.005	0.459	0.429	0	0.053	0.245	0.131	0.7	0.48	0.063	0.982	0.964	0.112	0.475	0.156	0.086	0.097	0.113	0.995	0.144	0	0.131	0.845	0.776	0.871	0.588	0.331	0.112	0.798	0.082	0.165	0.051	0.172	0.081	0.184	0	0.152	0.374	0.141	0.133	0.072	0.081	0.101	0.111	0.061	0.112
ACYP1	Copy Number Variation	LOSS	0.741	0.535	0.83	0.667	0.25	0.031	0.377	0.081	0.612	0.543	0.044	0.982	0.918	0.051	0.439	0.564	0.046	0.089	0.072	0.995	0	0.002	0.04	0.845	0.644	0.871	0.694	0.163	0.071	0.798	0.082	0.072	0.071	0.131	0.081	0.143	1	0.061	0.374	0.101	0.071	0.041	0.071	0.04	0.051	0.061	0.02
ADA	Copy Number Variation	GAIN	0.541	0.176	0.684	0.667	0.75	0.027	0.171	0.091	0.577	0.638	0.052	0.655	0.957	0.071	0.483	0.694	0.076	0.077	0.041	0.996	0.05	0.001	0.071	0.845	0.987	0.871	0.942	0.163	0.041	0.798	0.112	0.093	0.051	0.101	0.061	0.112	0	0.081	0.374	0.071	0.102	0.052	0.101	0.061	0.071	0.01	0.051
ADH1A	Copy Number Variation	LOSS	0.176	0	0.682	0.334	0	1	0.361	1	0.705	0.384	1	0.982	0.997	1	0.952	0.179	0.256	0.102	1	0.995	0.288	0	1	0.845	0.987	0.871	0.588	0.805	1	0.798	1	1	1	1	1	1	0	1	0.374	1	1	1	1	1	1	1	1
ADH1B	Copy Number Variation	LOSS	0.176	0	0.625	0.334	0	1	0.361	1	0.705	0.384	1	0.982	0.997	1	0.952	0.179	0.256	0.102	1	0.995	0.288	0	1	0.845	0.987	0.871	0.588	0.805	1	0.798	1	1	1	1	1	1	0	1	0.374	1	1	1	1	1	1	1	1
ADH4	Copy Number Variation	LOSS	0.176	0	0.678	0.334	0	1	0.361	1	0.705	0.384	1	0.982	0.997	1	0.952	0.179	0.256	0.102	1	0.995	0.288	0	1	0.845	0.987	0.871	0.588	0.805	1	0.798	1	1	1	1	1	1	0	1	0.374	1	1	1	1	1	1	1	1
ADH5	Copy Number Variation	LOSS	0.176	0.617	0.624	0.334	0	1	0.361	1	0.705	0.384	1	0.982	0.997	1	0.952	0.179	0.256	0.102	1	0.995	0.288	0	1	0.845	0.987	0.871	0.588	0.805	1	0.798	1	1	1	1	1	1	0	1	0.374	1	1	1	1	1	1	1	1
ADH6	Copy Number Variation	LOSS	0.176	0	0.459	0.334	0	1	0.361	1	0.705	0.384	1	0.982	0.997	1	0.952	0.179	0.256	0.102	1	0.995	0.288	0	1	0.845	0.987	0.871	0.588	0.805	1	0.798	1	1	1	1	1	1	0	1	0.374	1	1	1	1	1	1	1	1
ADHFE1	Copy Number Variation	GAIN	0.176	0.024	0.459	0.334	0	1	0.361	1	0.705	0.384	1	0.982	0.997	1	0.952	0.179	0.256	0.102	1	0.995	0.288	0	1	0.845	0.987	0.871	0.588	0.805	1	0.798	1	1	1	1	1	1	0	1	0.374	1	1	1	1	1	1	1	1
ADK	Copy Number Variation	NEUT	0.047	0.645	0.474	0.151	0	0.027	0.12	0.091	0.76	0.384	0.052	0.655	0.947	0.071	0.489	0.179	0.144	0.097	0.041	0.252	0.144	0	0.071	0.868	1	0.871	0.587	0.466	0.041	0.798	0.112	0.093	0.051	0.101	0.061	0.112	0	0.081	0.374	0.071	0.102	0.052	0.101	0.061	0.071	0.01	0.051
ADSL	Copy Number Variation	LOSS	0.047	0.662	0.459	0.333	0	1	0.253	1	0.802	0.019	1	1	0.886	1	0.74	0.216	0.03	0.284	1	0.999	0.145	0.246	1	0.321	0.427	0.029	0	0	1	0.015	1	1	1	1	1	1	0	1	0	1	1	1	1	1	1	1	1
ADSS	Copy Number Variation	GAIN	0.047	0	0.459	0.333	0	0.027	0.253	0.091	0.802	0.019	0.05	1	0.886	0.061	0.74	0.216	0.03	0.284	0.041	0.999	0.145	0.246	0.071	0.321	0.427	0.029	0	0	0.041	0.015	0.102	0.093	0.051	0.101	0.061	0.112	0	0.081	0	0.071	0.102	0.052	0.101	0.061	0.071	0.01	0.051
AGA	Copy Number Variation	LOSS	0.059	0.364	0.529	0.667	0.75	0.02	0.003	0.061	0.683	0.661	0.036	0.655	0.924	0.071	0.03	0.125	0.076	0.091	0.052	0.995	0	0	0.02	0.845	1	0.871	0.696	0	0.051	0.798	0.102	0.052	0.061	0.111	0.071	0.122	0	0.04	0.374	0.081	0.051	0.021	0.051	0.02	0.03	0.041	0
AGMAT	Copy Number Variation	LOSS	0.447	0.148	0.496	0.667	1	0.008	0.003	0.04	0.683	0.661	0.027	0.655	0.924	0.071	0.03	0.125	0.076	0.091	0.031	0.995	0	0	0.02	0.845	1	0.871	0.696	0	0.031	0.798	0.082	0.052	0.041	0.091	0.051	0.102	0	0.04	0.374	0.061	0.051	0.021	0.051	0.02	0.03	0.031	0
AHCY	Copy Number Variation	GAIN	0.094	0.683	0.552	0.667	0	1	0.003	1	0.683	0.661	1	0.655	0.924	1	0.03	0.125	0.076	0.091	1	0.995	0	0	1	0.845	1	0.871	0.696	0	1	0.798	1	1	1	1	1	1	0	1	0.374	1	1	1	1	1	1	1	1
AHCYL1	Copy Number Variation	LOSS	0.094	0	0.459	0.667	0	1	0.003	1	0.683	0.661	1	0.655	0.924	1	0.03	0.125	0.076	0.091	1	0.995	0	0	1	0.845	1	0.871	0.696	0	1	0.798	1	1	1	1	1	1	0	1	0.374	1	1	1	1	1	1	1	1
AHCYL2	Copy Number Variation	NEUT	0.094	0.013	0.459	0.667	0	1	0.003	1	0.683	0.661	1	0.655	0.924	1	0.03	0.125	0.076	0.091	1	0.995	0	0	1	0.845	1	0.871	0.696	0	1	0.798	1	1	1	1	1	1	0	1	0.374	1	1	1	1	1	1	1	1
AK1	Copy Number Variation	LOSS	0.047	0.476	0.744	0.667	0	0.017	0.003	0.081	0.683	0.661	0.041	0.655	0.924	0.061	0.03	0.125	0.076	0.091	0.031	0.995	0	0	0.061	0.845	1	0.871	0.696	0	0.031	0.798	0.102	0.082	0.041	0.091	0.051	0.102	0	0.071	0.374	0.061	0.092	0.041	0.091	0.051	0.061	0	0.041
AK2	Copy Number Variation	LOSS	0.047	0.64	0.568	0.667	0	0.038	0.233	0.101	0.584	0.535	0.062	0.655	0.957	0.082	0.03	0.125	0.015	0.095	0.052	0.001	0.144	0	0.081	0.845	0.776	0.871	0.588	0	0.051	0.798	0.122	0.103	0.061	0.111	0.071	0.122	0	0.091	0.374	0.081	0.112	0.062	0.111	0.071	0.081	0.01	0.061
AK3	Copy Number Variation	LOSS	0.047	0.415	0.546	0.667	0	0.07	0.042	0.141	0.507	0.833	0.1	0.654	0.949	0.102	0.002	0.125	0.021	0.082	0.093	0.995	0.144	0.001	0.121	0.845	0.776	0.871	0.942	0	0.092	0.798	0.143	0.041	0.102	0.152	0.111	0.163	0	0.04	0.374	0.121	0.153	0.103	0.141	0.111	0.121	0.041	0.102
AK5	Copy Number Variation	LOSS	0.047	0	0.459	0.667	0	0.038	0.03	0.111	0.526	0.561	0.068	0.654	0.942	0.071	0	0.125	0.019	0.077	0.062	0.996	0	0	0.091	0.845	0.987	0.871	0.694	0	0.061	0.798	0.112	0.021	0.071	0.121	0.081	0.133	0	0.01	0.374	0.091	0.122	0.072	0.111	0.081	0.091	0.01	0.071
AK7	Copy Number Variation	LOSS	0.047	0	0.459	0.667	0	0.017	0.003	0.081	0.683	0.661	0.041	0.655	0.924	0.061	0.03	0.125	0.076	0.091	0.031	0.995	0	0	0.061	0.845	1	0.871	0.696	0	0.031	0.798	0.102	0.082	0.041	0.091	0.051	0.102	0	0.071	0.374	0.061	0.092	0.041	0.091	0.051	0.061	0	0.041
AKR1A1	Copy Number Variation	LOSS	0.271	0.626	0.459	1	0.25	0.08	0.686	0.162	0.654	0.76	0.092	0.982	0.895	0.153	0.484	0.179	0.078	0.095	0.124	0.995	0.227	0	0.131	0.845	0.438	0.871	0.588	0	0.122	0.798	0.122	0.165	0.112	0.182	0.121	0.194	0	0.152	0.374	0.152	0.163	0.093	0.121	0.071	0.081	0.071	0.112
AKR1B1	Copy Number Variation	NEUT	0.271	0.628	0.624	1	0.25	0.08	0.686	0.162	0.654	0.76	0.092	0.982	0.895	0.153	0.484	0.179	0.078	0.095	0.124	0.995	0.227	0	0.131	0.845	0.438	0.871	0.588	0	0.122	0.798	0.122	0.165	0.112	0.182	0.121	0.194	0	0.152	0.374	0.152	0.163	0.093	0.121	0.071	0.081	0.071	0.112
AKR1C1	Copy Number Variation	GAIN	0.024	0	0.479	1	1	1	0.203	1	0.514	0.495	1	0.982	0.942	1	0.352	0.125	0.044	0.096	1	0.996	0.144	0	1	0.845	0.907	0.871	0.694	0	1	0.798	1	1	1	1	1	1	0.929	1	0.374	1	1	1	1	1	1	1	1
AKR1D1	Copy Number Variation	NEUT	0.318	0	0.483	0.667	1	0.965	0.613	1	0.654	0.524	1	0.655	0.934	1	0.462	0.156	0.015	0.096	1	0.996	0.144	0	1	0.845	0.644	0.871	0.588	0	0.051	0.798	1	1	1	1	1	1	1	1	0.374	1	1	1	1	1	1	1	1
AKR7A2	Copy Number Variation	LOSS	0.271	0.598	0.54	1	0.25	0.08	0.686	0.162	0.654	0.76	0.092	0.982	0.895	0.153	0.484	0.179	0.078	0.095	0.124	0.995	0.227	0	0.131	0.845	0.438	0.871	0.588	0	0.122	0.798	0.122	0.165	0.112	0.182	0.121	0.194	0	0.152	0.374	0.152	0.163	0.093	0.121	0.071	0.081	0.071	0.112
ALAS1	Copy Number Variation	LOSS	0.4	0.556	0.459	0.667	0.5	0.04	0.199	0.071	0.545	0.609	0.058	0.655	0.934	0.102	0.405	0.179	0.097	0.082	0.062	0.995	0	0.002	0.051	0.845	0.697	0.871	0.942	0	0.061	0.798	0.112	0.082	0.071	0.121	0.081	0.133	0.929	0.071	0.374	0.091	0.082	0.052	0.081	0.051	0.061	0.061	0.031
ALDH18A1	Copy Number Variation	LOSS	0.259	0.601	0.459	0.454	0	0.013	0.6	0.101	0.728	0.397	0.028	0.982	0.971	0.082	0.383	0.797	0.297	0.077	0.062	0.001	0	0.002	0.091	0.845	0.987	0.871	0.588	0.697	0.061	0.798	0.051	0.113	0.02	0.121	0.051	0.133	0	0.101	0.374	0.091	0.102	0.041	0.051	0.071	0.081	0.01	0.071
ALDH1A1	Copy Number Variation	LOSS	0.247	0	0.564	0.667	0	0.963	0.003	1	0.683	0.661	0.958	0.655	0.924	1	0.03	0.125	0.076	0.091	1	0.995	0	0	1	0.845	1	0.871	0.696	0	1	0.798	1	1	1	1	1	1	0	1	0.374	1	1	1	0.02	1	1	1	1
ALDH1A2	Copy Number Variation	LOSS	0.247	0.01	0.459	0.667	0	0.963	0.003	1	0.683	0.661	0.958	0.655	0.924	1	0.03	0.125	0.076	0.091	1	0.995	0	0	1	0.845	1	0.871	0.696	0	1	0.798	1	1	1	1	1	1	0	1	0.374	1	1	1	0.02	1	1	1	1
ALDH1A3	Copy Number Variation	NEUT	0.176	0.197	0.564	0.667	0	0.964	0.153	1	0.657	0.579	0.959	0.654	0.942	1	0.049	0.179	0.021	0.095	1	0.996	0.144	0.002	1	0.845	0.776	0.871	0.588	0	1	0.798	0.031	1	1	1	1	1	0	1	0.374	1	1	1	1	1	1	1	1
ALDH1B1	Copy Number Variation	LOSS	0.247	0.408	0.459	0.667	0	0.011	0.003	0.051	0.683	0.661	0.033	0.655	0.924	0.102	0.03	0.125	0.076	0.091	0.021	0.995	0	0	0.051	0.845	1	0.871	0.696	0	0.02	0.798	0.092	0.072	0.031	0.081	0.04	0.092	0	0.061	0.374	0.051	0.082	0.031	0.081	0.04	0.051	0.02	0.031
ALDH1L1	Copy Number Variation	NEUT	0.306	0.017	0.459	0.501	0.5	1	0.502	1	0.657	0.384	0.916	0.982	0.966	1	0	0.567	0.081	0.095	1	0.995	0	0	1	0.845	0.776	0.871	0.694	0.183	1	0.798	1	1	1	1	1	1	0	1	0.374	1	1	1	1	1	1	1	1
ALDH2	Copy Number Variation	LOSS	0.247	0.463	0.58	0.667	0	0.011	0.003	0.051	0.683	0.661	0.033	0.655	0.924	0.102	0.03	0.125	0.076	0.091	0.021	0.995	0	0	0.051	0.845	1	0.871	0.696	0	0.02	0.798	0.092	0.072	0.031	0.081	0.04	0.092	0	0.061	0.374	0.051	0.082	0.031	0.081	0.04	0.051	0.02	0.031
ALDH3A2	Copy Number Variation	LOSS	0.247	0.379	0.459	0.667	0	0.963	0.003	1	0.683	0.661	0.958	0.655	0.924	1	0.03	0.125	0.076	0.091	1	0.995	0	0	1	0.845	1	0.871	0.696	0	1	0.798	1	1	1	1	1	1	0	1	0.374	1	1	1	0.02	1	1	1	1
ALDH4A1	Copy Number Variation	LOSS	0.247	0.102	0.459	0.667	0	0.011	0.003	0.051	0.683	0.661	0.033	0.655	0.924	0.102	0.03	0.125	0.076	0.091	0.021	0.995	0	0	0.051	0.845	1	0.871	0.696	0	0.02	0.798	0.092	0.072	0.031	0.081	0.04	0.092	0	0.061	0.374	0.051	0.082	0.031	0.081	0.04	0.051	0.02	0.031
ALDH5A1	Copy Number Variation	NEUT	0.271	0	0.493	0.667	0.25	0.011	0.003	0.051	0.683	0.661	0.033	0.655	0.924	0.102	0.03	0.125	0.076	0.091	0.021	0.995	0	0	0.051	0.845	1	0.871	0.696	0	0.02	0.798	0.092	0.072	0.031	0.081	0.04	0.092	0	0.061	0.374	0.051	0.082	0.031	0.081	0.04	0.051	0.02	0.031
ALDH6A1	Copy Number Variation	LOSS	0.235	0.444	0.459	0.521	0	0.011	0.242	0.051	0.582	0.578	0.033	0.982	0.997	0.102	0.462	0.156	0.08	0.092	0.021	0.001	0	0	0.051	0.845	0.567	0.871	0.588	0.34	0.02	0.798	0.092	0.072	0.031	0.081	0.04	0.092	0	0.061	0.374	0.051	0.082	0.031	0.081	0.04	0.051	0.02	0.031
ALDH7A1	Copy Number Variation	LOSS	0.247	0.318	0.459	0.667	0	0.963	0.003	1	0.683	0.661	0.958	0.655	0.924	1	0.03	0.125	0.076	0.091	1	0.995	0	0	1	0.845	1	0.871	0.696	0	1	0.798	1	1	1	1	1	1	0	1	0.374	1	1	1	0.02	1	1	1	1
ALDH9A1	Copy Number Variation	GAIN	0.247	0.618	0.105	0.667	0	0.963	0.003	1	0.683	0.661	0.958	0.655	0.924	1	0.03	0.125	0.076	0.091	1	0.995	0	0	1	0.845	1	0.871	0.696	0	1	0.798	1	1	1	1	1	1	0	1	0.374	1	1	1	0.02	1	1	1	1
ALDOA	Copy Number Variation	GAIN	0.647	0.626	0.612	0.667	0.25	0.046	0.054	0.111	0	0.541	0.055	0.654	0.896	0.061	0.175	0.136	0.081	0.128	0.103	0.996	0.289	0	0.081	0.618	1	0.869	0.655	0	0.102	0.793	0.071	0.113	0.082	0.162	0.071	0.173	0	0.101	0.319	0.131	0.102	0.072	0.071	0.061	0.071	0.071	0.061
ALDOB	Copy Number Variation	LOSS	0.647	0	0.562	0.667	0.25	0.046	0.054	0.111	0	0.541	0.055	0.654	0.896	0.061	0.175	0.136	0.081	0.128	0.103	0.996	0.289	0	0.081	0.618	1	0.869	0.655	0	0.102	0.793	0.071	0.113	0.082	0.162	0.071	0.173	0	0.101	0.319	0.131	0.102	0.072	0.071	0.061	0.071	0.071	0.061
ALDOC	Copy Number Variation	NEUT	0.647	0.279	0.526	0.667	0.25	0.046	0.054	0.111	0	0.541	0.055	0.654	0.896	0.061	0.175	0.136	0.081	0.128	0.103	0.996	0.289	0	0.081	0.618	1	0.869	0.655	0	0.102	0.793	0.071	0.113	0.082	0.162	0.071	0.173	0	0.101	0.319	0.131	0.102	0.072	0.071	0.061	0.071	0.071	0.061
ALG1	Copy Number Variation	GAIN	0.188	0.406	0.459	0.667	0.5	0.045	0.003	0.121	0.683	0.661	0.072	0.655	0.924	0.051	0.03	0.125	0.076	0.091	0.072	0.995	0	0	0.101	0.845	1	0.871	0.696	0	0.071	0.798	0.102	0.031	0.082	0.131	0.091	0.143	0	0.02	0.374	0.101	0.133	0.082	0.101	0.091	0.101	0.02	0.082
ALG2	Copy Number Variation	LOSS	0.188	0	0.459	0.667	0.5	0.045	0.003	0.121	0.683	0.661	0.072	0.655	0.924	0.051	0.03	0.125	0.076	0.091	0.072	0.995	0	0	0.101	0.845	1	0.871	0.696	0	0.071	0.798	0.102	0.031	0.082	0.131	0.091	0.143	0	0.02	0.374	0.101	0.133	0.082	0.101	0.091	0.101	0.02	0.082
ALG5	Copy Number Variation	LOSS	0.188	0	0.526	0.333	0.5	1	0.626	1	0.657	0.456	1	0.944	0.915	1	0.46	0.125	0.145	0.101	1	0.996	0.144	0.002	1	0.845	0.776	0.871	0.694	0.466	1	0.798	1	1	1	1	1	1	0	1	0.374	1	1	1	1	1	1	1	1
ALOX12	Copy Number Variation	LOSS	0.494	0	0.459	0.667	0.5	1	0.003	1	0.683	0.661	1	0.655	0.924	1	0.03	0.125	0.076	0.091	1	0.995	0	0	1	0.845	1	0.871	0.696	0	1	0.798	1	1	1	1	1	1	0	1	0.374	1	1	1	1	1	1	1	1
ALOX12B	Copy Number Variation	LOSS	0.494	0	0.459	0.667	0.5	1	0.003	1	0.683	0.661	1	0.655	0.924	1	0.03	0.125	0.076	0.091	1	0.995	0	0	1	0.845	1	0.871	0.696	0	1	0.798	1	1	1	1	1	1	0	1	0.374	1	1	1	1	1	1	1	1
ALOX15	Copy Number Variation	LOSS	0.494	0	0.526	0.667	0.5	1	0.003	1	0.683	0.661	1	0.655	0.924	1	0.03	0.125	0.076	0.091	1	0.995	0	0	1	0.845	1	0.871	0.696	0	1	0.798	1	1	1	1	1	1	0	1	0.374	1	1	1	1	1	1	1	1
ALOX15B	Copy Number Variation	LOSS	0.494	0	0.526	0.667	0.5	1	0.003	1	0.683	0.661	1	0.655	0.924	1	0.03	0.125	0.076	0.091	1	0.995	0	0	1	0.845	1	0.871	0.696	0	1	0.798	1	1	1	1	1	1	0	1	0.374	1	1	1	1	1	1	1	1
ALOX5	Copy Number Variation	NEUT	0.494	0	0.526	0.18	0.5	1	0.234	1	0.633	0.46	1	0.654	0.994	1	0.03	0.748	0.039	0.096	1	1	0.144	0	1	0.845	0.776	0.871	0.588	0.133	1	0.798	1	1	1	1	1	1	0	1	0.374	1	1	1	1	1	1	1	1
ALPL	Copy Number Variation	LOSS	0.2	0.001	0.459	0.667	0.5	0.043	0.003	0.101	0.683	0.661	0.053	0.655	0.924	0.041	0.03	0.125	0.076	0.091	0.093	0.995	0	0	0.061	0.845	1	0.871	0.696	0	0.092	0.798	0.071	0.093	0.082	0.152	0.071	0.163	0	0.081	0.374	0.121	0.092	0.062	0.071	0.061	0.071	0.071	0.041
AMD1	Copy Number Variation	LOSS	0.447	0.499	0.496	0.176	1	0.048	0.003	0.111	0.584	0.502	0.073	0.655	0.918	0.092	0.012	0.156	0.031	0.096	0.062	0.995	0.144	0	0.091	0.845	0.987	0.871	0.588	0.07	0.061	0.798	0.133	0.113	0.071	0.121	0.081	0.133	0	0.101	0.374	0.091	0.122	0.072	0.121	0.081	0.091	0.031	0.071
AMPD1	Copy Number Variation	LOSS	0.047	0	0.459	1	0	0.017	0.073	0.081	0.514	0.546	0.041	0.982	0.95	0.061	0.446	0.156	0.069	0.095	0.031	0.996	0.144	0.001	0.061	0.923	0.776	0.871	0.694	0	0.031	0.798	0.102	0.082	0.041	0.091	0.051	0.102	0	0.071	0.374	0.061	0.092	0.041	0.091	0.051	0.061	0	0.041
AMPD2	Copy Number Variation	LOSS	0.047	0.393	0.459	1	0	0.017	0.073	0.081	0.514	0.546	0.041	0.982	0.95	0.061	0.446	0.156	0.069	0.095	0.031	0.996	0.144	0.001	0.061	0.923	0.776	0.871	0.694	0	0.031	0.798	0.102	0.082	0.041	0.091	0.051	0.102	0	0.071	0.374	0.061	0.092	0.041	0.091	0.051	0.061	0	0.041
AMPD3	Copy Number Variation	LOSS	0.047	0.019	0.459	1	0	0.017	0.073	0.081	0.514	0.546	0.041	0.982	0.95	0.061	0.446	0.156	0.069	0.095	0.031	0.996	0.144	0.001	0.061	0.923	0.776	0.871	0.694	0	0.031	0.798	0.102	0.082	0.041	0.091	0.051	0.102	0	0.071	0.374	0.061	0.092	0.041	0.091	0.051	0.061	0	0.041
AMT	Copy Number Variation	LOSS	0.4	0.253	0.459	1	0.5	0.021	0.073	0.061	0.71	0.495	0.044	0.982	0.918	0.112	0.03	0.748	0.164	0.096	0.031	0.995	0.144	0	0.061	0.845	0.987	0.871	0.588	0.066	0.031	0.798	0.102	0.082	0.041	0.091	0.051	0.102	0	0.071	0.374	0.061	0.092	0.041	0.091	0.051	0.061	0.031	0.041
ANPEP	Copy Number Variation	NEUT	0.812	0.001	0.549	0.225	0.5	0.02	0.377	0.061	0.711	0.53	0.035	0.654	1	0.071	0.521	0.156	0.076	0.102	0.052	0.995	0.288	0	0	0.845	0.987	0.871	0.588	0.308	0.051	0.798	0.102	0.052	0.061	0.111	0.071	0.122	0	0.04	0.374	0.081	0.051	0.021	0.051	0.02	0.03	0.041	0
AOC2	Copy Number Variation	LOSS	0.176	0.002	0.478	0.667	0	1	0.003	1	0.683	0.661	0.958	0.655	0.924	1	0.03	0.125	0.076	0.091	0	0.995	0	0	1	0.845	1	0.871	0.696	0	1	0.798	1	1	1	1	1	1	0	1	0.374	1	1	1	1	1	1	1	1
AOC3	Copy Number Variation	LOSS	0.176	0.002	0.478	0.401	0	1	0.163	1	0.633	0.494	0.958	0.982	1	1	0.49	0.179	0.164	0.092	0	0.031	0	0	1	0.868	0.776	0.871	0.696	0.414	1	0.798	1	1	1	1	1	1	0	1	0.374	1	1	1	1	1	1	1	1
AOX1	Copy Number Variation	LOSS	0.565	0.018	0.434	0.667	0.5	1	0.003	1	0.683	0.661	1	0.655	0.924	1	0.03	0.125	0.076	0.091	1	0.995	0	0	1	0.845	1	0.871	0.696	0	1	0.798	1	1	1	1	1	1	0	1	0.374	1	1	1	1	1	1	1	1
APRT	Copy Number Variation	LOSS	0.8	0.496	0.459	0.667	0.75	0.07	0.073	0.131	0.633	0.76	0.079	0.655	0.942	0.051	0.03	0.125	0.021	0.082	0.124	0.995	0.055	0.002	0.091	0.845	0.867	0.871	0.694	0	0.122	0.798	0.092	0.124	0.102	0.182	0.091	0.194	0.528	0.111	0.374	0.152	0.122	0.093	0.091	0.091	0.101	0.092	0.071
AQP8	Copy Number Variation	GAIN	0.071	0	0.459	0.667	0.75	0.008	0.003	0.04	0.683	0.661	0.027	0.655	0.924	0.071	0.03	0.125	0.076	0.091	0.031	0.995	0	0	0.02	0.845	1	0.871	0.696	0	0.031	0.798	0.082	0.052	0.041	0.091	0.051	0.102	0	0.04	0.374	0.061	0.051	0.021	0.051	0.02	0.03	0.031	0
AQP9	Copy Number Variation	LOSS	0.259	0	0.459	0.667	0	1	0.003	1	0.683	0.661	0.958	0.655	0.924	1	0.03	0.125	0.076	0.091	1	0.995	0	0	1	0.845	1	0.871	0.696	0	1	0.798	1	1	1	1	1	1	0	1	0.374	1	1	1	1	1	1	1	1
ARG2	Copy Number Variation	LOSS	0.259	0.157	0.681	0.228	0	0.008	0.128	0.04	0.739	0.557	0.027	0.655	0.971	0.071	0.329	0.125	0.089	0.096	0.031	0.995	0.144	0.001	0.02	0.845	0.602	0.871	0.694	0.34	0.031	0.798	0.082	0.052	0.041	0.091	0.051	0.102	0	0.04	0.374	0.061	0.051	0.021	0.051	0.02	0.03	0.031	0
ARSA	Copy Number Variation	LOSS	0.212	0.02	0.459	0.667	0.5	0.02	0.003	0.061	0.683	0.661	0.036	0.655	0.924	0.071	0.03	0.125	0.076	0.091	0.052	0.995	0	0	0.02	0.845	1	0.871	0.696	0	0.051	0.798	0.102	0.052	0.061	0.111	0.071	0.122	0	0.04	0.374	0.081	0.051	0.021	0.051	0.02	0.03	0.041	0
ASAH1	Copy Number Variation	LOSS	0.212	0.575	0.526	0.667	0.5	0.02	0.691	0.061	0.429	0.95	0.036	0.654	0.895	0.071	0.475	0.156	0.019	0.091	0.052	0.001	0	0	0.02	0.845	0.805	0.871	0.694	0	0.051	0.798	0.102	0.052	0.061	0.111	0.071	0.122	0	0.04	0.374	0.081	0.051	0.021	0.051	0.02	0.03	0.041	0
ASL	Copy Number Variation	NEUT	0.835	0.38	0.459	0.5	0	0.031	0.245	0.081	0.527	0.467	0.046	0.982	0.23	0.112	0	0.125	1	0.092	0.072	0.996	0.144	0	0.081	0.845	0.567	0.871	0.588	0.75	0.071	0.798	0.082	0.113	0.051	0.131	0.081	0.143	0	0.101	0.374	0.101	0.112	0.01	0.081	0.081	0.091	0.041	0.061
ASMT	Copy Number Variation	LOSS	0.247	0	0.496	0.667	0	0.048	0.003	0.111	0.683	0.661	0.073	0.655	0.924	0.092	0.03	0.125	0.076	0.091	0.062	0.995	0	0	0.091	0.845	1	0.871	0.696	0	0.061	0.798	0.133	0.113	0.071	0.121	0.081	0.133	0	0.101	0.374	0.091	0.122	0.072	0.121	0.081	0.091	0.031	0.071
ASNS	Copy Number Variation	NEUT	0.835	0	0.459	0.18	0	0.962	0.003	1	0.815	0.451	0.957	0.655	0.957	1	0.439	0.125	0.08	0.097	1	0.995	0.144	0	1	0.845	0.987	0.871	0.588	0.34	1	0.798	1	1	0	1	1	1	0	1	0.374	1	1	1	1	1	1	1	1
ASPA	Copy Number Variation	LOSS	0.835	0	0.463	0.429	0	0.053	0.245	0.131	0.7	0.48	0.063	0.982	0.964	0.112	0.475	0.156	0.086	0.097	0.113	0.995	0.144	0	0.131	0.845	0.776	0.871	0.588	0.331	0.112	0.798	0.082	0.165	0.051	0.172	0.081	0.184	0	0.152	0.374	0.141	0.133	0.072	0.081	0.101	0.111	0.061	0.112
ASRGL1	Copy Number Variation	NEUT	0.835	0.123	0.459	1	0	0.008	0.626	0.04	0.6	0.616	0.027	0.982	0.009	0.071	0.521	0.161	0.889	0.079	0.031	0.996	0	0.002	0.02	0.847	0.419	0.871	0.693	0	0.031	0.798	0.082	0.052	0.041	0.091	0.051	0.102	0	0.04	0.374	0.061	0.051	0.021	0.051	0.02	0.03	0.031	0
ASS1	Copy Number Variation	LOSS	0.835	0.718	0.459	0.5	0	0.032	0.245	0.061	0.527	0.467	0.05	0.982	0.23	0.112	0	0.125	1	0.092	0.052	0.996	0.144	0	0.061	0.845	0.567	0.871	0.588	0.75	0.051	0.798	0.102	0.093	0.061	0.111	0.071	0.122	0	0.081	0.374	0.081	0.092	0.01	0.091	0.061	0.071	0.051	0.041
ATIC	Copy Number Variation	LOSS	0.847	0.706	0.459	0.667	0	0.037	0.003	0.101	0.683	0.661	0.061	0.655	0.924	0.071	0.03	0.125	0.076	0.091	0.052	0.995	0	0	0.081	0.845	1	0.871	0.696	0	0.051	0.798	0.112	0.103	0.061	0.111	0.071	0.122	0	0.091	0.374	0.081	0.112	0.062	0.111	0.071	0.081	0.02	0.061
ATP1A1	Copy Number Variation	LOSS	0	0.656	0.459	0.667	1	1	0.003	1	0.711	0.551	1	0.654	0.947	1	0	0.125	0.09	0.091	1	0.001	0	0	1	0.845	0.776	0.871	0.875	0.001	1	0.798	1	1	1	1	1	1	0.929	1	0.379	1	1	1	1	1	1	1	1
ATP1A4	Copy Number Variation	GAIN	0	0	0.459	0.667	1	1	0.003	1	0.711	0.551	1	0.654	0.947	1	0	0.125	0.09	0.091	1	0.001	0	0	1	0.845	0.776	0.871	0.875	0.001	1	0.798	1	1	1	1	1	1	0.929	1	0.379	1	1	1	1	1	1	1	1
ATP2B1	Copy Number Variation	NEUT	0	0.616	0.459	0.667	1	1	0.042	1	0.584	0.53	1	0.655	0.956	1	0.03	0.213	0.031	0.082	1	0.031	0.144	0	1	0.845	0.791	0.871	0.694	0	1	0.798	1	1	1	1	1	1	0	1	0.374	1	1	1	1	1	1	1	1
ATP2B2	Copy Number Variation	NEUT	0	0	0.459	0.667	1	1	0.042	1	0.584	0.53	1	0.655	0.956	1	0.03	0.213	0.031	0.082	1	0.031	0.144	0	1	0.845	0.791	0.871	0.694	0	1	0.798	1	1	1	1	1	1	0	1	0.374	1	1	1	1	1	1	1	1
ATP2B3	Copy Number Variation	NEUT	0	0	0.459	0.667	1	1	0.042	1	0.584	0.53	1	0.655	0.956	1	0.03	0.213	0.031	0.082	1	0.031	0.144	0	1	0.845	0.791	0.871	0.694	0	1	0.798	1	1	1	1	1	1	0	1	0.374	1	1	1	1	1	1	1	1
ATP2B4	Copy Number Variation	GAIN	0	0.532	0.459	0.667	1	1	0.042	1	0.584	0.53	1	0.655	0.956	1	0.03	0.213	0.031	0.082	1	0.031	0.144	0	1	0.845	0.791	0.871	0.694	0	1	0.798	1	1	1	1	1	1	0	1	0.374	1	1	1	1	1	1	1	1
ATP5E	Copy Number Variation	GAIN	0.918	0.939	0.459	0.667	0.75	0.024	0.067	0.111	0.534	0.605	0	0.655	0.952	0.092	0.03	0.581	0.304	0.091	0.062	0.996	0	0	0.091	0.847	0	0.87	0.572	0.951	0.061	0.794	0.071	0.113	0.041	0.121	0.071	0.133	0	0.101	0.365	0.091	0.122	0.062	0.071	0.061	0.071	0.01	0.071
ATP5I	Copy Number Variation	LOSS	0.918	0.817	0.459	0.667	0.75	0.024	0.067	0.111	0.534	0.605	0	0.655	0.952	0.092	0.03	0.581	0.304	0.091	0.062	0.996	0	0	0.091	0.847	0	0.87	0.572	0.951	0.061	0.794	0.071	0.113	0.041	0.121	0.071	0.133	0	0.101	0.365	0.091	0.122	0.062	0.071	0.061	0.071	0.01	0.071
AUH	Copy Number Variation	LOSS	0.235	0.46	0.459	0.667	0	1	0.003	1	0.683	0.661	1	0.655	0.924	1	0.03	0.125	0.076	0.091	1	0.995	0	0	1	0.845	1	0.871	0.696	0	1	0.798	1	1	1	1	1	1	0	1	0.374	1	1	1	1	1	1	1	1
B3GALNT1	Copy Number Variation	GAIN	0.212	0.283	0.459	0.667	0.5	1	0.003	1	0.683	0.661	1	0.655	0.924	1	0.03	0.125	0.076	0.091	1	0.995	0	0	1	0.845	1	0.871	0.696	0	1	0.798	1	1	1	1	1	1	0	1	0.374	1	1	1	1	1	1	1	1
B3GALT4	Copy Number Variation	NEUT	0.212	0	0.459	0.667	0.5	1	0.003	1	0.683	0.661	1	0.655	0.924	1	0.03	0.125	0.076	0.091	1	0.995	0	0	1	0.845	1	0.871	0.696	0	1	0.798	1	1	1	1	1	1	0	1	0.374	1	1	1	1	1	1	1	1
B3GALT5	Copy Number Variation	NEUT	0.212	0.022	0.459	0.667	0.5	1	0.003	1	0.683	0.661	1	0.655	0.924	1	0.03	0.125	0.076	0.091	1	0.995	0	0	1	0.845	1	0.871	0.696	0	1	0.798	1	1	1	1	1	1	0	1	0.374	1	1	1	1	1	1	1	1
B3GALT6	Copy Number Variation	LOSS	0.435	0	0.459	0.667	0.75	1	0.003	1	0.683	0.661	1	0.655	0.924	1	0.03	0.125	0.076	0.091	1	0.995	0	0	1	0.845	1	0.871	0.696	0	1	0.798	1	1	1	1	1	1	0	1	0.374	1	1	1	1	1	1	1	1
B3GAT1	Copy Number Variation	LOSS	0.435	0	0.459	0.667	0.75	1	0.003	1	0.683	0.661	1	0.655	0.924	1	0.03	0.125	0.076	0.091	1	0.995	0	0	1	0.845	1	0.871	0.696	0	1	0.798	1	1	1	1	1	1	0	1	0.374	1	1	1	1	1	1	1	1
B3GAT2	Copy Number Variation	LOSS	0.435	0	0.459	0.667	0.75	1	0.003	1	0.683	0.661	1	0.655	0.924	1	0.03	0.125	0.076	0.091	1	0.995	0	0	1	0.845	1	0.871	0.696	0	1	0.798	1	1	1	1	1	1	0	1	0.374	1	1	1	1	1	1	1	1
B3GAT3	Copy Number Variation	NEUT	0.435	0.269	0.459	0.667	0.75	1	0.003	1	0.683	0.661	1	0.655	0.924	1	0.03	0.125	0.076	0.091	1	0.995	0	0	1	0.845	1	0.871	0.696	0	1	0.798	1	1	1	1	1	1	0	1	0.374	1	1	1	1	1	1	1	1
B3GNT2	Copy Number Variation	NEUT	0.6	0	0.459	0.667	0.75	1	0.003	1	0.683	0.661	1	0.655	0.924	1	0.03	0.125	0.076	0.091	1	0.995	0	0	1	0.845	1	0.871	0.696	0	1	0.798	1	1	1	1	1	1	0	1	0.374	1	1	1	1	1	1	1	1
B3GNT3	Copy Number Variation	NEUT	0.212	0.004	0.459	0.667	0.5	1	0.003	1	0.683	0.661	1	0.655	0.924	1	0.03	0.125	0.076	0.091	1	0.995	0	0	1	0.845	1	0.871	0.696	0	1	0.798	1	1	1	1	1	1	0	1	0.374	1	1	1	1	1	1	1	1
B3GNT4	Copy Number Variation	LOSS	0.6	0.066	0.459	0.667	0.75	1	0.003	1	0.683	0.661	1	0.655	0.924	1	0.03	0.125	0.076	0.091	1	0.995	0	0	1	0.845	1	0.871	0.696	0	1	0.798	1	1	1	1	1	1	0	1	0.374	1	1	1	1	1	1	1	1
B3GNT5	Copy Number Variation	NEUT	0.294	0	0.459	0.667	0.75	1	0.003	1	0.683	0.661	1	0.655	0.924	1	0.03	0.125	0.076	0.091	1	0.995	0	0	1	0.845	1	0.871	0.696	0	1	0.798	1	1	1	1	1	1	0	1	0.374	1	1	1	1	1	1	1	1
B3GNT8	Copy Number Variation	NEUT	0.6	0.001	0.459	0.667	0.75	1	0.003	1	0.683	0.661	1	0.655	0.924	1	0.03	0.125	0.076	0.091	1	0.995	0	0	1	0.845	1	0.871	0.696	0	1	0.798	1	1	1	1	1	1	0	1	0.374	1	1	1	1	1	1	1	1
B4GALNT1	Copy Number Variation	NEUT	0.212	0	0.459	0.667	0.5	1	0.003	1	0.683	0.661	1	0.655	0.924	1	0.03	0.125	0.076	0.091	1	0.995	0	0	1	0.845	1	0.871	0.696	0	1	0.798	1	1	1	1	1	1	0	1	0.374	1	1	1	1	1	1	1	1
B4GALT1	Copy Number Variation	LOSS	0.188	0.167	0.457	0.667	0.5	1	0.003	1	0.683	0.661	1	0.655	0.924	1	0.03	0.125	0.076	0.091	1	0.995	0	0	1	0.845	1	0.871	0.696	0	1	0.798	1	1	1	1	1	1	0	1	0.374	1	1	1	1	1	1	1	1
B4GALT3	Copy Number Variation	GAIN	0.188	0	0.459	0.667	0.5	1	0.003	1	0.683	0.661	1	0.655	0.924	1	0.03	0.125	0.076	0.091	1	0.995	0	0	1	0.845	1	0.871	0.696	0	1	0.798	1	1	1	1	1	1	0	1	0.374	1	1	1	1	1	1	1	1
B4GALT5	Copy Number Variation	GAIN	0.188	0.567	0.459	0.667	0.5	1	0.003	1	0.683	0.661	1	0.655	0.924	1	0.03	0.125	0.076	0.091	1	0.995	0	0	1	0.845	1	0.871	0.696	0	1	0.798	1	1	1	1	1	1	0	1	0.374	1	1	1	1	1	1	1	1
B4GALT7	Copy Number Variation	NEUT	0.435	0.338	0.459	0.667	0.75	1	0.003	1	0.683	0.661	1	0.655	0.924	1	0.03	0.125	0.076	0.091	1	0.995	0	0	1	0.845	1	0.871	0.696	0	1	0.798	1	1	1	1	1	1	0	1	0.374	1	1	1	1	1	1	1	1
BAAT	Copy Number Variation	LOSS	0.318	0.014	0.459	1	1	0.081	0.367	0.141	0.723	0.541	0.099	0.982	0.015	0.133	0.448	0.748	0.848	0.095	0.113	0.112	0.144	0	0.101	0.923	0.918	0.871	0.588	0	0.112	0.798	0.163	0.134	0.122	0.172	0.131	0.184	0.929	0.121	0.374	0.141	0.133	0.103	0.131	0.04	0.051	0.061	0.082
BBOX1	Copy Number Variation	NEUT	0.576	0	0.459	0.667	0	0.014	0.003	0.101	0.683	0.661	0.029	0.655	0.924	0.082	0.03	0.125	0.076	0.091	0.062	0.995	0	0	0.091	0.845	1	0.871	0.696	0	0.061	0.798	0.051	0.113	0.02	0.121	0.051	0.133	0	0.101	0.374	0.091	0.102	0.041	0.051	0.071	0.081	0.01	0.071
BCAT1	Copy Number Variation	NEUT	0.235	0.293	0.459	1	0	0.009	0.156	0.101	0.584	0.461	0.028	0.982	0.961	0.082	0.03	0.501	0.015	0.096	0.052	0.996	0.144	0	0.081	0.845	0.776	0.871	0.588	0	0.051	0.798	0.061	0.103	0.01	0.111	0.061	0.122	0	0.091	0.374	0.081	0.112	0.052	0.061	0.071	0.081	0	0.061
BCAT2	Copy Number Variation	NEUT	0.235	0	0.686	0.667	0	0.013	0.22	0.101	0.502	0.606	0.028	0.655	0.224	0.082	0.475	0.179	0.893	0.077	0.062	0.996	0	0	0.091	0.845	0.776	0.871	0.588	0.039	0.061	0.798	0.051	0.113	0.02	0.121	0.051	0.133	0.929	0.101	0.374	0.091	0.102	0.041	0.051	0.071	0.081	0.01	0.071
BCKDHA	Copy Number Variation	NEUT	0.235	0.434	0.506	1	0	0.011	0.626	0.051	0.712	0.553	0.033	0.981	0.947	0.102	0.521	0.118	0.016	0.092	0.021	0.996	0.144	0	0.051	0.851	0.665	0.871	0.587	0	0.02	0.798	0.092	0.072	0.031	0.081	0.04	0.092	0.454	0.061	0.374	0.051	0.082	0.031	0.081	0.04	0.051	0.02	0.031
BDH1	Copy Number Variation	NEUT	0.953	0	0.526	0.667	0.5	0.021	0.003	0.061	0.683	0.661	0.044	0.655	0.924	0.112	0.03	0.125	0.076	0.091	0.031	0.995	0	0	0.061	0.845	1	0.871	0.696	0	0.031	0.798	0.102	0.082	0.041	0.091	0.051	0.102	0	0.071	0.374	0.061	0.092	0.041	0.091	0.051	0.061	0.031	0.041
BHMT	Copy Number Variation	LOSS	0.4	0	0.459	1	0.5	1	0.701	1	0.634	0.623	1	0.982	0.907	1	0.927	0.59	0.021	0.096	1	0.001	0.144	0.002	1	0.845	0.572	0.871	0.694	0	1	0.798	1	1	1	1	1	1	0	1	0.442	1	1	1	1	1	1	1	1
BHMT2	Copy Number Variation	LOSS	0.4	0	0.459	1	0.5	1	0.701	1	0.634	0.623	1	0.982	0.907	1	0.927	0.59	0.021	0.096	1	0.001	0.144	0.002	1	0.845	0.572	0.871	0.694	0	1	0.798	1	1	1	1	1	1	0	1	0.442	1	1	1	1	1	1	1	1
BLVRA	Copy Number Variation	NEUT	0.882	0.038	0.459	0.667	0.75	1	0.199	1	0.545	0.609	1	0.655	0.934	1	0.405	0.179	0.097	0.082	1	0.995	0	0.002	1	0.845	0.697	0.871	0.942	0	1	0.798	1	1	1	1	1	1	0.929	1	0.374	1	1	1	1	1	1	1	1
BLVRB	Copy Number Variation	NEUT	0.882	0.707	0.459	0.667	0.75	1	0.199	1	0.545	0.609	1	0.655	0.934	1	0.405	0.179	0.097	0.082	1	0.995	0	0.002	1	0.845	0.697	0.871	0.942	0	1	0.798	1	1	1	1	1	1	0.929	1	0.374	1	1	1	1	1	1	1	1
BTD	Copy Number Variation	LOSS	0.459	0.006	0.459	1	0.75	0.008	0.6	0.04	0.52	0.624	0.027	0.982	0.947	0.071	0.993	0.125	0.049	0.092	0.031	0.996	0	0.002	0.02	0.845	1	0.871	0.588	0.199	0.031	0.798	0.082	0.052	0.041	0.091	0.051	0.102	0	0.04	0.442	0.061	0.051	0.021	0.051	0.02	0.03	0.031	0
C1GALT1	Copy Number Variation	NEUT	0.376	0.306	0.459	0.667	0.75	1	0.003	1	0.683	0.661	1	0.655	0.924	1	0.03	0.125	0.076	0.091	1	0.995	0	0	1	0.845	1	0.871	0.696	0	1	0.798	1	1	1	1	1	1	0	1	0.374	1	1	1	1	1	1	1	1
CA5B	Copy Number Variation	NEUT	0.906	0.001	0.459	0.667	0.5	0.008	0.013	0.04	0.649	0.84	0.027	0.982	0.934	0.071	0	0.156	0.019	0.091	0.031	0.996	0	0	0.02	0.845	0.853	0.871	0.696	0	0.031	0.798	0.082	0.052	0.041	0.091	0.051	0.102	0	0.04	0.374	0.061	0.051	0.021	0.051	0.02	0.03	0.031	0
CAD	Copy Number Variation	NEUT	0.424	0.003	0.665	0	0	0.041	0.2	0.121	0.059	0.109	0.055	0.655	0.907	0.112	0.514	0.269	0.024	0.246	0.093	0.999	0.237	0.001	0.121	0.359	0.471	0.1	0	0	0.092	0.129	0.082	0.144	0.051	0.152	0.081	0.163	0	0.131	0	0.121	0.133	0.052	0.081	0.101	0.111	0.041	0.102
CAT	Copy Number Variation	NEUT	0.729	0	1	0.18	0.5	1	0.003	1	0.671	0.519	0.958	0.654	1	1	0.017	0.125	0.069	0.091	0.01	1	0	0	1	0.845	0.8	0.871	0.694	0.263	1	0.798	1	1	1	1	1	1	0	1	0.374	1	1	1	1	1	1	1	1
CBR1	Copy Number Variation	NEUT	0.494	0.556	0.67	0.667	0.5	1	0.003	1	0.683	0.661	1	0.655	0.924	1	0.03	0.125	0.076	0.091	1	0.995	0	0	1	0.845	1	0.871	0.696	0	1	0.798	1	1	1	1	1	1	0	1	0.374	1	1	1	1	1	1	1	1
CBS	Copy Number Variation	NEUT	0.094	0.124	0.583	0.485	0	0.039	0.644	0.101	0.61	0.491	0.057	0.982	0.974	0.092	0.443	0.712	0.325	0.091	0.072	0.996	0.144	0.001	0.061	0.845	0.864	0.871	0.694	0.948	0.071	0.798	0.122	0.093	0.082	0.131	0.091	0.143	0	0.081	0.374	0.101	0.092	0.062	0.091	0	0.01	0.02	0.041
CD38	Copy Number Variation	LOSS	0	0	0.459	0.667	1	1	0.003	1	0.683	0.661	1	0.655	0.924	1	0.03	0.125	0.076	0.091	1	0.995	0	0	1	0.845	1	0.871	0.696	0	1	0.798	1	1	1	1	1	1	0	1	0.374	1	1	1	1	1	1	1	1
CDA	Copy Number Variation	LOSS	0.482	0	0.459	1	0.5	0.893	0.167	1	0.626	0.838	1	0.982	0.942	1	0.476	0.125	0.019	0.077	1	0.996	0	0.002	1	0.845	0.731	0.871	0.694	0	1	0.798	1	1	1	0.071	1	0	0	1	0.374	0.061	1	1	1	1	1	1	1
CDO1	Copy Number Variation	LOSS	0.694	0.003	0.44	0.667	0.5	0.962	0.003	1	0.633	0.453	0.957	0.982	0.865	1	0.012	0.125	0.241	0.089	1	0.001	0.055	0	1	0.845	1	0.871	0.588	0	1	0.798	1	1	1	1	1	1	0.929	1	0.376	1	1	1	1	1	1	1	1
CDS1	Copy Number Variation	LOSS	0.2	0.022	0.526	0.579	0.5	0.892	0.133	1	0.586	0.461	1	0.982	0.947	1	0.385	0.748	0.253	0.092	1	0.997	0	0.001	1	0.845	0.987	0.871	0.694	0.466	1	0.798	1	1	1	0.02	1	0.071	0	1	0.374	0.03	1	1	1	1	1	1	1
CDS2	Copy Number Variation	NEUT	0.2	0.355	0.526	0.473	0.5	0	0.245	0.04	0.637	0.429	0.023	0.982	0.974	0.092	0.44	0.179	0.089	0.095	0.01	0.996	0.144	0	0.04	0.845	1	0.871	0.588	0.414	0.01	0.798	0.082	0.062	0.02	0.071	0.03	0.082	0	0.051	0.374	0.04	0.071	0.021	0.071	0.03	0.04	0.01	0.02
CEPT1	Copy Number Variation	LOSS	0.2	0.27	0.526	0.176	0.5	0.894	0.373	1	0.687	0.395	1	0.655	0.997	1	0.03	0.179	0.142	0.092	1	0.001	0.219	0	1	0.845	0.987	0.871	0.588	0.466	1	0.798	1	1	1	0.03	1	0.082	0	1	0.374	0.04	1	1	1	1	1	1	1
CES2	Copy Number Variation	LOSS	0.224	0.419	0.632	0.667	0.75	0.02	0.003	0.061	0.683	0.661	0.035	0.655	0.924	0.061	0.03	0.125	0.076	0.091	0.052	0.995	0	0	0.02	0.845	1	0.871	0.696	0	0.051	0.798	0.102	0.052	0.061	0.111	0.071	0.122	0	0.04	0.374	0.081	0.031	0.021	0.051	0.02	0.03	0.041	0
CH25H	Copy Number Variation	LOSS	0.318	0	0.459	0.525	1	1	0.502	1	0.747	0.563	0.958	0.982	0.947	1	0.917	0.748	0.18	0.095	0	0.995	0.144	0.002	1	0.845	0.462	0.871	0.694	0.562	1	0.798	1	1	1	1	1	1	0	1	0.374	1	1	1	1	1	1	1	1
CHKA	Copy Number Variation	GAIN	0.2	0.424	0.639	0.559	0.5	1	0.122	1	0.569	0.56	1	0.982	0.218	1	0.017	0.156	0.875	0.082	1	0.001	0.144	0	1	0.845	0.857	0.871	0.694	0.825	1	0.798	1	1	1	1	1	1	0	1	0.374	1	1	1	1	1	1	1	1
CHPF	Copy Number Variation	LOSS	0.435	0.317	0.459	0.667	0.75	1	0.003	1	0.683	0.661	1	0.655	0.924	1	0.03	0.125	0.076	0.091	1	0.995	0	0	1	0.845	1	0.871	0.696	0	1	0.798	1	1	1	1	1	1	0	1	0.374	1	1	1	1	1	1	1	1
CHPF2	Copy Number Variation	NEUT	0.435	0.363	0.459	0.667	0.75	1	0.003	1	0.683	0.661	1	0.655	0.924	1	0.03	0.125	0.076	0.091	1	0.995	0	0	1	0.845	1	0.871	0.696	0	1	0.798	1	1	1	1	1	1	0	1	0.374	1	1	1	1	1	1	1	1
CHST1	Copy Number Variation	NEUT	0.6	0	0.296	0.667	0.75	0.059	0.003	0.121	0.683	0.661	0.083	0.655	0.924	0.102	0.03	0.125	0.076	0.091	0.072	0.995	0	0	0.101	0.845	1	0.871	0.696	0	0.071	0.798	0.143	0.124	0.082	0.131	0.091	0.143	0	0.111	0.374	0.101	0.133	0.082	0.131	0.091	0.101	0.02	0.082
CHST11	Copy Number Variation	LOSS	0.435	0.022	0.459	0.667	0.75	0.059	0.003	0.121	0.683	0.661	0.083	0.655	0.924	0.102	0.03	0.125	0.076	0.091	0.072	0.995	0	0	0.101	0.845	1	0.871	0.696	0	0.071	0.798	0.143	0.124	0.082	0.131	0.091	0.143	0	0.111	0.374	0.101	0.133	0.082	0.131	0.091	0.101	0.02	0.082
CHST12	Copy Number Variation	NEUT	0.435	0.197	0.459	0.667	0.75	0.059	0.003	0.121	0.683	0.661	0.083	0.655	0.924	0.102	0.03	0.125	0.076	0.091	0.072	0.995	0	0	0.101	0.845	1	0.871	0.696	0	0.071	0.798	0.143	0.124	0.082	0.131	0.091	0.143	0	0.111	0.374	0.101	0.133	0.082	0.131	0.091	0.101	0.02	0.082
CHST13	Copy Number Variation	NEUT	0.435	0	0.459	0.667	0.75	0.059	0.003	0.121	0.683	0.661	0.083	0.655	0.924	0.102	0.03	0.125	0.076	0.091	0.072	0.995	0	0	0.101	0.845	1	0.871	0.696	0	0.071	0.798	0.143	0.124	0.082	0.131	0.091	0.143	0	0.111	0.374	0.101	0.133	0.082	0.131	0.091	0.101	0.02	0.082
CHST14	Copy Number Variation	LOSS	0.435	0.313	0.459	0.667	0.75	0.059	0.003	0.121	0.683	0.661	0.083	0.655	0.924	0.102	0.03	0.125	0.076	0.091	0.072	0.995	0	0	0.101	0.845	1	0.871	0.696	0	0.071	0.798	0.143	0.124	0.082	0.131	0.091	0.143	0	0.111	0.374	0.101	0.133	0.082	0.131	0.091	0.101	0.02	0.082
CHST2	Copy Number Variation	NEUT	0.6	0	0.231	0.667	0.75	0.059	0.003	0.121	0.683	0.661	0.083	0.655	0.924	0.102	0.03	0.125	0.076	0.091	0.072	0.995	0	0	0.101	0.845	1	0.871	0.696	0	0.071	0.798	0.143	0.124	0.082	0.131	0.091	0.143	0	0.111	0.374	0.101	0.133	0.082	0.131	0.091	0.101	0.02	0.082
CHST3	Copy Number Variation	LOSS	0.6	0	0.459	0.667	0.75	0.059	0.003	0.121	0.683	0.661	0.083	0.655	0.924	0.102	0.03	0.125	0.076	0.091	0.072	0.995	0	0	0.101	0.845	1	0.871	0.696	0	0.071	0.798	0.143	0.124	0.082	0.131	0.091	0.143	0	0.111	0.374	0.101	0.133	0.082	0.131	0.091	0.101	0.02	0.082
CHST5	Copy Number Variation	LOSS	0.6	0.002	0.245	0.667	0.75	0.059	0.003	0.121	0.683	0.661	0.083	0.655	0.924	0.102	0.03	0.125	0.076	0.091	0.072	0.995	0	0	0.101	0.845	1	0.871	0.696	0	0.071	0.798	0.143	0.124	0.082	0.131	0.091	0.143	0	0.111	0.374	0.101	0.133	0.082	0.131	0.091	0.101	0.02	0.082
CHST6	Copy Number Variation	LOSS	0.6	0	0.459	0.667	0.75	0.059	0.003	0.121	0.683	0.661	0.083	0.655	0.924	0.102	0.03	0.125	0.076	0.091	0.072	0.995	0	0	0.101	0.845	1	0.871	0.696	0	0.071	0.798	0.143	0.124	0.082	0.131	0.091	0.143	0	0.111	0.374	0.101	0.133	0.082	0.131	0.091	0.101	0.02	0.082
CHST7	Copy Number Variation	NEUT	0.435	0.04	0.105	0.667	0.75	0.059	0.003	0.121	0.683	0.661	0.083	0.655	0.924	0.102	0.03	0.125	0.076	0.091	0.072	0.995	0	0	0.101	0.845	1	0.871	0.696	0	0.071	0.798	0.143	0.124	0.082	0.131	0.091	0.143	0	0.111	0.374	0.101	0.133	0.082	0.131	0.091	0.101	0.02	0.082
CHSY1	Copy Number Variation	NEUT	0.435	0.655	0.459	0.667	0.75	1	0.003	1	0.683	0.661	1	0.655	0.924	1	0.03	0.125	0.076	0.091	1	0.995	0	0	1	0.845	1	0.871	0.696	0	1	0.798	1	1	1	1	1	1	0	1	0.374	1	1	1	1	1	1	1	1
CHSY3	Copy Number Variation	LOSS	0.435	0.002	0.459	0.667	0.75	1	0.003	1	0.683	0.661	1	0.655	0.924	1	0.03	0.125	0.076	0.091	1	0.995	0	0	1	0.845	1	0.871	0.696	0	1	0.798	1	1	1	1	1	1	0	1	0.374	1	1	1	1	1	1	1	1
CKM	Copy Number Variation	NEUT	0.259	0	0.715	0.667	0	0.07	0.003	0.141	0.604	0.459	0.089	0.655	0.968	0.122	0	0.748	0.017	0.077	0.093	0.995	0.144	0	0.101	0.845	0.776	0.871	0.588	0.021	0.092	0.798	0.163	0.134	0.102	0.152	0.111	0.163	0.929	0.121	0.374	0.121	0.133	0.103	0.131	0.04	0.051	0.041	0.082
CKMT2	Copy Number Variation	LOSS	0.259	0	0.526	0.667	0	0.08	0.243	0.152	0.773	0.629	0.1	0	0.947	0.133	0.445	0.466	0.079	0.106	0.103	0.996	0.051	0	0.111	1	0.951	0.87	0.644	0.34	0.102	0.796	0.173	0.144	0.112	0.162	0.121	0.173	0.929	0.131	0.363	0.131	0.143	0.113	0.141	0.051	0.061	0.051	0.092
CMAS	Copy Number Variation	NEUT	0.329	0.161	0.526	0.667	0.5	0.894	0.003	1	0.683	0.661	1	0.655	0.924	1	0.03	0.125	0.076	0.091	1	0.995	0	0	1	0.845	1	0.871	0.696	0	1	0.798	1	1	1	0.03	1	0.082	0	1	0.374	0.04	1	1	1	1	1	1	1
CMPK1	Copy Number Variation	LOSS	0.047	0.704	0.663	0.667	0	0.895	0.01	1	0.556	0.535	1	0.655	0.949	1	0	0.125	0.021	0.095	1	0.001	0.144	0	1	0.845	1	0.871	0.694	0	1	0.798	1	1	1	0.071	1	0.082	0.929	1	0.374	0.04	1	1	1	1	1	1	1
COMT	Copy Number Variation	LOSS	0.176	0	0.365	0.046	0	1	0.003	1	0.897	0.507	1	0.654	0.971	1	0.03	0.564	0.182	0.096	1	0.995	0.144	0.002	1	0.845	0.987	0.871	0.588	0.673	1	0.798	1	1	1	1	1	1	0	1	0.442	1	1	1	1	1	1	1	1
COMTD1	Copy Number Variation	NEUT	0.176	0.32	0.459	1	0	0.048	0.322	0.111	0.586	0.647	0.073	0.982	0.23	0.092	0.03	0.747	0.886	0.082	0.062	0.996	0.144	0.002	0.091	0.845	0.791	0.871	0.694	0.316	0.061	0.798	0.133	0.113	0.071	0.121	0.081	0.133	0.825	0.101	0.374	0.091	0.122	0.072	0.121	0.081	0.091	0.031	0.071
COQ2	Copy Number Variation	LOSS	0.718	0	0.459	0.667	0.5	1	0.003	1	0.683	0.661	1	0.655	0.924	1	0.03	0.125	0.076	0.091	1	0.995	0	0	1	0.845	1	0.871	0.696	0	1	0.798	1	1	1	1	1	1	0	1	0.374	1	1	1	1	1	1	1	1
COQ3	Copy Number Variation	LOSS	0.718	0.288	0.526	0.667	0.5	0.059	0.003	0.121	0.683	0.661	0.083	0.655	0.924	0.102	0.03	0.125	0.076	0.091	0.072	0.995	0	0	0.101	0.845	1	0.871	0.696	0	0.071	0.798	0.143	0.124	0.082	0.131	0.091	0.143	0	0.111	0.374	0.101	0.133	0.082	0.131	0.091	0.101	0.041	0.082
COQ7	Copy Number Variation	GAIN	0.718	0.302	0.459	0.667	0.5	1	0.003	1	0.683	0.661	0.958	0.655	0.924	1	0.03	0.125	0.076	0.091	0	0.995	0	0	1	0.845	1	0.871	0.696	0	1	0.798	1	1	1	1	1	1	0	1	0.374	1	1	1	1	1	1	1	1
COX4I1	Copy Number Variation	LOSS	0.918	0.103	0.459	0.999	0.75	1	0.631	1	0.083	0.258	0.958	0.982	0.9	1	1	0.138	0.015	0.409	0	0.678	0.145	0.001	1	0.362	0.242	0.024	0	0	1	0.108	1	1	1	1	1	1	0	1	0	1	1	1	1	1	1	1	1
COX4I2	Copy Number Variation	GAIN	0.918	0.121	0.459	0.999	0.75	1	0.631	1	0.083	0.258	0.958	0.982	0.9	1	1	0.138	0.015	0.409	0	0.678	0.145	0.001	1	0.362	0.242	0.024	0	0	1	0.108	1	1	1	1	1	1	0	1	0	1	1	1	1	1	1	1	1
COX5A	Copy Number Variation	LOSS	0.918	0.822	0.459	0.999	0.75	1	0.631	1	0.083	0.258	0.958	0.982	0.9	1	1	0.138	0.015	0.409	0	0.678	0.145	0.001	1	0.362	0.242	0.024	0	0	1	0.108	1	1	1	1	1	1	0	1	0	1	1	1	1	1	1	1	1
COX5B	Copy Number Variation	NEUT	0.918	0.06	0.459	0.999	0.75	1	0.631	1	0.083	0.258	0.958	0.982	0.9	1	1	0.138	0.015	0.409	0	0.678	0.145	0.001	1	0.362	0.242	0.024	0	0	1	0.108	1	1	1	1	1	1	0	1	0	1	1	1	1	1	1	1	1
COX6A1	Copy Number Variation	LOSS	0.918	0	0.459	0.999	0.75	1	0.631	1	0.083	0.258	0.958	0.982	0.9	1	1	0.138	0.015	0.409	0	0.678	0.145	0.001	1	0.362	0.242	0.024	0	0	1	0.108	1	1	1	1	1	1	0	1	0	1	1	1	1	1	1	1	1
COX6B1	Copy Number Variation	NEUT	0.918	0.749	0.459	0.999	0.75	1	0.631	1	0.083	0.258	0.958	0.982	0.9	1	1	0.138	0.015	0.409	0	0.678	0.145	0.001	1	0.362	0.242	0.024	0	0	1	0.108	1	1	1	1	1	1	0	1	0	1	1	1	1	1	1	1	1
COX6C	Copy Number Variation	GAIN	0.918	0.887	0.459	0.999	0.75	1	0.631	1	0.083	0.258	0.958	0.982	0.9	1	1	0.138	0.015	0.409	0	0.678	0.145	0.001	1	0.362	0.242	0.024	0	0	1	0.108	1	1	1	1	1	1	0	1	0	1	1	1	1	1	1	1	1
COX7A1	Copy Number Variation	NEUT	0.918	0	0.459	0.999	0.75	1	0.631	1	0.083	0.258	0.958	0.982	0.9	1	1	0.138	0.015	0.409	0	0.678	0.145	0.001	1	0.362	0.242	0.024	0	0	1	0.108	1	1	1	1	1	1	0	1	0	1	1	1	1	1	1	1	1
COX7A2	Copy Number Variation	LOSS	0.918	0.819	0.459	0.999	0.75	1	0.631	1	0.083	0.258	0.958	0.982	0.9	1	1	0.138	0.015	0.409	0	0.678	0.145	0.001	1	0.362	0.242	0.024	0	0	1	0.108	1	1	1	1	1	1	0	1	0	1	1	1	1	1	1	1	1
COX7A2L	Copy Number Variation	NEUT	0.918	0.688	0.459	0.999	0.75	1	0.631	1	0.083	0.258	0.958	0.982	0.9	1	1	0.138	0.015	0.409	0	0.678	0.145	0.001	1	0.362	0.242	0.024	0	0	1	0.108	1	1	1	1	1	1	0	1	0	1	1	1	1	1	1	1	1
COX7B	Copy Number Variation	NEUT	0.918	0.171	0.459	0.999	0.75	1	0.631	1	0.083	0.258	0.958	0.982	0.9	1	1	0.138	0.015	0.409	0	0.678	0.145	0.001	1	0.362	0.242	0.024	0	0	1	0.108	1	1	1	1	1	1	0	1	0	1	1	1	1	1	1	1	1
COX7C	Copy Number Variation	LOSS	0.918	0.871	0.459	0.999	0.75	1	0.631	1	0.083	0.258	0.958	0.982	0.9	1	1	0.138	0.015	0.409	0	0.678	0.145	0.001	1	0.362	0.242	0.024	0	0	1	0.108	1	1	1	1	1	1	0	1	0	1	1	1	1	1	1	1	1
COX8A	Copy Number Variation	NEUT	0.918	0.851	0.459	0.999	0.75	1	0.631	1	0.083	0.258	0.958	0.982	0.9	1	1	0.138	0.015	0.409	0	0.678	0.145	0.001	1	0.362	0.242	0.024	0	0	1	0.108	1	1	1	1	1	1	0	1	0	1	1	1	1	1	1	1	1
CPS1	Copy Number Variation	LOSS	0.682	0.062	0.525	1	0	0.015	0.253	0.081	0.655	0.673	0.024	0.982	0.01	0.061	0.446	0.354	0.85	0.077	0.072	0.996	0	0	0.081	0.923	0.491	0.871	0.588	0	0.071	0.798	0.031	0.113	0.041	0.131	0.03	0.143	1	0.101	0.374	0.101	0.082	0.021	0.03	0.051	0.061	0.031	0.061
CPT1A	Copy Number Variation	GAIN	0.035	0.045	0.459	0.667	0.75	0.077	0.003	0.111	0.683	0.661	0.096	0.655	0.924	0.143	0.03	0.125	0.076	0.091	0.093	0.995	0	0	0.091	0.845	1	0.871	0.696	0	0.092	0.798	0.153	0.124	0.102	0.152	0.111	0.163	0	0.111	0.374	0.121	0.122	0.093	0.121	0.091	0.101	0.092	0.071
CPT1C	Copy Number Variation	NEUT	0.035	0.067	0.459	0.667	0.75	0.077	0.003	0.111	0.683	0.661	0.096	0.655	0.924	0.143	0.03	0.125	0.076	0.091	0.093	0.995	0	0	0.091	0.845	1	0.871	0.696	0	0.092	0.798	0.153	0.124	0.102	0.152	0.111	0.163	0	0.111	0.374	0.121	0.122	0.093	0.121	0.091	0.101	0.092	0.071
CPT2	Copy Number Variation	LOSS	0.035	0.365	0.459	0.57	0.75	1	0.224	1	0.586	0.604	1	0.982	0.918	1	0.03	0.125	0.021	0.077	1	0.995	0.144	0	1	0.923	0.462	0.871	0.694	0	1	0.798	1	1	1	1	1	1	0	1	0.374	1	1	1	1	1	1	1	1
CRAT	Copy Number Variation	LOSS	0.353	0.348	0.459	0.189	0	0.055	0.502	0.091	0.711	0.533	0.075	0.655	0.918	0.122	0.03	0.125	0.347	0.082	0.072	0.995	0.144	0	0.071	0.845	0.864	0.871	0.588	0	0.071	0.798	0.133	0.103	0.082	0.131	0.091	0.143	0	0.091	0.374	0.101	0.102	0.072	0.101	0.071	0.081	0.071	0.051
CROT	Copy Number Variation	NEUT	0.353	0	0.459	1	0	1	0.253	1	0.612	0.671	1	0.982	0.949	1	0.442	0.156	0.016	0.09	1	0.995	0.144	0	1	0.923	0.462	0.871	0.696	0	1	0.798	1	1	1	1	1	1	0.929	1	0.374	1	1	1	1	1	1	1	1
CS	Copy Number Variation	LOSS	0.153	0.687	0.645	0.275	0.25	0.024	0.245	0.101	0.545	0.601	0.034	0.654	0.957	0.082	0.03	0	0.089	0.093	0.082	0.996	0.144	0.002	0.101	0.437	0.567	0.869	0.667	0.163	0.082	0.797	0.051	0.134	0.041	0.141	0.051	0.153	0	0.121	0.371	0.111	0.102	0.041	0.051	0.071	0.081	0.031	0.082
CSAD	Copy Number Variation	LOSS	0.694	0	0.496	0.667	0.5	0.06	0.095	0.121	0.735	0.574	0.078	0.655	0.915	0.112	0	0.179	0.016	0.076	0.093	0.001	0	0.002	0.081	0.845	0.984	0.871	0.875	0	0.092	0.798	0.143	0.113	0.102	0.152	0.111	0.163	0	0.101	0.374	0.121	0.112	0.082	0.111	0.02	0.03	0.041	0.061
CSGALNACT1	Copy Number Variation	LOSS	0.435	0.364	0.459	0.667	0.75	1	0.003	1	0.683	0.661	1	0.655	0.924	1	0.03	0.125	0.076	0.091	1	0.995	0	0	1	0.845	1	0.871	0.696	0	1	0.798	1	1	1	1	1	1	0	1	0.374	1	1	1	1	1	1	1	1
CSGALNACT2	Copy Number Variation	NEUT	0.435	0.523	0.459	0.667	0.75	1	0.003	1	0.683	0.661	1	0.655	0.924	1	0.03	0.125	0.076	0.091	1	0.995	0	0	1	0.845	1	0.871	0.696	0	1	0.798	1	1	1	1	1	1	0	1	0.374	1	1	1	1	1	1	1	1
CTH	Copy Number Variation	LOSS	0.094	0.297	0.524	0.485	0	0.049	0.644	0.111	0.61	0.491	0.067	0.982	0.974	0.102	0.443	0.712	0.325	0.091	0.082	0.996	0.144	0.001	0.071	0.845	0.864	0.871	0.694	0.948	0.082	0.798	0.133	0.103	0.092	0.141	0.101	0.153	0	0.091	0.374	0.111	0.102	0.072	0.101	0.01	0.02	0.031	0.051
CTPS2	Copy Number Variation	GAIN	0.424	0.347	0.459	0.391	0	0.893	0.492	1	0.728	0.331	1	0.982	0.997	1	0.802	0.125	0.108	0.092	1	0.995	0.144	0	1	0.845	0.987	0.871	0.588	0.414	1	0.798	1	1	1	0.051	1	0.061	0	1	0.377	0.02	1	1	1	1	1	1	1
CTSA	Copy Number Variation	GAIN	0.212	0.662	0.714	0.667	0.5	0.02	0.003	0.061	0.683	0.661	0.036	0.655	0.924	0.071	0.03	0.125	0.076	0.091	0.052	0.995	0	0	0.02	0.845	1	0.871	0.696	0	0.051	0.798	0.102	0.052	0.061	0.111	0.071	0.122	0	0.04	0.374	0.081	0.051	0.021	0.051	0.02	0.03	0.041	0
CYBRD1	Copy Number Variation	LOSS	0.471	0.439	0.459	0.667	0.5	1	0.003	1	0.683	0.661	1	0.655	0.924	1	0.03	0.125	0.076	0.091	1	0.995	0	0	1	0.845	1	0.871	0.696	0	1	0.798	1	1	1	1	1	1	0	1	0.374	1	1	1	1	1	1	1	1
CYP11A1	Copy Number Variation	LOSS	0.024	0	0.442	0.667	1	1	0.003	1	0.683	0.661	0.958	0.655	0.924	1	0.03	0.125	0.076	0.091	0	0.995	0	0	1	0.845	1	0.871	0.696	0	1	0.798	1	1	1	1	1	1	0	1	0.374	1	1	1	1	1	1	1	1
CYP17A1	Copy Number Variation	LOSS	0.024	0	0.347	0.667	1	1	0.003	1	0.683	0.661	0.958	0.655	0.924	1	0.03	0.125	0.076	0.091	0	0.995	0	0	1	0.845	1	0.871	0.696	0	1	0.798	1	1	1	1	1	1	0	1	0.374	1	1	1	1	1	1	1	1
CYP1A1	Copy Number Variation	LOSS	0.247	0	0.392	0.667	0	1	0.003	1	0.683	0.661	1	0.655	0.924	1	0.03	0.125	0.076	0.091	1	0.995	0	0	1	0.845	1	0.871	0.696	0	1	0.798	1	1	1	1	1	1	0	1	0.374	1	1	1	1	1	1	1	1
CYP1B1	Copy Number Variation	NEUT	0.247	0.515	0.379	0.667	0	1	0.003	1	0.711	0.518	1	0.655	0.918	1	0.462	0.748	0.017	0.077	1	0.996	0	0	1	0.868	1	0.871	0.694	0	1	0.798	1	1	1	1	1	1	1	1	0.442	1	1	1	1	1	1	1	1
CYP27A1	Copy Number Variation	LOSS	0.365	0.016	0.42	0.15	0.75	1	0.253	1	0.889	0.495	1	0.654	0.956	1	0.446	0.125	0.09	0.092	1	0.996	0	0	1	0.845	0.987	0.871	0.588	0.414	1	0.798	1	1	1	1	1	1	0	1	0.374	1	1	1	1	1	1	1	1
CYP27B1	Copy Number Variation	NEUT	0.365	0.018	0.459	0.667	0.75	1	0.003	1	0.683	0.661	0.958	0.655	0.924	1	0.03	0.125	0.076	0.091	0	0.995	0	0	1	0.845	1	0.871	0.696	0	1	0.798	1	1	1	1	1	1	0	1	0.374	1	1	1	1	1	1	1	1
CYP2A6	Copy Number Variation	NEUT	0.141	0	0.491	0.667	0.75	1	0.003	1	0.683	0.661	1	0.655	0.924	1	0.03	0.125	0.076	0.091	1	0.995	0	0	1	0.845	1	0.871	0.696	0	1	0.798	1	1	1	1	1	1	0	1	0.374	1	1	1	1	1	1	1	1
CYP2D6	Copy Number Variation	LOSS	0.141	0.026	0.459	0.667	0.75	1	0.003	1	0.683	0.661	1	0.655	0.924	1	0.03	0.125	0.076	0.091	1	0.995	0	0	1	0.845	1	0.871	0.696	0	1	0.798	1	1	1	1	1	1	0	1	0.374	1	1	1	1	1	1	1	1
CYP2E1	Copy Number Variation	LOSS	0.271	0	0.412	0.391	0.25	0.065	0.129	0.131	0.624	0.393	0.074	0.982	0.966	0.122	0.495	0.179	0.318	0.101	0.124	1	0.144	0	0.131	0.845	1	0.871	0.588	0.928	0.122	0.798	0.092	0.165	0.082	0.182	0.091	0.194	0	0.152	0.379	0.152	0.143	0.062	0.091	0.111	0.121	0.071	0.112
CYP39A1	Copy Number Variation	NEUT	0.318	0	0.459	1	1	0.964	0.502	1	0.633	0.757	1	0.982	0.934	1	0.462	0.125	0.02	0.074	1	0.996	0.073	0.002	1	0.845	0.572	0.871	0.994	0	0.02	0.798	1	1	1	1	1	1	0	1	0.376	1	1	1	1	1	1	1	1
CYP3A4	Copy Number Variation	NEUT	0.141	0	0.346	0.667	0.75	1	0.003	1	0.683	0.661	1	0.655	0.924	1	0.03	0.125	0.076	0.091	1	0.995	0	0	1	0.845	1	0.871	0.696	0	1	0.798	1	1	1	1	1	1	0	1	0.374	1	1	1	1	1	1	1	1
CYP46A1	Copy Number Variation	LOSS	0.318	0	0.321	1	1	1	0.502	1	0.633	0.757	0.958	0.982	0.934	1	0.462	0.125	0.02	0.074	0	0.996	0.073	0.002	1	0.845	0.572	0.871	0.994	0	1	0.798	1	1	1	1	1	1	0	1	0.376	1	1	1	1	1	1	1	1
CYP4A11	Copy Number Variation	LOSS	0.141	0	0.459	0.667	0.75	1	0.003	1	0.683	0.661	1	0.655	0.924	1	0.03	0.125	0.076	0.091	1	0.995	0	0	1	0.845	1	0.871	0.696	0	1	0.798	1	1	1	1	1	1	0	1	0.374	1	1	1	1	1	1	1	1
CYP4F12	Copy Number Variation	NEUT	0.494	0.174	0.459	0.667	0.5	1	0.003	1	0.683	0.661	0.958	0.655	0.924	1	0.03	0.125	0.076	0.091	0	0.995	0	0	1	0.845	1	0.871	0.696	0	1	0.798	1	1	1	1	1	1	0	1	0.374	1	1	1	1	1	1	1	1
CYP4F3	Copy Number Variation	NEUT	0.494	0	0.312	0.667	0.5	1	0.003	1	0.683	0.661	0.958	0.655	0.924	1	0.03	0.125	0.076	0.091	0	0.995	0	0	1	0.845	1	0.871	0.696	0	1	0.798	1	1	1	1	1	1	0	1	0.374	1	1	1	1	1	1	1	1
CYP7A1	Copy Number Variation	GAIN	0.318	0	0.459	0.379	1	1	0.003	1	0.81	0.502	0.958	0.982	0.947	1	0.03	0.125	0.308	0.096	0	0.995	0.144	0	1	0.845	0.567	0.871	0.588	0.864	1	0.798	1	1	1	1	1	1	0	1	0.374	1	1	1	1	1	1	1	1
CYP7B1	Copy Number Variation	GAIN	0.318	0	0.459	0.19	1	0.964	0.128	1	0.549	0.533	1	0.655	0.928	1	0.451	0.156	0.045	0.097	1	0.996	0.144	0.001	1	0.845	0.987	0.871	0.588	0.163	0.02	0.798	1	1	1	1	1	1	0	1	0.379	1	1	1	1	1	1	1	1
DBT	Copy Number Variation	LOSS	0.235	0	0.459	1	0	0.011	0.626	0.051	0.712	0.553	0.033	0.981	0.947	0.102	0.521	0.118	0.016	0.092	0.021	0.996	0.144	0	0.051	0.851	0.665	0.871	0.587	0	0.02	0.798	0.092	0.072	0.031	0.081	0.04	0.092	0.454	0.061	0.374	0.051	0.082	0.031	0.081	0.04	0.051	0.02	0.031
DCK	Copy Number Variation	LOSS	0.047	0.526	0.484	0.667	0	0.895	0.003	1	0.683	0.661	1	0.655	0.924	1	0.03	0.125	0.076	0.091	1	0.995	0	0	1	0.845	1	0.871	0.696	0	1	0.798	1	1	1	0.071	1	0.082	0	1	0.374	0.04	1	1	1	1	1	1	1
DCT	Copy Number Variation	LOSS	0.176	0	0.459	1	0	1	0.627	1	0.579	0.544	1	0.982	0.966	1	0.938	0.179	0.024	0.077	1	0.996	0.144	0	1	0.845	0.776	0.871	0.588	0	1	0.798	1	1	1	1	1	1	0	1	0.374	1	1	1	1	1	1	1	1
DCTD	Copy Number Variation	LOSS	0.482	0.463	0.739	1	0.5	0.891	0.253	1	0.618	0.541	1	0.982	0.934	1	0.03	0.125	0.026	0.082	1	0.995	0.144	0	1	0.923	0.572	0.871	0.588	0	1	0.798	1	1	1	0.051	1	0	0	1	0.374	0.04	1	1	1	1	1	1	1
DCXR	Copy Number Variation	NEUT	0.624	0.518	0.635	0.228	0.25	0.024	0.033	0.091	0.633	0.397	0.035	0.655	0.997	0.071	0.03	0.125	0.208	0.097	0.082	0	0.144	0.001	0.071	0.845	0.776	0.871	0.588	0.697	0.082	0.798	0.041	0.103	0.051	0.141	0.04	0.153	0	0.091	0.374	0.111	0.071	0.041	0.04	0.061	0.071	0.041	0.051
DDC	Copy Number Variation	NEUT	0.176	0	0.459	0.667	0	0.962	0.003	1	0.683	0.661	0.957	0.655	0.924	1	0.03	0.125	0.076	0.091	1	0.995	0	0	1	0.845	1	0.871	0.696	0	1	0.798	0	1	1	1	1	1	0	1	0.374	1	1	1	1	1	1	1	1
DDO	Copy Number Variation	LOSS	0.835	0.005	0.459	0.667	0	1	0.003	1	0.683	0.661	0.958	0.655	0.924	1	0.03	0.125	0.076	0.091	0	0.995	0	0	1	0.845	1	0.871	0.696	0	1	0.798	1	1	1	1	1	1	0	1	0.374	1	1	1	1	1	1	1	1
DEGS1	Copy Number Variation	GAIN	0.212	0.628	0.459	0.369	0.5	1	0.003	1	0.657	0.384	1	0.982	1	1	0	0.179	0.164	0.096	1	0.995	0.144	0	1	0.845	0.776	0.871	0.694	0.552	1	0.798	1	1	1	1	1	1	0	1	0.374	1	1	1	1	1	1	1	1
DGUOK	Copy Number Variation	NEUT	0.047	0	0.459	1	0	0.068	0.204	0.141	0.657	0.633	0.1	0.982	0.934	0.102	0.929	0.125	0.021	0.091	0.093	0.996	0	0.001	0.121	0.845	0.572	0.871	0.875	0	0.092	0.798	0.143	0	0.102	0.152	0.111	0.163	0	0.04	0.379	0.121	0.153	0.103	0.141	0.111	0.121	0.041	0.102
DHCR24	Copy Number Variation	LOSS	0.118	0.621	0.526	1	0.5	1	0.626	1	0.633	0.632	1	0.982	0.918	1	0.521	0.179	0.021	0.091	1	0.996	0.144	0.002	1	0.845	0.433	0.871	0.942	0	1	0.798	1	1	1	1	1	1	0	1	0.374	1	1	1	1	1	1	1	1
DHCR7	Copy Number Variation	NEUT	0.118	0.545	0.526	0.667	0.5	0.022	0.245	0.081	0.448	0.53	0.044	0.655	0.918	0.112	0.383	0.125	0.031	0.082	0.031	0.996	0.144	0.002	0.061	0.845	0.567	0.871	0.588	0.07	0.031	0.798	0.102	0.082	0.041	0.091	0.051	0.102	0	0.071	0.374	0.061	0.092	0.041	0.091	0.051	0.061	0.031	0.041
DHFR	Copy Number Variation	LOSS	0.306	0.537	0.621	0.667	0.5	1	0.005	1	0.184	0.284	0.957	0.655	0.907	1	0.031	0.089	0.04	0.293	1	0.999	0.145	0.499	1	0.356	0.546	0.029	0	0	1	0.342	1	1	1	1	1	1	0	1	0	1	1	1	1	1	1	1	1
DLAT	Copy Number Variation	LOSS	0.741	0.505	0.637	1	0.25	0.011	0.022	0.061	0.54	0.586	0.025	0.985	0.941	0.092	0.03	0.214	0.015	0.087	0.052	0.001	0.144	0	0.04	0.531	0.954	0.869	0.549	0	0.051	0.798	0.061	0.072	0.051	0.111	0.061	0.122	0	0.061	0.35	0.081	0.071	0.041	0.061	0.03	0.04	0.041	0.02
DLD	Copy Number Variation	NEUT	0.235	0.37	0.726	1	0	0.011	0.073	0.051	0.71	0.495	0.033	0.982	0.918	0.102	0.03	0.748	0.164	0.096	0.021	0.995	0.144	0	0.051	0.845	0.987	0.871	0.588	0.066	0.02	0.798	0.092	0.072	0.031	0.081	0.04	0.092	0	0.061	0.374	0.051	0.082	0.031	0.081	0.04	0.051	0.02	0.031
DLST	Copy Number Variation	LOSS	0.576	0.526	0.637	0.157	0	0.011	0	0.051	0.605	0.423	0.033	0.655	0.932	0.102	0	0.18	0.078	0.082	0.021	0.001	0.144	0	0.051	0.853	1	0.871	0.584	0.308	0.02	0.798	0.092	0.072	0.031	0.081	0.04	0.092	0	0.061	0.372	0.051	0.082	0.031	0.081	0.04	0.051	0.02	0.031
DMGDH	Copy Number Variation	LOSS	0.4	0	0.459	1	0.5	0.008	0.701	0.04	0.634	0.623	0.027	0.982	0.907	0.071	0.927	0.59	0.021	0.096	0.031	0.001	0.144	0.002	0.02	0.845	0.572	0.871	0.694	0	0.031	0.798	0.082	0.052	0.041	0.091	0.051	0.102	0	0.04	0.442	0.061	0.051	0.021	0.051	0.02	0.03	0.031	0
DNMT1	Copy Number Variation	NEUT	0.094	0.654	0.459	0.667	0	1	0.003	1	0.683	0.661	1	0.655	0.924	1	0.03	0.125	0.076	0.091	1	0.995	0	0	1	0.845	1	0.871	0.696	0	1	0.798	1	1	1	1	1	1	0	1	0.374	1	1	1	1	1	1	1	1
DNMT3A	Copy Number Variation	LOSS	0.094	0.008	0.459	0.667	0	1	0.003	1	0.683	0.661	1	0.655	0.924	1	0.03	0.125	0.076	0.091	1	0.995	0	0	1	0.845	1	0.871	0.696	0	1	0.798	1	1	1	1	1	1	0	1	0.374	1	1	1	1	1	1	1	1
DNMT3B	Copy Number Variation	GAIN	0.094	0.247	0.459	0.667	0	1	0.003	1	0.683	0.661	1	0.655	0.924	1	0.03	0.125	0.076	0.091	1	0.995	0	0	1	0.845	1	0.871	0.696	0	1	0.798	1	1	1	1	1	1	0	1	0.374	1	1	1	1	1	1	1	1
DOT1L	Copy Number Variation	LOSS	0.576	0.053	0.459	0.667	0	0.059	0.003	0.121	0.683	0.661	0.083	0.655	0.924	0.102	0.03	0.125	0.076	0.091	0.072	0.995	0	0	0.101	0.845	1	0.871	0.696	0	0.071	0.798	0.143	0.124	0.082	0.131	0.091	0.143	0	0.111	0.374	0.101	0.133	0.082	0.131	0.091	0.101	0.041	0.082
DPM1	Copy Number Variation	GAIN	0.188	0.816	0.633	0.667	0.5	0.045	0.003	0.121	0.683	0.661	0.072	0.655	0.924	0.051	0.03	0.125	0.076	0.091	0.072	0.995	0	0	0.101	0.845	1	0.871	0.696	0	0.071	0.798	0.102	0.031	0.082	0.131	0.091	0.143	0	0.02	0.374	0.101	0.133	0.082	0.101	0.091	0.101	0.02	0.082
DPYD	Copy Number Variation	LOSS	0.482	0.001	0.526	0.667	0.5	0.858	0.003	1	0.683	0.661	1	0.655	0.924	1	0.03	0.125	0.076	0.091	1	0.995	0	0	1	0.845	1	0.871	0.696	0	1	0.798	1	1	1	0.081	1	0.031	0	1	0.374	0.071	1	1	1	1	1	1	1
DPYS	Copy Number Variation	GAIN	0.482	0	0.526	0.334	0.5	1	1	1	0.649	0.498	1	0.654	0.895	1	0.379	0.156	0.144	0.095	1	0.126	0.227	0	1	0.845	0.98	0.871	0.588	0.466	1	0.798	1	1	1	1	1	1	0	1	0.374	1	1	1	1	1	1	1	1
DPYSL2	Copy Number Variation	LOSS	0.482	0.837	0.526	0.334	0.5	1	1	1	0.649	0.498	1	0.654	0.895	1	0.379	0.156	0.144	0.095	1	0.126	0.227	0	1	0.845	0.98	0.871	0.588	0.466	1	0.798	1	1	1	1	1	1	0	1	0.374	1	1	1	1	1	1	1	1
DPYSL3	Copy Number Variation	LOSS	0.482	0	0.526	0.334	0.5	1	1	1	0.649	0.498	1	0.654	0.895	1	0.379	0.156	0.144	0.095	1	0.126	0.227	0	1	0.845	0.98	0.871	0.588	0.466	1	0.798	1	1	1	1	1	1	0	1	0.374	1	1	1	1	1	1	1	1
DTYMK	Copy Number Variation	LOSS	0.047	0	0.459	0.667	0	1	0.003	1	0.683	0.661	1	0.655	0.924	1	0.03	0.125	0.076	0.091	1	0.995	0	0	1	0.845	1	0.871	0.696	0	1	0.798	1	1	1	1	1	1	0	1	0.374	1	1	1	1	1	1	1	1
DUT	Copy Number Variation	LOSS	0.047	0.272	0.629	1	0	0.02	0.402	0.061	0.36	0.515	0.036	0.982	0.968	0.071	0.966	0.125	0.113	0.089	0.052	0.995	0	0	0.02	0.845	0.776	0.871	0.694	0.327	0.051	0.798	0.102	0.052	0.061	0.111	0.071	0.122	0	0.04	0.374	0.081	0.051	0.021	0.051	0.02	0.03	0.041	0
EBP	Copy Number Variation	GAIN	0.118	0.328	0.424	1	0.5	1	0.626	1	0.633	0.632	1	0.982	0.918	1	0.521	0.179	0.021	0.091	1	0.996	0.144	0.002	1	0.845	0.433	0.871	0.942	0	1	0.798	1	1	1	1	1	1	0	1	0.374	1	1	1	1	1	1	1	1
ECH1	Copy Number Variation	NEUT	0.247	0.568	0.459	0.667	0	0.019	0.003	0.061	0.683	0.661	0.035	0.655	0.924	0.071	0.03	0.125	0.076	0.091	0.052	0.995	0	0	0.02	0.845	1	0.871	0.696	0	0.051	0.798	0.102	0.052	0.061	0.111	0.071	0.122	0	0.04	0.374	0.081	0.051	0.021	0.051	0.02	0.03	0.041	0
ECHDC2	Copy Number Variation	LOSS	0.953	0.315	0.459	0.667	0.5	0.04	0.003	0.071	0.683	0.661	0.058	0.655	0.924	0.102	0.03	0.125	0.076	0.091	0.062	0.995	0	0	0.051	0.845	1	0.871	0.696	0	0.061	0.798	0.112	0.082	0.071	0.121	0.081	0.133	0	0.071	0.374	0.091	0.082	0.052	0.081	0.051	0.061	0.061	0.031
ECHS1	Copy Number Variation	LOSS	0.235	0.645	0.671	1	0	0.011	0.173	0.051	0.49	0.625	0.033	0.982	0.924	0.102	0.03	0.063	0.02	0.097	0.021	1	0.144	0	0.051	0.84	0.987	0.871	0.586	0	0.02	0.798	0.092	0.072	0.031	0.081	0.04	0.092	0	0.061	0.373	0.051	0.082	0.031	0.081	0.04	0.051	0.02	0.031
EHMT1	Copy Number Variation	LOSS	0.576	0.492	0.459	0.667	0	0.059	0.003	0.121	0.683	0.661	0.083	0.655	0.924	0.102	0.03	0.125	0.076	0.091	0.072	0.995	0	0	0.101	0.845	1	0.871	0.696	0	0.071	0.798	0.143	0.124	0.082	0.131	0.091	0.143	0	0.111	0.374	0.101	0.133	0.082	0.131	0.091	0.101	0.041	0.082
EHMT2	Copy Number Variation	NEUT	0.576	0.172	0.459	0.667	0	0.059	0.003	0.121	0.683	0.661	0.083	0.655	0.924	0.102	0.03	0.125	0.076	0.091	0.072	0.995	0	0	0.101	0.845	1	0.871	0.696	0	0.071	0.798	0.143	0.124	0.082	0.131	0.091	0.143	0	0.111	0.374	0.101	0.133	0.082	0.131	0.091	0.101	0.041	0.082
ELOVL4	Copy Number Variation	LOSS	0.165	0.168	0.459	1	0.75	1	0.016	1	0.535	0.541	1	0.982	0.918	1	0	0.156	0.015	0.095	1	0.995	0.144	0	1	0.845	0.567	0.871	0.694	0	1	0.798	1	1	1	1	1	1	0	1	0.374	1	1	1	1	1	1	1	1
ENO1	Copy Number Variation	LOSS	0.741	0.188	0.64	0.667	0.25	0.013	0.006	0.071	0.269	0.831	0.028	0.655	0.915	0.082	0.001	0.222	0.038	0.04	0.062	0.996	1	0	0.03	0.595	1	0.96	0.457	0	0.061	1	0.071	0.062	0.041	0.121	0.071	0.133	0	0.051	0.291	0.091	0.061	0.031	0.061	0.03	0.04	0.031	0.01
ENO2	Copy Number Variation	NEUT	0.741	0.387	0.581	0.667	0.25	0.013	0.006	0.071	0.269	0.831	0.028	0.655	0.915	0.082	0.001	0.222	0.038	0.04	0.062	0.996	1	0	0.03	0.595	1	0.96	0.457	0	0.061	1	0.071	0.062	0.041	0.121	0.071	0.133	0	0.051	0.291	0.091	0.061	0.031	0.061	0.03	0.04	0.031	0.01
ENO3	Copy Number Variation	LOSS	0.741	0	0.657	0.667	0.25	0.013	0.006	0.071	0.269	0.831	0.028	0.655	0.915	0.082	0.001	0.222	0.038	0.04	0.062	0.996	1	0	0.03	0.595	1	0.96	0.457	0	0.061	1	0.071	0.062	0.041	0.121	0.071	0.133	0	0.051	0.291	0.091	0.061	0.031	0.061	0.03	0.04	0.031	0.01
ENPP1	Copy Number Variation	LOSS	0.282	0.083	0.732	0.459	0.5	1	0.497	1	0.747	0.399	1	0.982	1	1	0.521	0.125	0.071	0.097	1	0.996	0.144	0	1	0.845	0.776	0.871	0.588	0.257	1	0.798	1	1	1	1	1	1	0	1	0.377	1	1	1	1	1	1	1	1
ENPP2	Copy Number Variation	GAIN	0.282	0.002	0.459	0.459	0.5	1	0.497	1	0.747	0.399	1	0.982	1	1	0.521	0.125	0.071	0.097	1	0.996	0.144	0	1	0.845	0.776	0.871	0.588	0.257	1	0.798	1	1	1	1	1	1	0	1	0.377	1	1	1	1	1	1	1	1
ENPP3	Copy Number Variation	LOSS	0.282	0	0.459	0.459	0.5	1	0.497	1	0.747	0.399	1	0.982	1	1	0.521	0.125	0.071	0.097	1	0.996	0.144	0	1	0.845	0.776	0.871	0.588	0.257	1	0.798	1	1	1	1	1	1	0	1	0.377	1	1	1	1	1	1	1	1
ENTPD1	Copy Number Variation	LOSS	0.047	0	0.459	0.667	0	0.02	0.003	0.061	0.683	0.661	0.035	0.655	0.924	0.071	0.03	0.125	0.076	0.091	0.052	0.995	0	0	0	0.845	1	0.871	0.696	0	0.051	0.798	0.102	0.052	0.061	0.111	0.071	0.122	0	0.04	0.374	0.081	0.051	0.021	0.051	0.02	0.03	0.041	0
ENTPD2	Copy Number Variation	LOSS	0.047	0	0.459	0.667	0	0.02	0.003	0.061	0.683	0.661	0.035	0.655	0.924	0.071	0.03	0.125	0.076	0.091	0.052	0.995	0	0	0	0.845	1	0.871	0.696	0	0.051	0.798	0.102	0.052	0.061	0.111	0.071	0.122	0	0.04	0.374	0.081	0.051	0.021	0.051	0.02	0.03	0.041	0
ENTPD6	Copy Number Variation	GAIN	0.047	0.018	0.459	0.667	0	0.02	0.003	0.061	0.683	0.661	0.035	0.655	0.924	0.071	0.03	0.125	0.076	0.091	0.052	0.995	0	0	0	0.845	1	0.871	0.696	0	0.051	0.798	0.102	0.052	0.061	0.111	0.071	0.122	0	0.04	0.374	0.081	0.051	0.021	0.051	0.02	0.03	0.041	0
EPX	Copy Number Variation	NEUT	0.906	0	0.526	0.667	0.5	1	0.387	1	0.65	0.541	1	0.655	0.966	1	0.462	0.179	0.08	0.095	1	0.995	0.144	0	1	0.845	0.776	0.871	0.588	0.023	1	0.798	1	1	1	1	1	1	0	1	0.374	1	1	1	1	1	1	1	1
ESD	Copy Number Variation	LOSS	0.176	0	0.459	0.667	0	1	0.003	1	0.687	0.661	1	0.654	0.924	1	0	0.125	0.015	0.094	1	0.996	0.05	0	1	0.845	1	0.871	0.694	0	1	0.798	1	1	1	1	1	1	0	1	0.374	1	1	1	1	1	1	1	1
ETFA	Copy Number Variation	LOSS	0.965	0.712	0.459	1	0.75	0.021	0.294	0.061	0.479	0.629	0.044	0.982	0.956	0.112	0.475	0.125	0.019	0.077	0.031	0.996	0	0	0.061	0.845	0.766	0.871	0.588	0	0.031	0.798	0.102	0.082	0.041	0.091	0.051	0.102	0	0.071	0.374	0.061	0.092	0.041	0.091	0.051	0.061	0.031	0.041
ETFDH	Copy Number Variation	LOSS	0.965	0.447	0.459	1	0.75	1	0.294	1	0.479	0.629	1	0.982	0.956	1	0.475	0.125	0.019	0.077	1	0.996	0	0	1	0.845	0.766	0.871	0.588	0	1	0.798	1	1	1	1	1	1	0	1	0.374	1	1	1	1	1	1	1	1
ETNK1	Copy Number Variation	NEUT	0.2	0.528	0.526	0.559	0.5	1	0.122	1	0.569	0.56	1	0.982	0.218	1	0.017	0.156	0.875	0.082	1	0.001	0.144	0	1	0.845	0.857	0.871	0.694	0.825	1	0.798	1	1	1	1	1	1	0	1	0.374	1	1	1	1	1	1	1	1
ETNK2	Copy Number Variation	GAIN	0.2	0.185	0.526	0.559	0.5	1	0.122	1	0.569	0.56	1	0.982	0.218	1	0.017	0.156	0.875	0.082	1	0.001	0.144	0	1	0.845	0.857	0.871	0.694	0.825	1	0.798	1	1	1	1	1	1	0	1	0.374	1	1	1	1	1	1	1	1
EXT2	Copy Number Variation	NEUT	0.435	0.377	0.459	0.667	0.75	1	0.003	1	0.683	0.661	1	0.655	0.924	1	0.03	0.125	0.076	0.091	1	0.995	0	0	1	0.845	1	0.871	0.696	0	1	0.798	1	1	1	1	1	1	0	1	0.374	1	1	1	1	1	1	1	1
EXTL1	Copy Number Variation	LOSS	0.435	0.01	0.459	0.667	0.75	1	0.003	1	0.683	0.661	1	0.655	0.924	1	0.03	0.125	0.076	0.091	1	0.995	0	0	1	0.845	1	0.871	0.696	0	1	0.798	1	1	1	1	1	1	0	1	0.374	1	1	1	1	1	1	1	1
EXTL2	Copy Number Variation	LOSS	0.435	0.436	0.459	0.667	0.75	1	0.003	1	0.683	0.661	1	0.655	0.924	1	0.03	0.125	0.076	0.091	1	0.995	0	0	1	0.845	1	0.871	0.696	0	1	0.798	1	1	1	1	1	1	0	1	0.374	1	1	1	1	1	1	1	1
EXTL3	Copy Number Variation	LOSS	0.435	0.173	0.459	0.667	0.75	1	0.003	1	0.683	0.661	1	0.655	0.924	1	0.03	0.125	0.076	0.091	1	0.995	0	0	1	0.845	1	0.871	0.696	0	1	0.798	1	1	1	1	1	1	0	1	0.374	1	1	1	1	1	1	1	1
FADS2	Copy Number Variation	NEUT	0.165	0.087	0.459	1	0.75	1	0.151	1	0.654	0.609	1	0.982	0.918	1	0.441	0.564	0.021	0.089	1	0.995	0.055	0	1	0.845	0.791	0.871	0.694	0	1	0.798	1	1	1	1	1	1	0	1	0.374	1	1	1	1	1	1	1	1
FAH	Copy Number Variation	LOSS	0.176	0	0.496	1	0	1	0.077	1	0.683	0.546	1	0.982	0.907	1	0.019	0.191	0.018	0.092	1	0.996	0.144	0	1	0.832	1	0.871	0.688	0	1	0.798	1	1	1	1	1	1	0	1	0.373	1	1	1	1	1	1	1	1
FASN	Copy Number Variation	NEUT	0.353	0.024	0.459	0.176	0	0.045	0.253	0.081	0.75	0.491	0.064	0.655	0.918	0.112	0.462	0.125	0.157	0.097	0.062	0.995	0.144	0.002	0.061	0.845	0.987	0.871	0.588	0.439	0.061	0.798	0.122	0.093	0.071	0.121	0.081	0.133	0	0.081	0.374	0.091	0.092	0.062	0.091	0.061	0.071	0.061	0.041
FBP1	Copy Number Variation	LOSS	0.741	0.449	0.61	1	0.25	0.048	0.003	0.101	0.756	0.552	0.058	0.982	0.924	0.031	0.445	0.179	0.015	0.096	0.093	0.996	0.144	0	0.061	0.845	0.963	0.871	0.588	0	0.092	0.798	0.082	0.093	0.092	0.152	0.081	0.163	1	0.081	0.374	0.121	0.092	0.062	0.081	0.061	0.071	0.082	0.041
FBP2	Copy Number Variation	LOSS	0.741	0	0.588	1	0.25	0.048	0.003	0.101	0.756	0.552	0.058	0.982	0.924	0.031	0.445	0.179	0.015	0.096	0.093	0.996	0.144	0	0.061	0.845	0.963	0.871	0.588	0	0.092	0.798	0.082	0.093	0.092	0.152	0.081	0.163	1	0.081	0.374	0.121	0.092	0.062	0.081	0.061	0.071	0.082	0.041
FDFT1	Copy Number Variation	LOSS	0.118	0.238	0.496	0	0.5	0.022	0.107	0.081	0.171	0.153	0.044	0.666	0.907	0.112	0.025	0.243	0.244	0.364	0.031	0.001	0.29	0.953	0.061	0.183	0.307	0.029	0	0	0.031	0.017	0.102	0.082	0.041	0.091	0.051	0.102	0	0.071	0	0.061	0.092	0.041	0.091	0.051	0.061	0.031	0.041
FDPS	Copy Number Variation	GAIN	0.118	0.691	0.496	0	0.5	1	0.107	1	0.171	0.153	1	0.666	0.907	1	0.025	0.243	0.244	0.364	1	0.001	0.29	0.953	1	0.183	0.307	0.029	0	0	1	0.017	1	1	1	1	1	1	0	1	0	1	1	1	1	1	1	1	1
FECH	Copy Number Variation	LOSS	0.471	0.434	0.526	0.667	0.5	1	0.199	1	0.545	0.609	1	0.655	0.934	1	0.405	0.179	0.097	0.082	1	0.995	0	0.002	1	0.845	0.697	0.871	0.942	0	1	0.798	1	1	1	1	1	1	0.929	1	0.374	1	1	1	1	1	1	1	1
FH	Copy Number Variation	GAIN	0.153	0.58	0.637	0.667	0.25	0.032	0.003	0.101	0.683	0.661	0.042	0.655	0.924	0.092	0.03	0.125	0.076	0.091	0.093	0.995	0	0	0.101	0.845	1	0.871	0.696	0	0.092	0.798	0.061	0.134	0.051	0.152	0.061	0.163	0	0.121	0.374	0.121	0.112	0.031	0.061	0.081	0.091	0.041	0.082
FLAD1	Copy Number Variation	GAIN	0.859	0.416	0.23	0.667	0.5	1	0.188	1	0.351	0.937	1	0.655	0.907	1	0.49	0.156	0.019	0.077	1	0.995	0	0	1	0.845	1	0.871	0.696	0	1	0.798	1	1	1	1	1	1	0.528	1	0.374	1	1	1	1	1	1	1	1
FOLR1	Copy Number Variation	NEUT	0	0.031	0.459	1	1	1	0.023	1	0.657	0.633	0.917	0.982	0.924	1	0.03	0.125	0.049	0.092	1	0.996	0	0	1	0.845	0.987	0.871	0.694	0	1	0.798	1	1	1	1	1	1	0	1	0.374	1	1	1	1	1	1	1	1
FOLR3	Copy Number Variation	NEUT	0	0.032	0.459	1	1	1	0.023	1	0.657	0.633	0.917	0.982	0.924	1	0.03	0.125	0.049	0.092	1	0.996	0	0	1	0.845	0.987	0.871	0.694	0	1	0.798	1	1	1	1	1	1	0	1	0.374	1	1	1	1	1	1	1	1
FPGS	Copy Number Variation	LOSS	0.306	0.282	0.526	0.191	0.5	1	0.003	1	0.758	0.541	0.916	0.654	0.977	1	0.03	0.179	0.045	0.095	1	0.996	0	0	1	0.845	0.567	0.871	0.694	0.163	1	0.798	1	1	1	1	1	1	0	1	0.374	1	1	1	1	1	1	1	1
FPGT	Copy Number Variation	LOSS	0.753	0.394	0.526	0.667	0.5	0.066	0.003	0.141	0.683	0.661	0.093	0.655	0.924	0.071	0.03	0.125	0.076	0.091	0.093	0.995	0	0	0.121	0.845	1	0.871	0.696	0	0.092	0.798	0.122	0.052	0.102	0.152	0.111	0.163	0	0.04	0.374	0.121	0.153	0.103	0.121	0.111	0.121	0.041	0.102
FTCD	Copy Number Variation	NEUT	0.553	0.004	0.526	1	0	1	0.033	1	0.527	0.609	0.915	0.982	0.934	1	0.03	0.18	0.282	0.092	1	0.995	0	0	1	0.837	0.987	0.864	0.585	0.414	1	0.798	1	1	1	1	1	1	0	1	0.372	1	1	1	1	1	1	1	1
FUCA1	Copy Number Variation	LOSS	0.059	0	0.69	0.667	0.75	0.02	0.003	0.061	0.683	0.661	0.036	0.655	0.924	0.071	0.03	0.125	0.076	0.091	0.052	0.995	0	0	0.02	0.845	1	0.871	0.696	0	0.051	0.798	0.102	0.052	0.061	0.111	0.071	0.122	0	0.04	0.374	0.081	0.051	0.021	0.051	0.02	0.03	0.041	0
FUCA2	Copy Number Variation	LOSS	0.059	0.589	0.459	0.667	0.75	0.02	0.003	0.061	0.683	0.661	0.035	0.655	0.924	0.071	0.03	0.125	0.076	0.091	0.052	0.995	0	0	0	0.845	1	0.871	0.696	0	0.051	0.798	0.102	0.052	0.061	0.111	0.071	0.122	0	0.04	0.374	0.081	0.051	0.021	0.051	0.02	0.03	0.041	0
FUK	Copy Number Variation	LOSS	0.753	0.249	0.526	0.667	0.5	1	0.003	1	0.683	0.661	1	0.655	0.924	1	0.03	0.125	0.076	0.091	1	0.995	0	0	1	0.845	1	0.871	0.696	0	1	0.798	1	1	1	1	1	1	0	1	0.374	1	1	1	1	1	1	1	1
FUT3	Copy Number Variation	NEUT	0.294	0	0.459	0.667	0.75	0.077	0.003	0.152	0.683	0.661	0.104	0.655	0.924	0.082	0.03	0.125	0.076	0.091	0.103	0.995	0	0	0.131	0.845	1	0.871	0.696	0	0.102	0.798	0.133	0.062	0.112	0.162	0.121	0.173	0	0.051	0.374	0.131	0.163	0.113	0.131	0.121	0.131	0.051	0.112
FUT8	Copy Number Variation	LOSS	0.188	0.323	0.459	0.667	0.5	0.077	0.003	0.152	0.683	0.661	0.104	0.655	0.924	0.082	0.03	0.125	0.076	0.091	0.103	0.995	0	0	0.131	0.845	1	0.871	0.696	0	0.102	0.798	0.133	0.062	0.112	0.162	0.121	0.173	0	0.051	0.374	0.131	0.163	0.113	0.131	0.121	0.131	0.051	0.112
FUT9	Copy Number Variation	LOSS	0.294	0	0.459	0.667	0.75	0.077	0.003	0.152	0.683	0.661	0.104	0.655	0.924	0.082	0.03	0.125	0.076	0.091	0.103	0.995	0	0	0.131	0.845	1	0.871	0.696	0	0.102	0.798	0.133	0.062	0.112	0.162	0.121	0.173	0	0.051	0.374	0.131	0.163	0.113	0.131	0.121	0.131	0.051	0.112
G6PC3	Copy Number Variation	LOSS	0.906	0.575	0.459	1	0.5	0.038	0.367	0.081	0.586	0.543	0.065	0.982	0.942	0.092	0.462	0.179	0.019	0.102	0.062	0.995	0.288	0	0.081	0.845	0.776	0.871	0.588	0	0.061	0.798	0.122	0.052	0.071	0.121	0.081	0.133	0	0.04	0.374	0.091	0.112	0.031	0.111	0.081	0.091	0.01	0.061
G6PD	Copy Number Variation	NEUT	0.612	0.366	0.676	0.14	0.25	0.069	0.613	0.131	0.633	0.456	0.077	0.654	0.997	0.02	0.952	0.797	0.163	0.096	0.124	0.996	0.144	0	0.091	0.845	0.987	0.871	0.588	0.552	0.122	0.798	0.092	0.124	0.102	0.182	0.091	0.194	0	0.111	0.374	0.152	0.122	0.093	0.091	0.091	0.101	0.092	0.071
GAD1	Copy Number Variation	LOSS	0.694	0.006	0.511	0.667	0.5	0.06	0.095	0.121	0.735	0.574	0.078	0.655	0.915	0.112	0	0.179	0.016	0.076	0.093	0.001	0	0.002	0.081	0.845	0.984	0.871	0.875	0	0.092	0.798	0.143	0.113	0.102	0.152	0.111	0.163	0	0.101	0.374	0.121	0.112	0.082	0.111	0.02	0.03	0.041	0.061
GAL3ST1	Copy Number Variation	LOSS	0.212	0.033	0.526	0.667	0.5	0.059	0.003	0.121	0.683	0.661	0.083	0.655	0.924	0.102	0.03	0.125	0.076	0.091	0.072	0.995	0	0	0.101	0.845	1	0.871	0.696	0	0.071	0.798	0.143	0.124	0.082	0.131	0.091	0.143	0	0.111	0.374	0.101	0.133	0.082	0.131	0.091	0.101	0.02	0.082
GALC	Copy Number Variation	LOSS	0.212	0.094	0.526	0.667	0.5	0.02	0.003	0.061	0.683	0.661	0.036	0.655	0.924	0.071	0.03	0.125	0.076	0.091	0.052	0.995	0	0	0.02	0.845	1	0.871	0.696	0	0.051	0.798	0.102	0.052	0.061	0.111	0.071	0.122	0	0.04	0.374	0.081	0.051	0.021	0.051	0.02	0.03	0.041	0
GALE	Copy Number Variation	LOSS	0.941	0.122	0.712	0.667	0.5	1	0.003	1	0.683	0.661	1	0.655	0.924	1	0.03	0.125	0.076	0.091	1	0.995	0	0	1	0.845	1	0.871	0.696	0	1	0.798	1	1	1	1	1	1	0	1	0.374	1	1	1	1	1	1	1	1
GALK1	Copy Number Variation	NEUT	0.941	0.004	0.547	1	0.5	0.144	0.08	0.202	0.53	0.798	0.149	0.982	0.924	0.051	0.49	0.156	0.019	0.076	0.196	0.995	0.144	0	0.162	0.845	0.791	0.871	0.942	0	0.194	0.798	0.163	0.196	0.173	0.253	0.162	0.265	0	0.182	0.374	0.222	0.194	0.165	0.162	0.162	0.172	0.163	0.143
GALK2	Copy Number Variation	LOSS	0.941	0.144	0.459	1	0.5	0.144	0.08	0.202	0.53	0.798	0.149	0.982	0.924	0.051	0.49	0.156	0.019	0.076	0.196	0.995	0.144	0	0.162	0.845	0.791	0.871	0.942	0	0.194	0.798	0.163	0.196	0.173	0.253	0.162	0.265	0	0.182	0.374	0.222	0.194	0.165	0.162	0.162	0.172	0.163	0.143
GALNS	Copy Number Variation	LOSS	0.212	0	0.459	0.667	0.5	0.02	0.003	0.061	0.683	0.661	0.036	0.655	0.924	0.071	0.03	0.125	0.076	0.091	0.052	0.995	0	0	0.02	0.845	1	0.871	0.696	0	0.051	0.798	0.102	0.052	0.061	0.111	0.071	0.122	0	0.04	0.374	0.081	0.051	0.021	0.051	0.02	0.03	0.041	0
GALNT1	Copy Number Variation	LOSS	0.376	0.562	0.459	0.667	0.75	1	0.003	1	0.683	0.661	1	0.655	0.924	1	0.03	0.125	0.076	0.091	1	0.995	0	0	1	0.845	1	0.871	0.696	0	1	0.798	1	1	1	1	1	1	0	1	0.374	1	1	1	1	1	1	1	1
GALNT10	Copy Number Variation	LOSS	0.376	0.47	0.459	0.667	0.75	1	0.003	1	0.683	0.661	1	0.655	0.924	1	0.03	0.125	0.076	0.091	1	0.995	0	0	1	0.845	1	0.871	0.696	0	1	0.798	1	1	1	1	1	1	0	1	0.374	1	1	1	1	1	1	1	1
GALNT12	Copy Number Variation	LOSS	0.376	0.2	0.459	0.667	0.75	1	0.003	1	0.683	0.661	1	0.655	0.924	1	0.03	0.125	0.076	0.091	1	0.995	0	0	1	0.845	1	0.871	0.696	0	1	0.798	1	1	1	1	1	1	0	1	0.374	1	1	1	1	1	1	1	1
GALNT13	Copy Number Variation	LOSS	0.376	0	0.459	0.667	0.75	1	0.003	1	0.683	0.661	1	0.655	0.924	1	0.03	0.125	0.076	0.091	1	0.995	0	0	1	0.845	1	0.871	0.696	0	1	0.798	1	1	1	1	1	1	0	1	0.374	1	1	1	1	1	1	1	1
GALNT14	Copy Number Variation	NEUT	0.376	0.155	0.459	0.667	0.75	1	0.003	1	0.683	0.661	1	0.655	0.924	1	0.03	0.125	0.076	0.091	1	0.995	0	0	1	0.845	1	0.871	0.696	0	1	0.798	1	1	1	1	1	1	0	1	0.374	1	1	1	1	1	1	1	1
GALNT2	Copy Number Variation	GAIN	0.376	0.418	0.459	0.667	0.75	1	0.003	1	0.683	0.661	1	0.655	0.924	1	0.03	0.125	0.076	0.091	1	0.995	0	0	1	0.845	1	0.871	0.696	0	1	0.798	1	1	1	1	1	1	0	1	0.374	1	1	1	1	1	1	1	1
GALNT3	Copy Number Variation	LOSS	0.376	0.002	0.459	0.667	0.75	1	0.003	1	0.683	0.661	1	0.655	0.924	1	0.03	0.125	0.076	0.091	1	0.995	0	0	1	0.845	1	0.871	0.696	0	1	0.798	1	1	1	1	1	1	0	1	0.374	1	1	1	1	1	1	1	1
GALNT5	Copy Number Variation	LOSS	0.376	0	0.459	0.667	0.75	1	0.003	1	0.683	0.661	1	0.655	0.924	1	0.03	0.125	0.076	0.091	1	0.995	0	0	1	0.845	1	0.871	0.696	0	1	0.798	1	1	1	1	1	1	0	1	0.374	1	1	1	1	1	1	1	1
GALNT6	Copy Number Variation	LOSS	0.376	0.194	0.459	0.667	0.75	1	0.003	1	0.683	0.661	1	0.655	0.924	1	0.03	0.125	0.076	0.091	1	0.995	0	0	1	0.845	1	0.871	0.696	0	1	0.798	1	1	1	1	1	1	0	1	0.374	1	1	1	1	1	1	1	1
GALNT7	Copy Number Variation	LOSS	0.376	0.395	0.459	0.667	0.75	1	0.003	1	0.683	0.661	1	0.655	0.924	1	0.03	0.125	0.076	0.091	1	0.995	0	0	1	0.845	1	0.871	0.696	0	1	0.798	1	1	1	1	1	1	0	1	0.374	1	1	1	1	1	1	1	1
GALNT9	Copy Number Variation	LOSS	0.376	0.001	0.459	0.667	0.75	1	0.003	1	0.683	0.661	1	0.655	0.924	1	0.03	0.125	0.076	0.091	1	0.995	0	0	1	0.845	1	0.871	0.696	0	1	0.798	1	1	1	1	1	1	0	1	0.374	1	1	1	1	1	1	1	1
GALT	Copy Number Variation	LOSS	0.941	0.091	0.627	0.667	0.5	1	0.233	1	0.711	0.603	1	0.655	0.936	1	0.03	0.125	0.027	0.091	1	0.001	0	0	1	0.845	0.832	0.871	0.588	0	1	0.798	1	1	1	1	1	1	1	1	0.377	1	1	1	1	1	1	1	1
GAMT	Copy Number Variation	LOSS	0.259	0.446	0.364	0.667	0	0.059	0.065	0.131	0.436	0.589	0.079	0.654	0.949	0.112	0.03	0.166	0.021	0.096	0.082	0.001	0.144	0.002	0.091	0.845	0.791	0.871	0.588	0	0.082	0.798	0.153	0.124	0.092	0.141	0.101	0.153	0	0.111	0.374	0.111	0.122	0.093	0.121	0.03	0.04	0.031	0.071
GANC	Copy Number Variation	LOSS	0.282	0.087	0.459	0.667	0.5	1	0.436	1	0.637	0.692	1	0.655	0.957	1	0.428	0.156	0.024	0.077	1	1	0.055	0.002	1	0.845	0.589	0.871	0.694	0	1	0.798	1	1	1	1	1	1	0	1	0.442	1	1	1	1	1	1	1	1
GAPDH	Copy Number Variation	NEUT	0.741	1	0.459	0.667	0.25	0.031	0.014	0.081	0.058	0.342	0.044	0.655	0.907	0.051	0.031	0.226	0.051	0.236	0.072	0.998	0.869	0	0.04	0.669	0.917	0.257	0.23	0	0.071	0.233	0.082	0.072	0.071	0.131	0.081	0.143	0	0.061	0.11	0.101	0.071	0.041	0.071	0.04	0.051	0.061	0.02
GAPDHS	Copy Number Variation	NEUT	0.741	0	0.459	0.667	0.25	0.031	0.014	0.081	0.058	0.342	0.044	0.655	0.907	0.051	0.031	0.226	0.051	0.236	0.072	0.998	0.869	0	0.04	0.669	0.917	0.257	0.23	0	0.071	0.233	0.082	0.072	0.071	0.131	0.081	0.143	0	0.061	0.11	0.101	0.071	0.041	0.071	0.04	0.051	0.061	0.02
GART	Copy Number Variation	NEUT	0.847	0.349	0.459	0.333	0	1	0.207	1	0.391	0.396	1	0.983	0.911	1	0.613	0.289	0.026	0.269	1	0.999	0.145	0.246	1	0.219	0.195	0.557	0	0	1	0.496	1	1	1	1	1	1	0	1	0	1	1	1	1	1	1	1	1
GATM	Copy Number Variation	LOSS	0.259	0	0.526	0.667	0	0.021	0.065	0.051	0.436	0.589	0.04	0.654	0.949	0.102	0.03	0.166	0.021	0.096	0.041	0.001	0.144	0.002	0.051	0.845	0.791	0.871	0.588	0	0.041	0.798	0.092	0.082	0.051	0.101	0.061	0.112	0	0.071	0.374	0.071	0.082	0	0.081	0.051	0.061	0.041	0.031
GBA3	Copy Number Variation	LOSS	0.929	0	0.576	0.667	0.75	1	0.003	1	0.683	0.661	1	0.655	0.924	1	0.03	0.125	0.076	0.091	1	0.995	0	0	1	0.845	1	0.871	0.696	0	1	0.798	1	1	1	1	1	1	0	1	0.374	1	1	1	1	1	1	1	1
GCDH	Copy Number Variation	NEUT	0.247	0.284	0.591	0.157	0	0	0	0.04	0.605	0.423	0.023	0.655	0.932	0.092	0	0.18	0.078	0.082	0.01	0.001	0.144	0	0.04	0.853	1	0.871	0.584	0.308	0.01	0.798	0.082	0.062	0.02	0.071	0.03	0.082	0	0.051	0.372	0.04	0.071	0.021	0.071	0.03	0.04	0.01	0.02
GCH1	Copy Number Variation	LOSS	0.788	0.393	0.526	0.12	0.5	0.02	0.128	0.061	0.828	0.457	0.036	0.654	0.956	0.071	0.017	0.125	0.163	0.096	0.052	0.001	0.144	0.002	0.02	0.845	0.987	0.871	0.694	0.573	0.051	0.798	0.102	0.052	0.061	0.111	0.071	0.122	0	0.04	0.374	0.081	0.051	0.021	0.051	0.02	0.03	0.041	0
GCK	Copy Number Variation	NEUT	0.741	0	0.698	0.667	0.25	0.091	0.003	0.152	0.683	0.661	0.096	0.655	0.924	0	0.03	0.125	0.076	0.091	0.144	0.995	0	0	0.111	0.845	1	0.871	0.696	0	0.143	0.798	0.112	0.144	0.122	0.202	0.111	0.214	0	0.131	0.374	0.172	0.143	0.113	0.111	0.111	0.121	0.112	0.092
GCLC	Copy Number Variation	NEUT	0.812	0	0.526	1	0.5	0.009	0.151	0.101	0.67	0.501	0.028	0.982	0.947	0.082	0.451	0.156	0.307	0.091	0.052	0.995	0.144	0	0.081	0.845	1	0.871	0.696	0.163	0.051	0.798	0.061	0.103	0.01	0.111	0.061	0.122	0	0.091	0.377	0.081	0.112	0.052	0.061	0.071	0.081	0	0.061
GCLM	Copy Number Variation	LOSS	0.812	0.641	0.526	1	0.5	0.009	0.151	0.101	0.67	0.501	0.028	0.982	0.947	0.082	0.451	0.156	0.307	0.091	0.052	0.995	0.144	0	0.081	0.845	1	0.871	0.696	0.163	0.051	0.798	0.061	0.103	0.01	0.111	0.061	0.122	0	0.091	0.377	0.081	0.112	0.052	0.061	0.071	0.081	0	0.061
GCNT1	Copy Number Variation	LOSS	0.376	0.211	0.459	0.667	0.75	1	0.003	1	0.683	0.661	1	0.655	0.924	1	0.03	0.125	0.076	0.091	1	0.995	0	0	1	0.845	1	0.871	0.696	0	1	0.798	1	1	1	1	1	1	0	1	0.374	1	1	1	1	1	1	1	1
GCNT2	Copy Number Variation	NEUT	0.294	0.168	0.459	0.667	0.75	1	0.003	1	0.683	0.661	1	0.655	0.924	1	0.03	0.125	0.076	0.091	1	0.995	0	0	1	0.845	1	0.871	0.696	0	1	0.798	1	1	1	1	1	1	0	1	0.374	1	1	1	1	1	1	1	1
GCNT3	Copy Number Variation	LOSS	0.376	0.036	0.459	0.667	0.75	1	0.003	1	0.683	0.661	1	0.655	0.924	1	0.03	0.125	0.076	0.091	1	0.995	0	0	1	0.845	1	0.871	0.696	0	1	0.798	1	1	1	1	1	1	0	1	0.374	1	1	1	1	1	1	1	1
GDA	Copy Number Variation	LOSS	0.541	0	0.575	0.429	0.75	0.048	0.154	0.121	0.633	0.389	0.079	0.982	0.974	0.082	0.03	0.564	0.204	0.089	0.072	0.995	0.144	0	0.101	0.845	1	0.871	0.588	0.633	0.071	0.798	0.122	0	0.082	0.131	0.091	0.143	0	0.02	0.374	0.101	0.133	0.082	0.121	0.091	0.101	0.02	0.082
GFPT1	Copy Number Variation	NEUT	0.329	0.61	0.526	0.333	0.5	0.962	0.239	1	0.657	0.494	0.957	0.982	0.974	1	0.03	0.125	0.168	0.097	1	0.996	0.144	0.001	1	0.845	1	0.871	0.588	0.633	1	0.798	1	1	0	1	1	1	0	1	0.374	1	1	1	1	1	1	1	1
GFPT2	Copy Number Variation	NEUT	0.329	0.214	0.526	0.333	0.5	0.962	0.239	1	0.657	0.494	0.957	0.982	0.974	1	0.03	0.125	0.168	0.097	1	0.996	0.144	0.001	1	0.845	1	0.871	0.588	0.633	1	0.798	1	1	0	1	1	1	0	1	0.374	1	1	1	1	1	1	1	1
GGPS1	Copy Number Variation	GAIN	0.118	0.605	0.394	0.667	0.5	1	0.003	1	0.683	0.661	1	0.655	0.924	1	0.03	0.125	0.076	0.091	1	0.995	0	0	1	0.845	1	0.871	0.696	0	1	0.798	1	1	1	1	1	1	0	1	0.374	1	1	1	1	1	1	1	1
GGT1	Copy Number Variation	LOSS	0.812	0.096	0.459	0.168	0.5	0.023	0.128	0.081	0.633	0.521	0.036	0.655	1	0.102	0.445	0.564	0.183	0.092	0.072	0.996	0.144	0	0.051	0.845	1	0.871	0.588	0.552	0.071	0.798	0.082	0.082	0.061	0.131	0.081	0.143	0	0.071	0.374	0.101	0.082	0.041	0.081	0.03	0.04	0.051	0.031
GGT5	Copy Number Variation	LOSS	0.494	0	0.459	0.18	0.5	0.052	0.234	0.141	0.633	0.46	0.07	0.654	0.994	0.122	0.03	0.748	0.039	0.096	0.093	1	0.144	0	0.121	0.845	0.776	0.871	0.588	0.133	0.092	0.798	0.102	0.144	0.051	0.152	0.101	0.163	0	0.131	0.374	0.121	0.153	0.093	0.101	0.111	0.121	0.041	0.102
GK	Copy Number Variation	NEUT	0.2	0.123	0.64	0.667	0.5	1	0.003	1	0.683	0.661	1	0.655	0.924	1	0.03	0.125	0.076	0.091	1	0.995	0	0	1	0.845	1	0.871	0.696	0	1	0.798	1	1	1	1	1	1	0	1	0.374	1	1	1	1	1	1	1	1
GLA	Copy Number Variation	NEUT	0.212	0.444	0.459	0.667	0.5	0.02	0.003	0.061	0.683	0.661	0.036	0.655	0.924	0.071	0.03	0.125	0.076	0.091	0.052	0.995	0	0	0.02	0.845	1	0.871	0.696	0	0.051	0.798	0.102	0.052	0.061	0.111	0.071	0.122	0	0.04	0.374	0.081	0.051	0.021	0.051	0.02	0.03	0.041	0
GLDC	Copy Number Variation	LOSS	0.4	0.042	0.459	1	0.5	0.021	0.073	0.061	0.71	0.495	0.044	0.982	0.918	0.112	0.03	0.748	0.164	0.096	0.031	0.995	0.144	0	0.061	0.845	0.987	0.871	0.588	0.066	0.031	0.798	0.102	0.082	0.041	0.091	0.051	0.102	0	0.071	0.374	0.061	0.092	0.041	0.091	0.051	0.061	0.031	0.041
GLO1	Copy Number Variation	NEUT	0.271	0.805	0.818	0.401	0.25	0.07	0.299	0.152	0.657	0.495	0.082	0.982	0.971	0.143	0.03	0.179	0.144	0.096	0.113	0.996	0.144	0	0.121	0.845	0.776	0.871	0.588	0.466	0.112	0.798	0.112	0.155	0.102	0.172	0.111	0.184	0	0.141	0.374	0.141	0.153	0.082	0.111	0.061	0.071	0.061	0.102
GLRX	Copy Number Variation	LOSS	0.988	0.359	0.694	0.334	0.75	1	0.128	1	0.583	0.401	1	0.939	0.966	1	0.03	0.748	0.102	0.096	1	0.054	0.144	0.002	1	0.845	1	0.871	0.588	0.349	1	0.798	1	1	1	1	1	1	0	1	0.374	1	1	1	1	1	1	1	1
GLRX2	Copy Number Variation	GAIN	0.988	0.629	0.633	0.334	0.75	1	0.128	1	0.583	0.401	1	0.939	0.966	1	0.03	0.748	0.102	0.096	1	0.054	0.144	0.002	1	0.845	1	0.871	0.588	0.349	1	0.798	1	1	1	1	1	1	0	1	0.374	1	1	1	1	1	1	1	1
GLS	Copy Number Variation	LOSS	0.682	0	0.459	0.546	0	0.008	0.358	0.04	0.731	0.533	0.027	0.982	0.956	0.071	0.451	0.125	0.089	0.059	0.031	0.995	0.144	0.002	0.02	0.845	0.987	0.871	1	0.34	0.031	0.798	0.082	0.052	0.041	0.091	0.051	0.102	0	0.04	0.374	0.061	0.051	0.021	0.051	0.02	0.03	0.031	0
GLS2	Copy Number Variation	LOSS	0.682	0.004	0.459	0.546	0	0.008	0.358	0.04	0.731	0.533	0.027	0.982	0.956	0.071	0.451	0.125	0.089	0.059	0.031	0.995	0.144	0.002	0.02	0.845	0.987	0.871	1	0.34	0.031	0.798	0.082	0.052	0.041	0.091	0.051	0.102	0	0.04	0.374	0.061	0.051	0.021	0.051	0.02	0.03	0.031	0
GLUD1	Copy Number Variation	LOSS	0.682	0.753	0.648	0.667	0	0.032	0.003	0.071	0.528	0.604	0.054	0.655	0.502	0.122	0	0.125	0.473	0.096	0.041	0.995	0.144	0.001	0.071	0.845	0.987	0.871	0.88	0	0.041	0.798	0.112	0.093	0.051	0.101	0.061	0.112	0	0.081	0.374	0.071	0.102	0.052	0.101	0.061	0.071	0.041	0.051
GLUD2	Copy Number Variation	NEUT	0.682	0	0.659	0.667	0	0.032	0.003	0.071	0.528	0.604	0.054	0.655	0.502	0.122	0	0.125	0.473	0.096	0.041	0.995	0.144	0.001	0.071	0.845	0.987	0.871	0.88	0	0.041	0.798	0.112	0.093	0.051	0.101	0.061	0.112	0	0.081	0.374	0.071	0.102	0.052	0.101	0.061	0.071	0.041	0.051
GLUL	Copy Number Variation	GAIN	0.682	0.467	0.459	0.667	0	0.009	0.023	0.101	0.544	0.79	0.028	0.654	0.942	0.082	0	0.179	0.021	0.091	0.052	0.001	0	0	0.081	0.845	0.987	0.871	0.694	0	0.051	0.798	0.061	0.103	0.01	0.111	0.061	0.122	0.528	0.091	0.442	0.081	0.112	0.052	0.061	0.071	0.081	0	0.061
GMDS	Copy Number Variation	NEUT	0.753	0	0.526	0.667	0.5	0.045	0.003	0.121	0.683	0.661	0.072	0.655	0.924	0.051	0.03	0.125	0.076	0.091	0.072	0.995	0	0	0.101	0.845	1	0.871	0.696	0	0.071	0.798	0.102	0.031	0.082	0.131	0.091	0.143	0	0.02	0.374	0.101	0.133	0.082	0.101	0.091	0.101	0.02	0.082
GMPPA	Copy Number Variation	LOSS	0.753	0.472	0.526	0.667	0.5	0.069	0.003	0.131	0.683	0.661	0.078	0.655	0.924	0.041	0.03	0.125	0.076	0.091	0.124	0.995	0	0	0.091	0.845	1	0.871	0.696	0	0.122	0.798	0.092	0.124	0.102	0.182	0.091	0.194	0	0.111	0.374	0.152	0.122	0.093	0.091	0.091	0.101	0.092	0.071
GMPR	Copy Number Variation	NEUT	0.047	0.008	0.459	0.245	0	0.028	0.124	0.101	0.657	0.461	0.058	0.655	0.144	0.061	0.15	0.125	0.848	0.097	0.052	0.996	0.144	0.002	0.081	0.845	0.987	0.871	0.588	0.567	0.051	0.798	0.102	0.01	0.061	0.111	0.071	0.122	0	0	0.379	0.081	0.112	0.062	0.101	0.071	0.081	0	0.061
GMPR2	Copy Number Variation	LOSS	0.047	0.53	0.459	0.245	0	0.028	0.124	0.101	0.657	0.461	0.058	0.655	0.144	0.061	0.15	0.125	0.848	0.097	0.052	0.996	0.144	0.002	0.081	0.845	0.987	0.871	0.588	0.567	0.051	0.798	0.102	0.01	0.061	0.111	0.071	0.122	0	0	0.379	0.081	0.112	0.062	0.101	0.071	0.081	0	0.061
GMPS	Copy Number Variation	GAIN	0.047	0.393	0.459	0.667	0	0.037	0.263	0.101	0.373	0.388	0.061	0.655	0.888	0.071	0.037	0.103	0.004	0.274	0.052	0.999	0.145	0.001	0.081	0.31	0.099	0.458	0	0	0.051	0.405	0.112	0.103	0.061	0.111	0.071	0.122	0	0.091	0	0.081	0.112	0.062	0.111	0.071	0.081	0.02	0.061
GNE	Copy Number Variation	LOSS	0.329	0.477	0.414	0.455	0.5	1	0.22	1	0.735	0.563	1	0.982	0.956	1	0	0.156	0.076	0.096	1	0.001	0.144	0	1	0.845	1	0.871	0.588	0.308	1	0.798	1	1	1	1	1	1	0	1	0.374	1	1	1	1	1	1	1	1
GNMT	Copy Number Variation	NEUT	0.4	0.006	0.459	0.198	0.5	0.038	0.008	0.111	0.588	0.572	0.058	0.654	0.908	0.092	0.169	0.125	0.359	0.092	0.062	0.995	0.144	0	0.071	0.845	0.776	0.871	0.588	0.199	0.061	0.798	0.133	0.103	0.071	0.121	0.081	0.133	0	0.091	0.374	0.091	0.102	0.072	0.101	0.01	0.02	0.01	0.051
GNPDA1	Copy Number Variation	LOSS	0.329	0.598	0.459	0.371	0.5	0.059	0.559	0.121	0.657	0.528	0.068	0.982	0.997	0.031	0.491	0.179	0.202	0.082	0.113	0.996	0.055	0.002	0.081	0.845	0.936	0.871	0.588	0.599	0.112	0.798	0.082	0.113	0.092	0.172	0.081	0.184	0	0.101	0.374	0.141	0.112	0.082	0.081	0.081	0.091	0.082	0.061
GNPDA2	Copy Number Variation	LOSS	0.329	0.346	0.459	0.371	0.5	0.059	0.559	0.121	0.657	0.528	0.068	0.982	0.997	0.031	0.491	0.179	0.202	0.082	0.113	0.996	0.055	0.002	0.081	0.845	0.936	0.871	0.588	0.599	0.112	0.798	0.082	0.113	0.092	0.172	0.081	0.184	0	0.101	0.374	0.141	0.112	0.082	0.081	0.081	0.091	0.082	0.061
GNPNAT1	Copy Number Variation	LOSS	0.329	0.616	0.585	0.518	0.5	0.059	0.003	0.121	0.693	0.491	0.068	0.982	0.947	0.031	0.03	0.179	0.34	0.097	0.113	0.001	0.144	0.001	0.081	0.845	0.776	0.871	0.588	0.689	0.112	0.798	0.082	0.113	0.092	0.172	0.081	0.184	0	0.101	0.376	0.141	0.112	0.082	0.081	0.081	0.091	0.082	0.061
GOT1	Copy Number Variation	LOSS	0.176	0.567	0.459	1	0	0.009	0.363	0.101	0.735	0.52	0.028	0.982	0.956	0.082	0.475	0.56	0.021	0.091	0.052	0.996	0	0	0.081	0.845	0.987	0.871	0.694	0	0.051	0.798	0.061	0.103	0.01	0.111	0.061	0.122	0.929	0.091	0.376	0.081	0.112	0.052	0.061	0.071	0.081	0	0.061
GOT2	Copy Number Variation	LOSS	0.176	0.505	0.496	0.667	0	0.013	0.003	0.101	0.683	0.661	0.028	0.655	0.924	0.082	0.03	0.125	0.076	0.091	0.062	0.995	0	0	0.091	0.845	1	0.871	0.696	0	0.061	0.798	0.051	0.113	0.02	0.121	0.051	0.133	0	0.101	0.374	0.091	0.102	0.041	0.051	0.071	0.081	0.01	0.071
GPD1	Copy Number Variation	LOSS	0.2	0	0.74	0.667	0.5	0.043	0.003	0.101	0.683	0.661	0.053	0.655	0.924	0.041	0.03	0.125	0.076	0.091	0.093	0.995	0	0	0.061	0.845	1	0.871	0.696	0	0.092	0.798	0.071	0.093	0.082	0.152	0.071	0.163	0	0.081	0.374	0.121	0.092	0.062	0.071	0.061	0.071	0.071	0.041
GPD2	Copy Number Variation	LOSS	0.741	0.521	0.547	1	0.25	0.053	0.01	0.111	0.586	0.4	0.064	0.982	1	0.051	0	0.156	0.061	0.092	0.103	0.001	0	0.002	0.071	0.845	0.776	0.871	0.694	0.214	0.102	0.798	0.082	0.103	0.092	0.162	0.081	0.173	0	0.091	0.374	0.131	0.102	0.072	0.081	0.071	0.081	0.082	0.051
GPI	Copy Number Variation	NEUT	0.741	0.698	0.331	0.667	0.25	0.048	0.1	0.111	0.11	0.932	0.057	0.655	0.948	0.02	0.018	0.118	0.072	0.094	0.103	0.996	0	0.001	0.071	0.846	0.419	0.87	0.686	0	0.102	0.795	0.071	0.103	0.082	0.162	0.071	0.173	0	0.091	0.362	0.131	0.102	0.072	0.071	0.071	0.081	0.071	0.051
GPX3	Copy Number Variation	LOSS	0.812	0.043	0.459	0.212	0.5	0.02	0.012	0.061	0.746	0.5	0.035	0.655	0.974	0.071	0.03	0.125	0.215	0.096	0.052	0.995	0.144	0.001	0	0.845	1	0.871	0.588	0.199	0.051	0.798	0.102	0.052	0.061	0.111	0.071	0.122	0	0.04	0.374	0.081	0.051	0.021	0.051	0.02	0.03	0.041	0
GPX4	Copy Number Variation	LOSS	0.812	0.837	0.459	0.479	0.5	0.008	0.003	0.04	0.727	0.488	0.027	0.953	0.942	0.071	0.483	0.125	0.018	0.097	0.031	0.001	0.144	0	0.02	0.845	0.987	0.871	0.588	0	0.031	0.798	0.082	0.052	0.041	0.091	0.051	0.102	0	0.04	0.374	0.061	0.051	0.021	0.051	0.02	0.03	0.031	0
GRHPR	Copy Number Variation	LOSS	0.271	0.58	0.459	0.333	0.25	0.07	0.128	0.152	0.648	0.384	0.082	0.982	0.977	0.143	0	0.156	0.164	0.097	0.113	0.031	0.144	0.002	0.121	0.845	0.987	0.871	0.588	0.552	0.112	0.798	0.112	0.155	0.102	0.172	0.111	0.184	0	0.141	0.442	0.141	0.153	0.082	0.111	0.061	0.071	0.061	0.102
GSR	Copy Number Variation	LOSS	0.682	0.427	0.682	1	0	0.032	0.502	0.071	0.72	0.503	0.054	0.982	0.927	0.122	0.958	0.446	0.015	0.095	0.041	0.996	0.144	0	0.071	0.845	0.989	0.871	0.588	0	0.041	0.798	0.112	0.093	0.051	0.101	0.061	0.112	0	0.081	0.377	0.071	0.102	0.052	0.101	0.061	0.071	0.041	0.051
GSS	Copy Number Variation	GAIN	0.812	0.576	0.526	1	0.5	0.038	0.151	0.111	0.67	0.501	0.058	0.982	0.947	0.092	0.451	0.156	0.307	0.091	0.062	0.995	0.144	0	0.071	0.845	1	0.871	0.696	0.163	0.061	0.798	0.133	0.103	0.071	0.121	0.081	0.133	0	0.091	0.377	0.091	0.102	0.072	0.101	0.01	0.02	0.01	0.051
GSTM1	Copy Number Variation	LOSS	0.388	0.352	0.622	0.667	1	1	0.014	1	0.683	0.661	1	0.654	0.934	1	0.03	0.125	0.076	0.091	1	0.139	0.05	0	1	0.845	1	0.871	0.696	0	1	0.798	1	1	1	1	1	1	0	1	0.374	1	1	1	1	1	1	1	1
GSTZ1	Copy Number Variation	LOSS	0.176	0.491	0.496	1	0	1	0.077	1	0.683	0.546	1	0.982	0.907	1	0.019	0.191	0.018	0.092	1	0.996	0.144	0	1	0.832	1	0.871	0.688	0	1	0.798	1	1	1	1	1	1	0	1	0.373	1	1	1	1	1	1	1	1
GUCY1B3	Copy Number Variation	LOSS	0.047	0.016	0.459	0.667	0	0.049	0.502	0.121	0.727	0.542	0.079	0.982	0.947	0.082	0.936	0.125	0.016	0.091	0.072	0.996	0	0.002	0.101	0.845	0.776	0.871	0.694	0	0.071	0.798	0.122	0.031	0.082	0.131	0.091	0.143	0	0.02	0.374	0.101	0.133	0.082	0.121	0.091	0.101	0.02	0.082
GUCY2C	Copy Number Variation	NEUT	0.047	0	0.459	0.667	0	0.049	0.502	0.121	0.727	0.542	0.079	0.982	0.947	0.082	0.936	0.125	0.016	0.091	0.072	0.996	0	0.002	0.101	0.845	0.776	0.871	0.694	0	0.071	0.798	0.122	0.031	0.082	0.131	0.091	0.143	0	0.02	0.374	0.101	0.133	0.082	0.121	0.091	0.101	0.02	0.082
GUK1	Copy Number Variation	GAIN	0.047	0	0.459	0.667	0	0.038	0.003	0.111	0.683	0.661	0.068	0.655	0.924	0.071	0.03	0.125	0.076	0.091	0.062	0.995	0	0	0.091	0.845	1	0.871	0.696	0	0.061	0.798	0.112	0.021	0.071	0.121	0.081	0.133	0	0.01	0.374	0.091	0.122	0.072	0.111	0.081	0.091	0.01	0.071
GUSB	Copy Number Variation	NEUT	0.506	0.041	0.459	0.07	0.75	0.02	0.003	0.061	0.751	0.493	0.036	0.654	0.997	0.071	0.012	0.156	0.079	0.097	0.052	0.995	0.144	0	0.02	0.845	0.987	0.871	0.588	0.34	0.051	0.798	0.102	0.052	0.061	0.111	0.071	0.122	0	0.04	0.374	0.081	0.051	0.021	0.051	0.02	0.03	0.041	0
GYG1	Copy Number Variation	GAIN	0.282	0.581	0.459	0.666	0.5	1	0.23	1	0.252	0.028	1	0.71	0.907	1	0.51	0.138	0.005	0.274	1	0.999	0.145	0.001	1	0.365	0.197	0.129	0	0	1	0.104	1	1	1	1	1	1	0.087	1	0	1	1	1	1	1	1	1	1
GYG2	Copy Number Variation	NEUT	0.282	0.113	0.459	0.666	0.5	1	0.23	1	0.252	0.028	1	0.71	0.907	1	0.51	0.138	0.005	0.274	1	0.999	0.145	0.001	1	0.365	0.197	0.129	0	0	1	0.104	1	1	1	1	1	1	0.087	1	0	1	1	1	1	1	1	1	1
GYS1	Copy Number Variation	NEUT	0.282	0.216	0.459	0.666	0.5	1	0.23	1	0.252	0.028	1	0.71	0.907	1	0.51	0.138	0.005	0.274	1	0.999	0.145	0.001	1	0.365	0.197	0.129	0	0	1	0.104	1	1	1	1	1	1	0.087	1	0	1	1	1	1	1	1	1	1
GYS2	Copy Number Variation	NEUT	0.282	0	0.459	0.666	0.5	1	0.23	1	0.252	0.028	1	0.71	0.907	1	0.51	0.138	0.005	0.274	1	0.999	0.145	0.001	1	0.365	0.197	0.129	0	0	1	0.104	1	1	1	1	1	1	0.087	1	0	1	1	1	1	1	1	1	1
H6PD	Copy Number Variation	LOSS	0.612	0	0.637	0.667	0.25	0.02	0.076	0.061	0.27	0.866	0.035	0.654	0.918	0.061	0.03	0.125	0.021	0.043	0.052	0.995	0	0	0.02	0.845	0.438	0.871	0.694	0	0.051	0.798	0.102	0.052	0.061	0.111	0.071	0.122	0	0.04	0.374	0.081	0.031	0.021	0.051	0.02	0.03	0.041	0
HAAO	Copy Number Variation	NEUT	0.247	0.002	0.526	0.155	0	0.964	0.161	1	0.713	0.49	0.959	0.654	0.947	1	0.03	0.146	0.259	0.092	1	0.001	0.144	0	1	0.849	1	0.871	0.586	0.666	1	0.798	1	1	1	1	1	1	0	1	0.373	1	1	1	0.04	1	1	1	1
HADH	Copy Number Variation	LOSS	0.247	0.44	0.684	0.667	0	0.011	0.011	0.051	0.643	0.604	0.033	0.655	0.924	0.102	0.03	0.125	0.307	0.095	0.021	0.139	0.144	0	0.051	0.845	0.987	0.871	0.696	0	0.02	0.798	0.092	0.072	0.031	0.081	0.04	0.092	0	0.061	0.374	0.051	0.082	0.031	0.081	0.04	0.051	0.02	0.031
HADHA	Copy Number Variation	LOSS	0.235	0.649	0.459	0.667	0	0.011	0.003	0.051	0.683	0.661	0.033	0.655	0.924	0.102	0.03	0.125	0.076	0.091	0.021	0.995	0	0	0.051	0.845	1	0.871	0.696	0	0.02	0.798	0.092	0.072	0.031	0.081	0.04	0.092	0	0.061	0.374	0.051	0.082	0.031	0.081	0.04	0.051	0.02	0.031
HADHB	Copy Number Variation	LOSS	0.235	0.693	0.459	0.667	0	0.011	0.003	0.051	0.683	0.661	0.033	0.655	0.924	0.102	0.03	0.125	0.076	0.091	0.021	0.995	0	0	0.051	0.845	1	0.871	0.696	0	0.02	0.798	0.092	0.072	0.031	0.081	0.04	0.092	0	0.061	0.374	0.051	0.082	0.031	0.081	0.04	0.051	0.02	0.031
HAGH	Copy Number Variation	GAIN	0.271	0.432	0.763	1	0.25	0.008	0.408	0.04	0.654	0.634	0.027	0.982	0.971	0.071	0.03	0.125	0.076	0.082	0.031	0.995	0	0.002	0.02	0.923	1	0.871	0.694	0.199	0.031	0.798	0.082	0.052	0.041	0.091	0.051	0.102	0	0.04	0.374	0.061	0.051	0.021	0.051	0.02	0.03	0.031	0
HAL	Copy Number Variation	LOSS	0.553	0	0.459	1	0	0.962	0.033	1	0.527	0.609	0.957	0.982	0.934	1	0.03	0.18	0.282	0.092	1	0.995	0	0	1	0.837	0.987	0.864	0.585	0.414	1	0.798	1	1	1	1	0	1	0	1	0.372	1	1	1	1	1	1	1	1
HAO2	Copy Number Variation	NEUT	0.647	0	0.526	0.436	0.25	1	0.438	1	0.602	0.76	0.958	0.655	0.968	1	0.951	0.563	0.089	0.097	0	0.996	0.288	0	1	0.845	1	0.871	0.694	0.401	1	0.798	1	1	1	1	1	1	0	1	0.374	1	1	1	1	1	1	1	1
HAS1	Copy Number Variation	NEUT	0.506	0	0.408	0.453	0.75	1	0.85	1	0.804	0.464	1	0.972	0.075	1	0.03	0.714	0.85	0.092	1	0.995	0.144	0.001	1	0.845	0.455	0.871	0.588	0.263	1	0.798	1	1	1	1	1	1	0	1	0.374	1	1	1	1	1	1	1	1
HAS2	Copy Number Variation	GAIN	0.506	0.202	0.459	0.453	0.75	1	0.85	1	0.804	0.464	1	0.972	0.075	1	0.03	0.714	0.85	0.092	1	0.995	0.144	0.001	1	0.845	0.455	0.871	0.588	0.263	1	0.798	1	1	1	1	1	1	0	1	0.374	1	1	1	1	1	1	1	1
HAS3	Copy Number Variation	LOSS	0.506	0.083	0.459	0.453	0.75	1	0.85	1	0.804	0.464	1	0.972	0.075	1	0.03	0.714	0.85	0.092	1	0.995	0.144	0.001	1	0.845	0.455	0.871	0.588	0.263	1	0.798	1	1	1	1	1	1	0	1	0.374	1	1	1	1	1	1	1	1
HDC	Copy Number Variation	LOSS	0.553	0	0.459	0.432	0	0.962	0.249	1	0.519	0.48	0.957	0.982	0.971	1	0.895	0.156	0.114	0.095	1	0.996	0.144	0	1	0.845	0.776	0.871	0.588	0.514	1	0.798	1	1	1	1	0	1	0	1	0.374	1	1	1	1	1	1	1	1
HEXA	Copy Number Variation	LOSS	0.059	0	0.459	0.245	0.75	0.02	0.644	0.061	0.528	0.461	0.036	0.655	0.986	0.071	0.49	0.748	0.272	0.095	0.052	0.995	0.227	0	0.02	0.845	0.482	0.871	0.588	0.661	0.051	0.798	0.102	0.052	0.061	0.111	0.071	0.122	0.929	0.04	0.374	0.081	0.051	0.021	0.051	0.02	0.03	0.041	0
HEXB	Copy Number Variation	LOSS	0.059	0.735	0.459	0.245	0.75	0.02	0.644	0.061	0.528	0.461	0.036	0.655	0.986	0.071	0.49	0.748	0.272	0.095	0.052	0.995	0.227	0	0.02	0.845	0.482	0.871	0.588	0.661	0.051	0.798	0.102	0.052	0.061	0.111	0.071	0.122	0.929	0.04	0.374	0.081	0.051	0.021	0.051	0.02	0.03	0.041	0
HIBADH	Copy Number Variation	NEUT	0.235	0.522	0.459	0.485	0	0.021	0.234	0.061	0.525	0.48	0.044	0.982	0.997	0.112	0.017	0.067	0.09	0.097	0.031	0.996	0.144	0	0.061	0.839	0.987	0.871	0.585	0.414	0.031	0.798	0.102	0.082	0.041	0.091	0.051	0.102	0	0.071	0.373	0.061	0.092	0.041	0.091	0.051	0.061	0.031	0.041
HK1	Copy Number Variation	LOSS	0.741	0.685	0.637	0.667	0.25	0.091	0.003	0.152	0.683	0.661	0.096	0.655	0.924	0	0.03	0.125	0.076	0.091	0.144	0.995	0	0	0.111	0.845	1	0.871	0.696	0	0.143	0.798	0.112	0.144	0.122	0.202	0.111	0.214	0	0.131	0.374	0.172	0.143	0.113	0.111	0.111	0.121	0.112	0.092
HK2	Copy Number Variation	NEUT	0.741	0.541	0.637	0.667	0.25	0.091	0.003	0.152	0.683	0.661	0.096	0.655	0.924	0	0.03	0.125	0.076	0.091	0.144	0.995	0	0	0.111	0.845	1	0.871	0.696	0	0.143	0.798	0.112	0.144	0.122	0.202	0.111	0.214	0	0.131	0.374	0.172	0.143	0.113	0.111	0.111	0.121	0.112	0.092
HK3	Copy Number Variation	NEUT	0.741	0	0.637	0.667	0.25	0.091	0.003	0.152	0.683	0.661	0.096	0.655	0.924	0	0.03	0.125	0.076	0.091	0.144	0.995	0	0	0.111	0.845	1	0.871	0.696	0	0.143	0.798	0.112	0.144	0.122	0.202	0.111	0.214	0	0.131	0.374	0.172	0.143	0.113	0.111	0.111	0.121	0.112	0.092
HKDC1	Copy Number Variation	LOSS	0.741	0.027	0.637	0.667	0.25	0.091	0.003	0.152	0.683	0.661	0.096	0.655	0.924	0	0.03	0.125	0.076	0.091	0.144	0.995	0	0	0.111	0.845	1	0.871	0.696	0	0.143	0.798	0.112	0.144	0.122	0.202	0.111	0.214	0	0.131	0.374	0.172	0.143	0.113	0.111	0.111	0.121	0.112	0.092
HMGCLL1	Copy Number Variation	NEUT	0.118	0	0.526	0.334	0.5	1	0.615	1	0.657	0.494	1	0.982	0.974	1	0.521	0.782	0.327	0.082	1	0.997	0.144	0.002	1	0.845	0.572	0.871	0.588	0.633	1	0.798	1	1	1	1	1	1	0	1	0.374	1	1	1	1	1	1	1	1
HMGCR	Copy Number Variation	LOSS	0.118	0.485	0.496	0.667	0.5	0.022	0.311	0.081	0.191	0.387	0.044	0.872	0.907	0.112	0.207	0.523	0.155	0.997	0.031	0	0.145	0.001	0.061	0	0.347	0.32	0	0	0.031	0.42	0.102	0.082	0.041	0.091	0.051	0.102	0	0.071	0	0.061	0.092	0.041	0.091	0.051	0.061	0.031	0.041
HMGCS1	Copy Number Variation	NEUT	0.118	0.263	0.526	0.349	0.5	0.055	0.181	0.091	0.761	0.519	0.075	0.655	0.997	0.122	0.427	0.156	0.307	0.096	0.072	0.995	0.144	0.001	0.071	0.845	0.987	0.871	0.694	0.952	0.071	0.798	0.133	0.103	0.082	0.131	0.091	0.143	0	0.091	0.374	0.101	0.102	0.072	0.101	0.071	0.081	0.071	0.051
HMGCS2	Copy Number Variation	NEUT	0.118	0	0.526	0.561	0.5	0.008	0.315	0.04	0.528	0.46	0.027	0.982	0.195	0.071	0.462	0.119	0.908	0.077	0.031	0.996	0	0	0.02	0.844	1	0.871	0.694	0.552	0.031	0.798	0.082	0.052	0.041	0.091	0.051	0.102	0	0.04	0.374	0.061	0.051	0.021	0.051	0.02	0.03	0.031	0
HMOX1	Copy Number Variation	LOSS	0.882	0.105	0.413	0.667	0.75	1	0.199	1	0.545	0.609	1	0.655	0.934	1	0.405	0.179	0.097	0.082	1	0.995	0	0.002	1	0.845	0.697	0.871	0.942	0	1	0.798	1	1	1	1	1	1	0.929	1	0.374	1	1	1	1	1	1	1	1
HMOX2	Copy Number Variation	GAIN	0.882	0.537	0.459	0.667	0.75	1	0.199	1	0.545	0.609	1	0.655	0.934	1	0.405	0.179	0.097	0.082	1	0.995	0	0.002	1	0.845	0.697	0.871	0.942	0	1	0.798	1	1	1	1	1	1	0.929	1	0.374	1	1	1	1	1	1	1	1
HNMT	Copy Number Variation	LOSS	0.553	0.008	0.459	1	0	0.963	0.18	1	0.537	0.578	0.958	0.982	0.947	1	0	0.213	0.09	0.082	1	0.995	0.055	0.001	1	0.845	0.449	0.871	0.694	0.365	1	0.798	1	1	1	1	0.01	1	0	1	0.374	1	1	1	1	1	1	1	1
HPRT1	Copy Number Variation	GAIN	0.8	0	0.555	0.454	0.75	0.07	0.128	0.131	0.528	0.461	0.079	0.982	1	0.051	0.061	0.179	0.161	0.091	0.124	0.996	0	0.001	0.091	0.845	0.567	0.871	0.588	0.567	0.122	0.798	0.092	0.124	0.102	0.182	0.091	0.194	0	0.111	0.376	0.152	0.122	0.093	0.091	0.091	0.101	0.092	0.071
HS2ST1	Copy Number Variation	LOSS	0.435	0.002	0.459	0.667	0.75	0.059	0.003	0.121	0.683	0.661	0.083	0.655	0.924	0.102	0.03	0.125	0.076	0.091	0.072	0.995	0	0	0.101	0.845	1	0.871	0.696	0	0.071	0.798	0.143	0.124	0.082	0.131	0.091	0.143	0	0.111	0.374	0.101	0.133	0.082	0.131	0.091	0.101	0.02	0.082
HS3ST1	Copy Number Variation	LOSS	0.435	0	0.459	0.667	0.75	0.059	0.003	0.121	0.683	0.661	0.083	0.655	0.924	0.102	0.03	0.125	0.076	0.091	0.072	0.995	0	0	0.101	0.845	1	0.871	0.696	0	0.071	0.798	0.143	0.124	0.082	0.131	0.091	0.143	0	0.111	0.374	0.101	0.133	0.082	0.131	0.091	0.101	0.02	0.082
HS3ST2	Copy Number Variation	GAIN	0.435	0	0.459	0.667	0.75	0.059	0.003	0.121	0.683	0.661	0.083	0.655	0.924	0.102	0.03	0.125	0.076	0.091	0.072	0.995	0	0	0.101	0.845	1	0.871	0.696	0	0.071	0.798	0.143	0.124	0.082	0.131	0.091	0.143	0	0.111	0.374	0.101	0.133	0.082	0.131	0.091	0.101	0.02	0.082
HS3ST3A1	Copy Number Variation	LOSS	0.435	0.023	0.459	0.667	0.75	0.059	0.003	0.121	0.683	0.661	0.083	0.655	0.924	0.102	0.03	0.125	0.076	0.091	0.072	0.995	0	0	0.101	0.845	1	0.871	0.696	0	0.071	0.798	0.143	0.124	0.082	0.131	0.091	0.143	0	0.111	0.374	0.101	0.133	0.082	0.131	0.091	0.101	0.02	0.082
HS3ST4	Copy Number Variation	GAIN	0.435	0	0.459	0.667	0.75	0.059	0.003	0.121	0.683	0.661	0.083	0.655	0.924	0.102	0.03	0.125	0.076	0.091	0.072	0.995	0	0	0.101	0.845	1	0.871	0.696	0	0.071	0.798	0.143	0.124	0.082	0.131	0.091	0.143	0	0.111	0.374	0.101	0.133	0.082	0.131	0.091	0.101	0.02	0.082
HS3ST5	Copy Number Variation	LOSS	0.435	0.002	0.459	0.667	0.75	0.059	0.003	0.121	0.683	0.661	0.083	0.655	0.924	0.102	0.03	0.125	0.076	0.091	0.072	0.995	0	0	0.101	0.845	1	0.871	0.696	0	0.071	0.798	0.143	0.124	0.082	0.131	0.091	0.143	0	0.111	0.374	0.101	0.133	0.082	0.131	0.091	0.101	0.02	0.082
HS6ST1	Copy Number Variation	LOSS	0.435	0.352	0.459	0.667	0.75	0.059	0.003	0.121	0.683	0.661	0.083	0.655	0.924	0.102	0.03	0.125	0.076	0.091	0.072	0.995	0	0	0.101	0.845	1	0.871	0.696	0	0.071	0.798	0.143	0.124	0.082	0.131	0.091	0.143	0	0.111	0.374	0.101	0.133	0.082	0.131	0.091	0.101	0.02	0.082
HS6ST2	Copy Number Variation	GAIN	0.435	0.01	0.459	0.667	0.75	0.059	0.003	0.121	0.683	0.661	0.083	0.655	0.924	0.102	0.03	0.125	0.076	0.091	0.072	0.995	0	0	0.101	0.845	1	0.871	0.696	0	0.071	0.798	0.143	0.124	0.082	0.131	0.091	0.143	0	0.111	0.374	0.101	0.133	0.082	0.131	0.091	0.101	0.02	0.082
HS6ST3	Copy Number Variation	LOSS	0.435	0	0.459	0.667	0.75	0.059	0.003	0.121	0.683	0.661	0.083	0.655	0.924	0.102	0.03	0.125	0.076	0.091	0.072	0.995	0	0	0.101	0.845	1	0.871	0.696	0	0.071	0.798	0.143	0.124	0.082	0.131	0.091	0.143	0	0.111	0.374	0.101	0.133	0.082	0.131	0.091	0.101	0.02	0.082
HSD11B2	Copy Number Variation	LOSS	0.024	0	0.459	0.667	1	0.033	0.003	0.091	0.683	0.787	0.054	0.655	0.924	0.122	0.03	0.125	0.076	0.091	0.041	0.995	0	0	0.071	0.845	1	0.871	0.694	0	0.041	0.798	0.112	0.093	0.051	0.101	0.061	0.112	0	0.081	0.374	0.071	0.102	0.052	0.101	0.061	0.071	0.041	0.051
HSD17B1	Copy Number Variation	LOSS	0.024	0.001	0.496	0.667	1	1	0.003	1	0.683	0.661	1	0.655	0.924	1	0.03	0.125	0.076	0.091	1	0.995	0	0	1	0.845	1	0.871	0.696	0	1	0.798	1	1	1	1	1	1	0	1	0.374	1	1	1	1	1	1	1	1
HSD17B10	Copy Number Variation	NEUT	0.235	0.595	0.606	0.667	0	0.021	0.011	0.061	0.643	0.604	0.044	0.655	0.924	0.112	0.03	0.125	0.307	0.095	0.031	0.139	0.144	0	0.061	0.845	0.987	0.871	0.696	0	0.031	0.798	0.102	0.082	0.041	0.091	0.051	0.102	0	0.071	0.374	0.061	0.092	0.041	0.091	0.051	0.061	0.031	0.041
HSD17B3	Copy Number Variation	LOSS	0.024	0	0.496	0.667	1	0.022	0.003	0.081	0.683	0.661	0.044	0.655	0.924	0.112	0.03	0.125	0.076	0.091	0.031	0.995	0	0	0.061	0.845	1	0.871	0.696	0	0.031	0.798	0.102	0.082	0.041	0.091	0.051	0.102	0	0.071	0.374	0.061	0.092	0.041	0.091	0.051	0.061	0.031	0.041
HSD17B4	Copy Number Variation	LOSS	0.247	0	0.674	1	0	0.033	0.008	0.091	0.508	0.456	0.054	0.982	0.924	0.122	0	0.156	0.033	0.082	0.041	0.168	0.144	0.001	0.071	0.845	0.791	0.871	0.694	0.114	0.041	0.798	0.112	0.093	0.051	0.101	0.061	0.112	0	0.081	0.374	0.071	0.102	0.052	0.101	0.061	0.071	0.041	0.051
HSD17B7	Copy Number Variation	GAIN	0.024	0.514	0.496	0.667	1	1	0.165	1	0.508	0.607	0.958	0.654	0.957	1	0.475	0.125	0.016	0.077	0	0.087	0	0	1	0.845	0.776	0.871	0.694	0	1	0.798	1	1	1	1	1	1	0	1	0.374	1	1	1	1	1	1	1	1
HSD17B8	Copy Number Variation	NEUT	0.024	0.351	0.559	0.667	1	1	0.003	1	0.683	0.661	1	0.655	0.924	1	0.03	0.125	0.076	0.091	1	0.995	0	0	1	0.845	1	0.871	0.696	0	1	0.798	1	1	1	1	1	1	0	1	0.374	1	1	1	1	1	1	1	1
HSD3B2	Copy Number Variation	NEUT	0.024	0	0.496	0.23	1	0.022	0.148	0.081	0.627	0.48	0.044	0.654	0.961	0.112	0	0.125	0.076	0.092	0.031	0.996	0	0	0.061	0.845	0.855	0.871	0.588	0.308	0.031	0.798	0.102	0.082	0.041	0.091	0.051	0.102	0	0.071	0.374	0.061	0.092	0.041	0.091	0.051	0.061	0.031	0.041
HSD3B7	Copy Number Variation	GAIN	0.318	0.325	0.459	0.334	1	0.964	0.248	1	0.757	0.433	1	0.982	1	1	0.427	0.797	0.089	0.097	1	0.997	0.219	0	1	0.845	0.987	0.871	0.588	0.414	0.02	0.798	1	1	1	1	1	1	0	1	0.374	1	1	1	1	1	1	1	1
IDH1	Copy Number Variation	LOSS	0.153	0.042	0.988	0.401	0.25	0.033	0.128	0.091	0.786	0.575	0.054	0.982	0.974	0.122	0.418	0.125	0.111	0.097	0.041	0.001	0.144	0.002	0.071	0.845	0.66	0.871	0.588	0.43	0.041	0.798	0.112	0.093	0.051	0.101	0.061	0.112	0	0.081	0.374	0.071	0.102	0.052	0.101	0.061	0.071	0.041	0.051
IDH2	Copy Number Variation	NEUT	0.153	0.546	0.599	0.667	0.25	0.032	0.476	0.071	0.724	0.45	0.054	0.982	0.957	0.122	0.013	0.125	0.019	0.077	0.041	0.995	0	0.002	0.071	0.845	0.776	0.871	0.694	0	0.041	0.798	0.112	0.093	0.051	0.101	0.061	0.112	0	0.081	0.374	0.071	0.102	0.052	0.101	0.061	0.071	0.041	0.051
IDH3A	Copy Number Variation	LOSS	0.153	0	0.637	0.969	0.25	0.011	0.497	0.051	0.657	0.56	0.033	0.982	0.95	0.102	0.464	0.714	0.046	0.089	0.021	0.996	0	0	0.051	0.845	0.987	0.871	0.694	0	0.02	0.798	0.092	0.072	0.031	0.081	0.04	0.092	0	0.061	0.374	0.051	0.082	0.031	0.081	0.04	0.051	0.02	0.031
IDH3B	Copy Number Variation	NEUT	0.153	0.594	0.637	0.969	0.25	0.011	0.497	0.051	0.657	0.56	0.033	0.982	0.95	0.102	0.464	0.714	0.046	0.089	0.021	0.996	0	0	0.051	0.845	0.987	0.871	0.694	0	0.02	0.798	0.092	0.072	0.031	0.081	0.04	0.092	0	0.061	0.374	0.051	0.082	0.031	0.081	0.04	0.051	0.02	0.031
IDI1	Copy Number Variation	NEUT	0.118	0.157	0.496	0	0.5	1	0.107	1	0.171	0.153	1	0.666	0.907	1	0.025	0.243	0.244	0.364	1	0.001	0.29	0.953	1	0.183	0.307	0.029	0	0	1	0.017	1	1	1	1	1	1	0	1	0	1	1	1	1	1	1	1	1
IDI2	Copy Number Variation	NEUT	0.118	0	0.496	0	0.5	1	0.107	1	0.171	0.153	1	0.666	0.907	1	0.025	0.243	0.244	0.364	1	0.001	0.29	0.953	1	0.183	0.307	0.029	0	0	1	0.017	1	1	1	1	1	1	0	1	0	1	1	1	1	1	1	1	1
IDO1	Copy Number Variation	GAIN	0.247	0.001	0.566	0.667	0	1	0.003	1	0.683	0.661	1	0.655	0.924	1	0.03	0.125	0.076	0.091	1	0.995	0	0	1	0.845	1	0.871	0.696	0	1	0.798	1	1	1	1	1	1	0	1	0.374	1	1	1	1	1	1	1	1
IDS	Copy Number Variation	GAIN	0.082	0.155	0.459	0.667	0.75	0.02	0.003	0.061	0.683	0.661	0.036	0.655	0.924	0.071	0.03	0.125	0.076	0.091	0.052	0.995	0	0	0.02	0.845	1	0.871	0.696	0	0.051	0.798	0.102	0.052	0.061	0.111	0.071	0.122	0	0.04	0.374	0.081	0.051	0.021	0.051	0.02	0.03	0.041	0
IDUA	Copy Number Variation	LOSS	0.082	0	0.452	0.667	0.75	0.02	0.003	0.061	0.683	0.661	0.036	0.655	0.924	0.071	0.03	0.125	0.076	0.091	0.052	0.995	0	0	0.02	0.845	1	0.871	0.696	0	0.051	0.798	0.102	0.052	0.061	0.111	0.071	0.122	0	0.04	0.374	0.081	0.051	0.021	0.051	0.02	0.03	0.041	0
IMPA1	Copy Number Variation	GAIN	0.518	0.608	0.585	1	0.5	1	0.003	1	0.528	0.53	1	0.982	0.927	1	0.03	0.179	0.021	0.097	1	0.995	0.144	0	1	0.845	1	0.871	0.588	0	1	0.798	1	1	1	1	1	1	0	1	0.374	1	1	1	1	1	1	1	1
IMPA2	Copy Number Variation	NEUT	0.518	0.397	0.459	1	0.5	1	0.003	1	0.528	0.53	1	0.982	0.927	1	0.03	0.179	0.021	0.097	1	0.995	0.144	0	1	0.845	1	0.871	0.588	0	1	0.798	1	1	1	1	1	1	0	1	0.374	1	1	1	1	1	1	1	1
IMPDH1	Copy Number Variation	NEUT	0.047	0.34	0.459	0	0	0.027	0.064	0.091	0.295	0.051	0.05	0.669	0.947	0.061	0.51	0.003	0.051	0.279	0.041	0.999	0.29	0.001	0.071	0.25	0.567	0.029	0	0.192	0.041	0.015	0.102	0.093	0.051	0.101	0.061	0.112	0	0.081	0	0.071	0.102	0.052	0.101	0.061	0.071	0.01	0.051
IMPDH2	Copy Number Variation	LOSS	0.047	0.824	0.44	0	0	0.027	0.064	0.091	0.295	0.051	0.05	0.669	0.947	0.061	0.51	0.003	0.051	0.279	0.041	0.999	0.29	0.001	0.071	0.25	0.567	0.029	0	0.192	0.041	0.015	0.102	0.093	0.051	0.101	0.061	0.112	0	0.081	0	0.071	0.102	0.052	0.101	0.061	0.071	0.01	0.051
INMT	Copy Number Variation	NEUT	0.247	0	0.512	0.667	0	1	0.003	1	0.683	0.661	1	0.655	0.924	1	0.03	0.125	0.076	0.091	1	0.995	0	0	1	0.845	1	0.871	0.696	0	1	0.798	1	1	1	1	1	1	0	1	0.374	1	1	1	1	1	1	1	1
INPP1	Copy Number Variation	LOSS	0.518	0.149	0.526	1	0.5	1	0.003	1	0.528	0.53	1	0.982	0.927	1	0.03	0.179	0.021	0.097	1	0.995	0.144	0	1	0.845	1	0.871	0.588	0	1	0.798	1	1	1	1	1	1	0	1	0.374	1	1	1	1	1	1	1	1
INPP4A	Copy Number Variation	NEUT	0.518	0.049	0.526	1	0.5	1	0.128	1	0.705	0.59	1	0.982	0.971	1	0.03	0.125	0.088	0.095	1	0.996	0.219	0	1	0.845	0.987	0.871	0.588	0.308	1	0.798	1	1	1	1	1	1	1	1	0.374	1	1	1	1	1	1	1	1
INPP4B	Copy Number Variation	LOSS	0.518	0.003	0.526	1	0.5	1	0.128	1	0.705	0.59	1	0.982	0.971	1	0.03	0.125	0.088	0.095	1	0.996	0.219	0	1	0.845	0.987	0.871	0.588	0.308	1	0.798	1	1	1	1	1	1	1	1	0.374	1	1	1	1	1	1	1	1
IP6K1	Copy Number Variation	LOSS	0.518	0.354	0.459	1	0.5	1	0.128	1	0.631	0.752	1	0.982	0.907	1	0.03	0.229	0.018	0.097	1	0.996	0.144	0	1	0.845	0.567	0.871	0.588	0	1	0.798	1	1	1	1	1	1	0	1	0.374	1	1	1	1	1	1	1	1
IP6K2	Copy Number Variation	LOSS	0.518	0.469	0.459	0.667	0.5	1	0.881	1	0.637	0.565	1	0.655	0.918	1	0.424	0.179	0.022	0.097	1	1	0.144	0.002	1	0.845	0.776	0.871	0.588	0.012	1	0.798	1	1	1	1	1	1	0	1	0.374	1	1	1	1	1	1	1	1
ITPA	Copy Number Variation	NEUT	0.047	0.451	0.722	1	0	0.038	0.622	0.101	0.735	0.491	0.062	0.982	0.991	0.082	0.49	0.156	0.035	0.1	0.052	0.997	0.219	0	0.081	0.868	1	0.871	0.588	0.117	0.051	0.798	0.122	0.103	0.061	0.111	0.071	0.122	0	0.091	0.375	0.081	0.112	0.062	0.111	0.071	0.081	0	0.061
IVD	Copy Number Variation	LOSS	0.235	0.351	0.548	1	0	0.045	0.626	0.081	0.712	0.553	0.064	0.981	0.947	0.112	0.521	0.118	0.016	0.092	0.062	0.996	0.144	0	0.061	0.851	0.665	0.871	0.587	0	0.061	0.798	0.122	0.093	0.071	0.121	0.081	0.133	0.454	0.081	0.374	0.091	0.092	0.062	0.091	0.061	0.071	0.061	0.041
KDSR	Copy Number Variation	LOSS	0.212	0.475	0.526	0.333	0.5	0.049	0.211	0.111	0.306	0	0.067	0.982	0.942	0.102	0.262	0.277	0.071	0.354	0.082	0.999	0.29	1	0.071	0.353	0.567	0.024	0	0.163	0.082	0.015	0.133	0.103	0.092	0.141	0.101	0.153	0.405	0.091	0	0.111	0.102	0.072	0.101	0.01	0.02	0.031	0.051
KHK	Copy Number Variation	NEUT	0.647	0	0.557	0.059	0.25	0.035	0.003	0.101	0.678	0.384	0.046	0.655	0.997	0.082	0	0.156	0.244	0.097	0.093	0.001	0.288	0.001	0.081	0.845	0.776	0.871	0.588	0.803	0.092	0.798	0.051	0.113	0.061	0.152	0.051	0.163	0	0.101	0.374	0.121	0.082	0.052	0.051	0.071	0.081	0.051	0.061
KMO	Copy Number Variation	GAIN	0.247	0.002	0.526	0.155	0	0.963	0.161	1	0.713	0.49	0.958	0.654	0.947	1	0.03	0.146	0.259	0.092	1	0.001	0.144	0	1	0.849	1	0.871	0.586	0.666	1	0.798	1	1	1	1	1	1	0	1	0.373	1	1	1	0.02	1	1	1	1
KYNU	Copy Number Variation	LOSS	0.247	0.54	0.459	0.155	0	0.963	0.161	1	0.713	0.49	0.958	0.654	0.947	1	0.03	0.146	0.259	0.092	1	0.001	0.144	0	1	0.849	1	0.871	0.586	0.666	1	0.798	1	1	1	1	1	1	0	1	0.373	1	1	1	0.01	1	1	1	1
LCAT	Copy Number Variation	LOSS	0.353	0.1	0.459	0.667	0	0.963	0.003	1	0.683	0.661	1	0.655	0.924	1	0.03	0.125	0.076	0.091	1	0.995	0	0	1	0.845	1	0.871	0.696	0	0	0.798	1	1	1	1	1	1	0	1	0.374	1	1	1	1	1	1	1	1
LCT	Copy Number Variation	LOSS	0.941	0	0.683	0.667	0.5	0.122	0.003	0.182	0.683	0.661	0.128	0.655	0.924	0.031	0.03	0.125	0.076	0.091	0.175	0.995	0	0	0.141	0.845	1	0.871	0.696	0	0.173	0.798	0.143	0.175	0.153	0.232	0.141	0.245	0	0.162	0.374	0.202	0.173	0.144	0.141	0.141	0.152	0.143	0.122
LDHA	Copy Number Variation	NEUT	0.271	0.938	0.765	0.667	0.25	0.011	0.013	0.061	0.65	0.604	0.025	0.655	0.918	0.092	0.027	0.156	0.069	0.095	0.052	0.996	0.144	0	0.04	0.845	0.987	0.871	0.588	0	0.051	0.798	0.061	0.072	0.051	0.111	0.061	0.122	0	0.061	0.374	0.081	0.071	0.041	0.061	0.03	0.04	0.041	0.02
LDHAL6B	Copy Number Variation	LOSS	0.529	0	0.459	0.667	0.75	1	0.013	1	0.65	0.604	1	0.655	0.918	1	0.027	0.156	0.069	0.095	1	0.996	0.144	0	1	0.845	0.987	0.871	0.588	0	1	0.798	1	1	1	1	1	1	0	1	0.374	1	1	1	1	1	1	1	1
LDHB	Copy Number Variation	NEUT	0.529	0.883	0.755	0.667	0.75	1	0.013	1	0.65	0.604	1	0.655	0.918	1	0.027	0.156	0.069	0.095	1	0.996	0.144	0	1	0.845	0.987	0.871	0.588	0	1	0.798	1	1	1	1	1	1	0	1	0.374	1	1	1	1	1	1	1	1
LIPG	Copy Number Variation	LOSS	0.412	0	0.459	0.667	0.5	0.02	0.003	0.061	0.683	0.661	0.035	0.655	0.924	0.071	0.03	0.125	0.076	0.091	0.052	0.995	0	0	0	0.845	1	0.871	0.696	0	0.051	0.798	0.102	0.052	0.061	0.111	0.071	0.122	0	0.04	0.374	0.081	0.051	0.021	0.051	0.02	0.03	0.041	0
LTC4S	Copy Number Variation	NEUT	0.494	0	0.526	0.18	0.5	1	0.234	1	0.633	0.46	1	0.654	0.994	1	0.03	0.748	0.039	0.096	1	1	0.144	0	1	0.845	0.776	0.871	0.588	0.133	1	0.798	1	1	1	1	1	1	0	1	0.374	1	1	1	1	1	1	1	1
MAN1A1	Copy Number Variation	LOSS	0.188	0.157	0.459	0.667	0.5	0.02	0.003	0.061	0.683	0.661	0.036	0.655	0.924	0.071	0.03	0.125	0.076	0.091	0.052	0.995	0	0	0.02	0.845	1	0.871	0.696	0	0.051	0.798	0.102	0.052	0.061	0.111	0.071	0.122	0	0.04	0.374	0.081	0.051	0.021	0.051	0.02	0.03	0.041	0
MAN1A2	Copy Number Variation	NEUT	0.188	0.002	0.459	0.667	0.5	0.02	0.003	0.061	0.683	0.661	0.036	0.655	0.924	0.071	0.03	0.125	0.076	0.091	0.052	0.995	0	0	0.02	0.845	1	0.871	0.696	0	0.051	0.798	0.102	0.052	0.061	0.111	0.071	0.122	0	0.04	0.374	0.081	0.051	0.021	0.051	0.02	0.03	0.041	0
MAN1B1	Copy Number Variation	LOSS	0.188	0.537	0.459	0.667	0.5	0.02	0.003	0.061	0.683	0.661	0.035	0.655	0.924	0.061	0.03	0.125	0.076	0.091	0.052	0.995	0	0	0.02	0.845	1	0.871	0.696	0	0.051	0.798	0.102	0.052	0.061	0.111	0.071	0.122	0	0.04	0.374	0.081	0.031	0.021	0.051	0.02	0.03	0.041	0
MAN1C1	Copy Number Variation	LOSS	0.188	0.005	0.459	0.667	0.5	0.02	0.003	0.061	0.683	0.661	0.036	0.655	0.924	0.071	0.03	0.125	0.076	0.091	0.052	0.995	0	0	0.02	0.845	1	0.871	0.696	0	0.051	0.798	0.102	0.052	0.061	0.111	0.071	0.122	0	0.04	0.374	0.081	0.051	0.021	0.051	0.02	0.03	0.041	0
MAN2A1	Copy Number Variation	LOSS	0.188	0.587	0.459	0.667	0.5	0.02	0.003	0.061	0.683	0.661	0.036	0.655	0.924	0.071	0.03	0.125	0.076	0.091	0.052	0.995	0	0	0.02	0.845	1	0.871	0.696	0	0.051	0.798	0.102	0.052	0.061	0.111	0.071	0.122	0	0.04	0.374	0.081	0.051	0.021	0.051	0.02	0.03	0.041	0
MAN2A2	Copy Number Variation	LOSS	0.188	0.193	0.459	0.667	0.5	0.02	0.003	0.061	0.683	0.661	0.036	0.655	0.924	0.071	0.03	0.125	0.076	0.091	0.052	0.995	0	0	0.02	0.845	1	0.871	0.696	0	0.051	0.798	0.102	0.052	0.061	0.111	0.071	0.122	0	0.04	0.374	0.081	0.051	0.021	0.051	0.02	0.03	0.041	0
MAN2B1	Copy Number Variation	NEUT	0.059	0.429	0.459	0.15	0.75	0.02	0.032	0.061	0.88	0.542	0.036	0.654	0.957	0.071	0.03	0.564	0.204	0.091	0.052	0.996	0.002	0	0.02	0.845	0.567	0.871	0.588	0.552	0.051	0.798	0.102	0.052	0.061	0.111	0.071	0.122	0	0.04	0.377	0.081	0.051	0.021	0.051	0.02	0.03	0.041	0
MAOA	Copy Number Variation	NEUT	0.176	0.029	0	0.667	0	0.963	0.003	1	0.683	0.661	0.958	0.655	0.924	1	0.03	0.125	0.076	0.091	1	0.995	0	0	1	0.845	1	0.871	0.696	0	1	0.798	0.01	1	1	1	1	1	0	1	0.374	1	1	1	1	1	1	1	1
MAOB	Copy Number Variation	NEUT	0.176	0	0.496	0.667	0	0.963	0.003	1	0.683	0.661	0.958	0.655	0.924	1	0.03	0.125	0.076	0.091	1	0.995	0	0	1	0.845	1	0.871	0.696	0	1	0.798	0.01	1	1	1	1	1	0	1	0.374	1	1	1	1	1	1	1	1
MCAT	Copy Number Variation	LOSS	0.353	0.384	0.459	0.667	0	0.034	0.003	0.071	0.683	0.661	0.054	0.655	0.924	0.102	0.03	0.125	0.076	0.091	0.052	0.995	0	0	0.051	0.845	1	0.871	0.696	0	0.051	0.798	0.112	0.082	0.061	0.111	0.071	0.122	0	0.071	0.374	0.081	0.082	0.052	0.081	0.051	0.061	0.051	0.031
MCCC2	Copy Number Variation	LOSS	0.235	0.001	0.459	1	0	0.024	0.626	0.111	0.712	0.553	0	0.981	0.947	0.092	0.521	0.118	0.016	0.092	0.062	0.996	0.144	0	0.091	0.851	0.665	0.871	0.587	0	0.061	0.798	0.071	0.113	0.041	0.121	0.071	0.133	0.454	0.101	0.374	0.091	0.122	0.062	0.071	0.061	0.071	0.01	0.071
MDH1	Copy Number Variation	NEUT	0.106	0.703	0.932	0.667	0	0.07	0.034	0.131	0.611	0.588	0.088	0.654	0.966	0.122	0.03	0.125	0.015	0.094	0.103	0.996	0.144	0	0.091	0.862	0.511	0.871	0.694	0	0.102	0.798	0.153	0.124	0.112	0.162	0.121	0.173	0.929	0.111	0.374	0.131	0.122	0.093	0.121	0.03	0.04	0.051	0.071
MDH2	Copy Number Variation	NEUT	0.106	0.346	0.637	0.667	0	0.021	0.003	0.061	0.683	0.661	0.044	0.655	0.924	0.112	0.03	0.125	0.076	0.091	0.031	0.995	0	0	0.061	0.845	1	0.871	0.696	0	0.031	0.798	0.102	0.082	0.041	0.091	0.051	0.102	0	0.071	0.374	0.061	0.092	0.041	0.091	0.051	0.061	0.031	0.041
ME1	Copy Number Variation	LOSS	0.271	0	0.675	0.453	0.25	0.029	0.121	0.091	0.643	0.456	0.044	0.982	0.95	0.102	0.966	0.156	0.235	0.097	0.082	0.995	0.144	0	0.091	0.845	0.776	0.871	0.588	0.573	0.082	0.798	0.071	0.124	0.041	0.141	0.071	0.153	0	0.111	0.374	0.111	0.122	0.021	0.071	0.091	0.101	0.031	0.071
ME2	Copy Number Variation	LOSS	0.271	0.385	0.676	0.667	0.25	0.021	0.146	0.061	0.654	0.686	0.044	0.655	0.918	0.112	0.012	0.179	0.045	0.077	0.031	0.001	0	0.002	0.061	0.845	0.987	0.871	0.588	0	0.031	0.798	0.102	0.082	0.041	0.091	0.051	0.102	0	0.071	0.374	0.061	0.092	0.041	0.091	0.051	0.061	0.031	0.041
ME3	Copy Number Variation	LOSS	0.271	0.008	0.637	1	0.25	0.021	0.192	0.061	0.551	0.604	0.044	0.982	0.927	0.112	0.426	0.463	0.015	0.095	0.031	0.995	0	0	0.061	0.923	0.572	0.871	0.696	0	0.031	0.798	0.102	0.082	0.041	0.091	0.051	0.102	0	0.071	0.374	0.061	0.092	0.041	0.091	0.051	0.061	0.031	0.041
MGAM	Copy Number Variation	NEUT	0.282	0	0.459	0.667	0.5	1	0.003	1	0.683	0.661	1	0.655	0.924	1	0.03	0.125	0.076	0.091	1	0.995	0	0	1	0.845	1	0.871	0.696	0	1	0.798	1	1	1	1	1	1	0	1	0.374	1	1	1	1	1	1	1	1
MGAT1	Copy Number Variation	NEUT	0.188	0.478	0.459	0.667	0.5	1	0.003	1	0.683	0.661	1	0.655	0.924	1	0.03	0.125	0.076	0.091	1	0.995	0	0	1	0.845	1	0.871	0.696	0	1	0.798	1	1	1	1	1	1	0	1	0.374	1	1	1	1	1	1	1	1
MGAT2	Copy Number Variation	LOSS	0.188	0.522	0.459	0.667	0.5	1	0.003	1	0.683	0.661	1	0.655	0.924	1	0.03	0.125	0.076	0.091	1	0.995	0	0	1	0.845	1	0.871	0.696	0	1	0.798	1	1	1	1	1	1	0	1	0.374	1	1	1	1	1	1	1	1
MGAT4B	Copy Number Variation	NEUT	0.188	0.527	0.459	0.667	0.5	1	0.003	1	0.683	0.661	1	0.655	0.924	1	0.03	0.125	0.076	0.091	1	0.995	0	0	1	0.845	1	0.871	0.696	0	1	0.798	1	1	1	1	1	1	0	1	0.374	1	1	1	1	1	1	1	1
MGAT5	Copy Number Variation	LOSS	0.188	0.441	0.459	0.667	0.5	1	0.003	1	0.683	0.661	1	0.655	0.924	1	0.03	0.125	0.076	0.091	1	0.995	0	0	1	0.845	1	0.871	0.696	0	1	0.798	1	1	1	1	1	1	0	1	0.374	1	1	1	1	1	1	1	1
MGST2	Copy Number Variation	LOSS	0.494	0.351	0.526	0.18	0.5	1	0.234	1	0.633	0.46	1	0.654	0.994	1	0.03	0.748	0.039	0.096	1	1	0.144	0	1	0.845	0.776	0.871	0.588	0.133	1	0.798	1	1	1	1	1	1	0	1	0.374	1	1	1	1	1	1	1	1
MGST3	Copy Number Variation	GAIN	0.494	0	0.526	0.18	0.5	1	0.234	1	0.633	0.46	1	0.654	0.994	1	0.03	0.748	0.039	0.096	1	1	0.144	0	1	0.845	0.776	0.871	0.588	0.133	1	0.798	1	1	1	1	1	1	0	1	0.374	1	1	1	1	1	1	1	1
MLYCD	Copy Number Variation	LOSS	0.235	0	0.677	0.667	0	1	0.074	1	0.512	0.871	1	0.654	0.895	1	0.03	0.125	0.086	0.097	1	0.996	0.144	0.001	1	0.845	0.832	0.871	0.588	0	1	0.798	1	1	1	1	1	1	0	1	0.374	1	1	1	1	1	1	1	1
MMAA	Copy Number Variation	LOSS	0.871	0.128	0.459	0.667	0.75	0.059	0.003	0.121	0.683	0.661	0.083	0.655	0.924	0.102	0.03	0.125	0.076	0.091	0.072	0.995	0	0	0.101	0.845	1	0.871	0.696	0	0.071	0.798	0.143	0.124	0.082	0.131	0.091	0.143	0	0.111	0.374	0.101	0.133	0.082	0.131	0.091	0.101	0.031	0.082
MOXD1	Copy Number Variation	LOSS	0.176	0	0.496	0.495	0	1	0.128	1	0.748	0.539	1	0.982	0.924	1	0.03	0.315	0.079	0.097	1	1	0.144	0	1	0.845	0.875	0.871	0.588	0	1	0.798	1	1	1	1	1	1	0	1	0.374	1	1	1	1	1	1	1	1
MPI	Copy Number Variation	LOSS	0.753	0.013	0.526	0.667	0.5	0.048	0.284	0.111	0.711	0.657	0.057	0.654	0.947	0.02	0.446	0.156	0.015	0.095	0.103	0.995	0.144	0.001	0.071	0.923	0.671	0.871	0.694	0	0.102	0.798	0.071	0.103	0.082	0.162	0.071	0.173	0.049	0.091	0.374	0.131	0.102	0.072	0.071	0.071	0.081	0.071	0.051
MPST	Copy Number Variation	LOSS	0.106	0.506	0.818	0.505	0	0.963	0.147	1	0.551	0.505	0.958	0.982	0.968	1	0.458	0.179	0.09	0.091	1	0.996	0	0	1	0.845	1	0.871	0.694	0.414	1	0.798	1	1	1	1	1	1	0	1	0.374	1	1	1	1	1	1	1	1
MTAP	Copy Number Variation	LOSS	0.447	0.252	0.526	0.176	1	0.07	0.003	0.131	0.584	0.502	0.094	0.655	0.918	0.112	0.012	0.156	0.031	0.096	0.082	0.995	0.144	0	0.111	0.845	0.987	0.871	0.588	0.07	0.082	0.798	0.153	0.134	0.092	0.141	0.101	0.153	0	0.121	0.374	0.111	0.143	0.093	0.141	0.101	0.111	0.051	0.092
MTHFD1	Copy Number Variation	LOSS	0.306	0.726	0.526	0.667	0.5	1	0.003	1	0.644	0.427	0.917	0.655	0.919	1	0.03	0.141	0.143	0.199	1	0.996	0.144	0	1	0.847	1	0.196	0.618	0	1	0.281	1	1	1	1	1	1	0	1	0.342	1	1	1	1	1	1	1	1
MTHFD1L	Copy Number Variation	LOSS	0.306	0	0.526	0.667	0.5	0.024	0.24	0.111	0.589	0.53	0	0.655	0.934	0.092	0	0.125	0.021	0.096	0.062	0.001	0.144	0	0.091	0.845	1	0.871	0.588	0	0.061	0.798	0.071	0.113	0.041	0.121	0.071	0.133	0.345	0.101	0.374	0.091	0.122	0.062	0.071	0.061	0.071	0.01	0.071
MTHFD2	Copy Number Variation	NEUT	0.306	0.307	0.526	0.667	0.5	0.032	0.063	0.071	0.687	0.633	0.054	0.655	0.924	0.122	0.03	0.125	0.076	0.092	0.041	0.995	0	0	0.071	0.845	0.987	0.871	0.588	0.236	0.041	0.798	0.112	0.093	0.051	0.101	0.061	0.112	1	0.081	0.374	0.071	0.102	0.052	0.101	0.061	0.071	0.041	0.051
MTHFR	Copy Number Variation	LOSS	0.306	0.044	0.526	0.379	0.5	1	0.61	1	0.412	0.516	0.916	0.655	0.982	1	0.462	0.564	0.027	0.096	1	0.996	0.226	0	1	0.845	0.776	0.871	0.588	0.072	1	0.802	1	1	1	1	1	1	0	1	0.374	1	1	1	1	1	1	1	1
MTR	Copy Number Variation	GAIN	1	0.369	0.459	0.119	0	1	0.128	1	0.681	0.391	1	0.655	0.971	1	0.461	0.676	0.326	0.096	1	0.995	0.254	0.001	1	0.845	0.987	0.871	0.588	0.575	1	0.802	1	1	1	1	1	1	0	1	0.376	1	1	1	1	1	1	1	1
MUT	Copy Number Variation	NEUT	0.235	0.648	0.689	0.667	0	0.04	0.029	0.071	0.719	0.709	0.058	0.654	0.897	0.102	0.012	0.005	0.023	0.096	0.062	0.001	0.144	0	0.051	0.835	0.546	0.871	0.584	0	0.061	0.798	0.112	0.082	0.071	0.121	0.081	0.133	1	0.071	0.374	0.091	0.082	0.052	0.081	0.051	0.061	0.061	0.031
MVD	Copy Number Variation	LOSS	0.118	0.192	0.496	0.667	0.5	0.038	0.311	0.101	0.191	0.387	0.062	0.872	0.907	0.082	0.207	0.523	0.155	0.997	0.052	0	0.145	0.001	0.081	0	0.347	0.32	0	0	0.051	0.42	0.122	0.103	0.061	0.111	0.071	0.122	0	0.091	0	0.081	0.112	0.062	0.111	0.071	0.081	0	0.061
MVK	Copy Number Variation	LOSS	0.118	0	0.496	0.667	0.5	1	0.311	1	0.191	0.387	1	0.872	0.907	1	0.207	0.523	0.155	0.997	1	0	0.145	0.001	1	0	0.347	0.32	0	0	1	0.42	1	1	1	1	1	1	0	1	0	1	1	1	1	1	1	1	1
NADSYN1	Copy Number Variation	NEUT	0.659	0.491	0.526	0.41	0.5	0.962	0.201	1	0.514	0.76	0.957	0.655	0.947	1	0.383	0.156	0.043	0.092	1	0.995	0.144	0.002	1	0.845	0.864	0.871	0.588	0.149	1	0.798	1	1	0	1	1	1	0	1	0.374	1	1	1	1	1	1	1	1
NANS	Copy Number Variation	LOSS	0.329	0.002	0.526	0.455	0.5	0.013	0.22	0.071	0.735	0.563	0.028	0.982	0.956	0.082	0	0.156	0.076	0.096	0.062	0.001	0.144	0	0.03	0.845	1	0.871	0.588	0.308	0.061	0.798	0.071	0.062	0.041	0.121	0.071	0.133	0	0.051	0.374	0.091	0.061	0.031	0.061	0.03	0.04	0.031	0.01
NDST1	Copy Number Variation	LOSS	0.435	0.135	0.518	0.667	0.75	0.059	0.003	0.121	0.683	0.661	0.083	0.655	0.924	0.102	0.03	0.125	0.076	0.091	0.072	0.995	0	0	0.101	0.845	1	0.871	0.696	0	0.071	0.798	0.143	0.124	0.082	0.131	0.091	0.143	0	0.111	0.374	0.101	0.133	0.082	0.131	0.091	0.101	0.02	0.082
NDST2	Copy Number Variation	NEUT	0.435	0.007	0.459	0.667	0.75	0.059	0.003	0.121	0.683	0.661	0.083	0.655	0.924	0.102	0.03	0.125	0.076	0.091	0.072	0.995	0	0	0.101	0.845	1	0.871	0.696	0	0.071	0.798	0.143	0.124	0.082	0.131	0.091	0.143	0	0.111	0.374	0.101	0.133	0.082	0.131	0.091	0.101	0.02	0.082
NDST3	Copy Number Variation	LOSS	0.435	0	0.459	0.667	0.75	0.059	0.003	0.121	0.683	0.661	0.083	0.655	0.924	0.102	0.03	0.125	0.076	0.091	0.072	0.995	0	0	0.101	0.845	1	0.871	0.696	0	0.071	0.798	0.143	0.124	0.082	0.131	0.091	0.143	0	0.111	0.374	0.101	0.133	0.082	0.131	0.091	0.101	0.02	0.082
NEU1	Copy Number Variation	NEUT	0.212	0.609	0.459	0.667	0.5	0.02	0.003	0.061	0.683	0.661	0.036	0.655	0.924	0.071	0.03	0.125	0.076	0.091	0.052	0.995	0	0	0.02	0.845	1	0.871	0.696	0	0.051	0.798	0.102	0.052	0.061	0.111	0.071	0.122	0	0.04	0.374	0.081	0.051	0.021	0.051	0.02	0.03	0.041	0
NME1	Copy Number Variation	NEUT	0.047	0.763	0.459	0.667	0	0.048	0.038	0.111	0.54	0.79	0.073	0.655	0.949	0.092	0.03	0.125	0.018	0.082	0.062	0.001	0.144	0	0.091	0.845	0.776	0.871	0.694	0	0.061	0.798	0.133	0.113	0.071	0.121	0.081	0.133	0	0.101	0.374	0.091	0.122	0.072	0.121	0.081	0.091	0.01	0.071
NME3	Copy Number Variation	GAIN	0.047	0.451	0.459	0.667	0	0.038	0.003	0.101	0.683	0.661	0.062	0.655	0.924	0.082	0.03	0.125	0.076	0.091	0.052	0.995	0	0	0.081	0.845	1	0.871	0.696	0	0.051	0.798	0.122	0.103	0.061	0.111	0.071	0.122	0	0.091	0.374	0.081	0.112	0.062	0.111	0.071	0.081	0	0.061
NME4	Copy Number Variation	GAIN	0.047	0.544	0.459	0.473	0	0.059	0.245	0.121	0.637	0.429	0.083	0.982	0.974	0.102	0.44	0.179	0.089	0.095	0.072	0.996	0.144	0	0.101	0.845	1	0.871	0.588	0.414	0.071	0.798	0.143	0.124	0.082	0.131	0.091	0.143	0	0.111	0.374	0.101	0.133	0.082	0.131	0.091	0.101	0.031	0.082
NME6	Copy Number Variation	LOSS	0.047	0.352	0.459	0.667	0	0.038	0.003	0.101	0.683	0.661	0.062	0.655	0.924	0.082	0.03	0.125	0.076	0.091	0.052	0.995	0	0	0.081	0.845	1	0.871	0.696	0	0.051	0.798	0.122	0.103	0.061	0.111	0.071	0.122	0	0.091	0.374	0.081	0.112	0.062	0.111	0.071	0.081	0	0.061
NME7	Copy Number Variation	GAIN	0.047	0.58	0.459	0.667	0	0.038	0.003	0.101	0.683	0.661	0.062	0.655	0.924	0.082	0.03	0.125	0.076	0.091	0.052	0.995	0	0	0.081	0.845	1	0.871	0.696	0	0.051	0.798	0.122	0.103	0.061	0.111	0.071	0.122	0	0.091	0.374	0.081	0.112	0.062	0.111	0.071	0.081	0	0.061
NMNAT1	Copy Number Variation	LOSS	0.659	0.094	0.622	1	0.5	0.091	0.502	0.152	0.589	0.565	0.1	0.982	0.915	0.071	0.458	0.125	0.016	0.091	0.144	0.995	0	0	0.111	0.923	1	0.871	0.696	0	0.143	0.798	0.112	0.144	0.122	0.202	0.111	0.214	0	0.131	0.374	0.172	0.143	0.113	0.111	0.111	0.121	0.112	0.092
NMNAT2	Copy Number Variation	GAIN	0.659	0	0.548	0.667	0.5	1	0.094	1	0.528	0.649	1	0.655	0.924	1	0	0.463	0.021	0.077	1	0.995	0	0	1	0.845	0.776	0.871	0.875	0	1	0.798	1	1	1	1	1	1	0	1	0.374	1	1	1	1	1	1	1	1
NMNAT3	Copy Number Variation	NEUT	0.659	0.177	0.54	0.667	0.5	1	0.094	1	0.528	0.649	1	0.655	0.924	1	0	0.463	0.021	0.077	1	0.995	0	0	1	0.845	0.776	0.871	0.875	0	1	0.798	1	1	1	1	1	1	0	1	0.374	1	1	1	1	1	1	1	1
NNMT	Copy Number Variation	LOSS	0.659	0.056	0.459	0.333	0.5	1	0.128	1	0.682	0.507	1	0.982	1	1	0.448	0.125	0.078	0.097	1	0.995	0.288	0	1	0.845	0.776	0.871	0.588	0.34	1	0.798	1	1	1	1	1	1	0	1	0.374	1	1	1	1	1	1	1	1
NNT	Copy Number Variation	NEUT	0.659	0.171	0.459	0.667	0.5	0.032	0.003	0.071	0.683	0.661	0.054	0.655	0.452	0.122	0.03	0.125	0.519	0.091	0.041	0.995	0	0	0.071	0.845	1	0.871	0.696	0	0.041	0.798	0.112	0.093	0.051	0.101	0.061	0.112	0	0.081	0.374	0.071	0.102	0.052	0.101	0.061	0.071	0.041	0.051
NOS1	Copy Number Variation	LOSS	0.447	0	0.686	1	1	0.038	0.185	0.071	0.601	0.534	0.054	0.982	0.934	0.122	0.03	0.125	0.031	0.095	0.062	1	0.144	0	0.071	0.845	1	0.871	0.694	0.064	0.061	0.798	0.102	0.103	0.071	0.121	0.081	0.133	0.929	0.091	0.374	0.091	0.102	0	0.101	0.071	0.081	0.061	0.051
NOS3	Copy Number Variation	NEUT	0.447	0.005	0.459	1	1	0.038	0.185	0.071	0.601	0.534	0.054	0.982	0.934	0.122	0.03	0.125	0.031	0.095	0.062	1	0.144	0	0.071	0.845	1	0.871	0.694	0.064	0.061	0.798	0.102	0.103	0.071	0.121	0.081	0.133	0.929	0.091	0.374	0.091	0.102	0	0.101	0.071	0.081	0.061	0.051
NPR1	Copy Number Variation	GAIN	0.047	0.008	0.459	0.667	0	0.049	0.502	0.121	0.727	0.542	0.079	0.982	0.947	0.082	0.936	0.125	0.016	0.091	0.072	0.996	0	0.002	0.101	0.845	0.776	0.871	0.694	0	0.071	0.798	0.122	0.031	0.082	0.131	0.091	0.143	0	0.02	0.374	0.101	0.133	0.082	0.121	0.091	0.101	0.02	0.082
NPR2	Copy Number Variation	LOSS	0.047	0.189	0.459	0.667	0	0.049	0.502	0.121	0.727	0.542	0.079	0.982	0.947	0.082	0.936	0.125	0.016	0.091	0.072	0.996	0	0.002	0.101	0.845	0.776	0.871	0.694	0	0.071	0.798	0.122	0.031	0.082	0.131	0.091	0.143	0	0.02	0.374	0.101	0.133	0.082	0.121	0.091	0.101	0.02	0.082
NSDHL	Copy Number Variation	GAIN	0.118	0.388	0.459	0.667	0.5	1	0.023	1	0.581	0.604	0.958	0.655	0.918	1	0.03	0.125	0.076	0.096	0	0.042	0.144	0.002	1	0.845	0.934	0.871	0.696	0	1	0.798	1	1	1	1	1	1	0	1	0.374	1	1	1	1	1	1	1	1
NT5C2	Copy Number Variation	LOSS	0.541	0.646	0.459	0.379	0.75	0.027	0.121	0.091	0.759	0.512	0.05	0.982	0.949	0.061	0.439	0.156	0.271	0.097	0.041	0.995	0.144	0.001	0.071	0.845	0.987	0.871	0.588	0.128	0.041	0.798	0.102	0.093	0.051	0.101	0.061	0.112	0	0.081	0.374	0.071	0.102	0.052	0.101	0.061	0.071	0.01	0.051
NT5E	Copy Number Variation	LOSS	0.047	0.439	0.459	0.667	0	0.02	0.003	0.061	0.683	0.661	0.035	0.655	0.924	0.071	0.03	0.125	0.076	0.091	0.052	0.995	0	0	0	0.845	1	0.871	0.696	0	0.051	0.798	0.102	0.052	0.061	0.111	0.071	0.122	0	0.04	0.374	0.081	0.051	0.021	0.051	0.02	0.03	0.041	0
NT5M	Copy Number Variation	LOSS	0.047	0.199	0.459	0.18	0	0.008	0.003	0.04	0.633	0.501	0.027	0.655	0.864	0.071	0.03	0.125	0.033	0.095	0.031	0.995	0.144	0	0.02	0.845	0.776	0.871	0.588	0	0.031	0.798	0.082	0.052	0.041	0.091	0.051	0.102	0	0.04	0.374	0.061	0.051	0.021	0.051	0.02	0.03	0.031	0
NUDT5	Copy Number Variation	GAIN	0.047	0.664	0.529	0.561	0	0.011	0.04	0.071	0.504	0.604	0.033	0.982	0.957	0.102	0.015	0.564	0.063	0.097	0.021	0.001	0.144	0	0.051	0.845	0.567	0.871	0.588	0.218	0.02	0.798	0.092	0.072	0.031	0.081	0.04	0.092	0	0.061	0.374	0.051	0.082	0.031	0.081	0.04	0.051	0.02	0.031
NUDT9	Copy Number Variation	LOSS	0.047	0.497	0.459	0.667	0	0.008	0.003	0.04	0.683	0.661	0.027	0.655	0.924	0.071	0.03	0.125	0.076	0.091	0.031	0.995	0	0	0.02	0.845	1	0.871	0.696	0	0.031	0.798	0.082	0.052	0.041	0.091	0.051	0.102	0	0.04	0.374	0.061	0.051	0.021	0.051	0.02	0.03	0.031	0
OAT	Copy Number Variation	LOSS	0.259	0.784	0.459	0.666	0	0.013	0.066	0.101	0.529	0.785	0.028	0.654	0.159	0.082	0	0.167	0.869	0.09	0.062	0.094	0	0	0.091	0.845	0.372	0.871	0.692	0	0.061	0.798	0.051	0.113	0.02	0.121	0.051	0.133	0	0.101	0.373	0.091	0.102	0.041	0.051	0.071	0.081	0.01	0.071
ODC1	Copy Number Variation	NEUT	0.259	0.694	0.496	0.12	0	0.021	0.502	0.051	0.789	0.522	0.04	0.655	0.924	0.102	0.383	0.564	0.089	0.095	0.041	0.995	0.144	0	0.051	0.845	0.987	0.871	0.588	0.261	0.041	0.798	0.092	0.082	0.051	0.101	0.061	0.112	0	0.071	0.374	0.071	0.082	0	0.081	0.051	0.061	0.041	0.031
OGDH	Copy Number Variation	NEUT	0.576	0.381	0.637	0.157	0	0.011	0	0.051	0.605	0.423	0.033	0.655	0.932	0.102	0	0.18	0.078	0.082	0.021	0.001	0.144	0	0.051	0.853	1	0.871	0.584	0.308	0.02	0.798	0.092	0.072	0.031	0.081	0.04	0.092	0	0.061	0.372	0.051	0.082	0.031	0.081	0.04	0.051	0.02	0.031
OLAH	Copy Number Variation	GAIN	0.353	0.002	0.459	0.667	0	1	0.003	1	0.683	0.661	1	0.655	0.924	1	0.03	0.125	0.076	0.091	1	0.995	0	0	1	0.845	1	0.871	0.696	0	1	0.798	1	1	1	1	1	1	0	1	0.374	1	1	1	1	1	1	1	1
OPLAH	Copy Number Variation	GAIN	0.812	0.218	0.459	1	0.5	1	0.397	1	0.526	0.776	1	0.982	0.899	1	0.458	0.156	0.021	0.091	1	0.995	0	0.002	1	0.845	0.567	0.871	0.994	0	1	0.798	1	1	1	1	1	1	0	1	0.374	1	1	1	1	1	1	1	1
P4HA1	Copy Number Variation	LOSS	0.447	0.642	0.459	0.667	1	1	0.003	1	0.683	0.661	1	0.655	0.924	1	0.03	0.125	0.076	0.091	1	0.995	0	0	1	0.845	1	0.871	0.696	0	1	0.798	1	1	1	1	1	1	0	1	0.374	1	1	1	1	1	1	1	1
P4HB	Copy Number Variation	NEUT	0.447	0.794	0.459	0.667	1	1	0.003	1	0.683	0.661	1	0.655	0.924	1	0.03	0.125	0.076	0.091	1	0.995	0	0	1	0.845	1	0.871	0.696	0	1	0.798	1	1	1	1	1	1	0	1	0.374	1	1	1	1	1	1	1	1
PAICS	Copy Number Variation	LOSS	0.847	0.079	0.459	0.333	0	1	0.207	1	0.391	0.396	1	0.983	0.911	1	0.613	0.289	0.026	0.269	1	0.999	0.145	0.246	1	0.219	0.195	0.557	0	0	1	0.496	1	1	1	1	1	1	0	1	0	1	1	1	1	1	1	1	1
PANK2	Copy Number Variation	NEUT	0.706	0.141	0.526	0.667	0.5	1	0.003	1	0.683	0.661	1	0.655	0.924	1	0.03	0.125	0.076	0.091	1	0.995	0	0	1	0.845	1	0.871	0.696	0	1	0.798	1	1	1	1	1	1	0	1	0.374	1	1	1	1	1	1	1	1
PANK3	Copy Number Variation	LOSS	0.706	0.217	0.526	1	0.5	1	0.652	1	0.42	0.782	1	0.982	0.942	1	0.488	0.125	0.018	0.082	1	0.996	0.144	0	1	0.862	0.857	0.871	0.694	0	1	0.798	1	1	1	1	1	1	0.929	1	0.374	1	1	1	1	1	1	1	1
PANK4	Copy Number Variation	LOSS	0.706	0.301	0.526	1	0.5	1	0.652	1	0.42	0.782	1	0.982	0.942	1	0.488	0.125	0.018	0.082	1	0.996	0.144	0	1	0.862	0.857	0.871	0.694	0	1	0.798	1	1	1	1	1	1	0.929	1	0.374	1	1	1	1	1	1	1	1
PAPSS1	Copy Number Variation	LOSS	0.094	0.572	0.298	0.667	0	1	0.003	1	0.683	0.661	1	0.655	0.924	1	0.03	0.125	0.076	0.091	1	0.995	0	0	1	0.845	1	0.871	0.696	0	1	0.798	1	1	1	1	1	1	0	1	0.374	1	1	1	1	1	1	1	1
PAPSS2	Copy Number Variation	LOSS	0.094	0.565	0.431	0.667	0	1	0.003	1	0.683	0.661	1	0.655	0.924	1	0.03	0.125	0.076	0.091	1	0.995	0	0	1	0.845	1	0.871	0.696	0	1	0.798	1	1	1	1	1	1	0	1	0.374	1	1	1	1	1	1	1	1
PC	Copy Number Variation	GAIN	0.271	0.248	0.459	0.195	0.25	0.011	0.171	0.061	0.507	0.541	0.025	0.654	0.974	0.092	0.03	0.156	0.308	0.094	0.052	0.996	0.144	0.001	0.04	0.845	0.987	0.871	0.588	0.942	0.051	0.798	0.061	0.072	0.051	0.111	0.061	0.122	0	0.061	0.374	0.081	0.071	0.041	0.061	0.03	0.04	0.041	0.02
PCCA	Copy Number Variation	LOSS	0.235	0	0.459	0.667	0	0.031	0.206	0.071	0.736	0.519	0.052	0.654	1	0.112	0.459	0.063	0.14	0.096	0.041	0.995	0.144	0.001	0.061	0.84	1	0.871	0.586	0.483	0.041	0.798	0.112	0.093	0.051	0.101	0.061	0.112	0.929	0.081	0.376	0.071	0.092	0.052	0.091	0.061	0.071	0.041	0.041
PCK2	Copy Number Variation	LOSS	0.741	0.591	0.519	0.667	0.25	0.024	0.007	0.101	0.586	0.506	0.034	0.655	0.949	0.082	0.012	0.179	0.015	0.095	0.082	0.995	0.144	0	0.101	0.845	1	0.871	0.88	0	0.082	0.798	0.051	0.134	0.041	0.141	0.051	0.153	0	0.121	0.374	0.111	0.102	0.041	0.051	0.071	0.081	0.031	0.082
PCYT1A	Copy Number Variation	NEUT	0.2	0.215	0.526	0.379	0.5	1	0.626	1	0.584	0.466	1	0.982	0.997	1	0.383	0.125	0.182	0.094	1	0.996	0.079	0.001	1	0.868	0.987	0.871	0.588	0.673	1	0.798	1	1	1	1	1	1	0	1	0.374	1	1	1	1	1	1	1	1
PCYT1B	Copy Number Variation	NEUT	0.2	0	0.526	0.379	0.5	1	0.626	1	0.584	0.466	1	0.982	0.997	1	0.383	0.125	0.182	0.094	1	0.996	0.079	0.001	1	0.868	0.987	0.871	0.588	0.673	1	0.798	1	1	1	1	1	1	0	1	0.374	1	1	1	1	1	1	1	1
PCYT2	Copy Number Variation	NEUT	0.2	0.299	0.526	0.176	0.5	1	0.373	1	0.687	0.395	1	0.655	0.997	1	0.03	0.179	0.142	0.092	1	0.001	0.219	0	1	0.845	0.987	0.871	0.588	0.466	1	0.798	1	1	1	1	1	1	0	1	0.374	1	1	1	1	1	1	1	1
PDE10A	Copy Number Variation	LOSS	0.047	0	0.459	1	0	0.02	0.227	0.061	0.412	0.608	0.036	0.982	0.895	0.071	0.386	0.179	0.046	0.09	0.052	0.001	0	0.002	0.02	0.845	1	0.871	0.694	0	0.051	0.798	0.102	0.052	0.061	0.111	0.071	0.122	0	0.04	0.374	0.081	0.051	0.021	0.051	0.02	0.03	0.041	0
PDE11A	Copy Number Variation	LOSS	0.047	0.046	0.459	1	0	0.059	0.227	0.131	0.412	0.608	0.089	0.982	0.895	0.092	0.386	0.179	0.046	0.09	0.082	0.001	0	0.002	0.111	0.845	1	0.871	0.694	0	0.082	0.798	0.133	0.041	0.092	0.141	0.101	0.153	0	0.03	0.374	0.111	0.143	0.093	0.131	0.101	0.111	0.031	0.092
PDE1A	Copy Number Variation	LOSS	0.047	0	0.459	1	0	0.059	0.227	0.131	0.412	0.608	0.089	0.982	0.895	0.092	0.386	0.179	0.046	0.09	0.082	0.001	0	0.002	0.111	0.845	1	0.871	0.694	0	0.082	0.798	0.133	0.041	0.092	0.141	0.101	0.153	0	0.03	0.374	0.111	0.143	0.093	0.131	0.101	0.111	0.031	0.092
PDE1B	Copy Number Variation	LOSS	0.047	0	0.459	1	0	0.059	0.227	0.131	0.412	0.608	0.089	0.982	0.895	0.092	0.386	0.179	0.046	0.09	0.082	0.001	0	0.002	0.111	0.845	1	0.871	0.694	0	0.082	0.798	0.133	0.041	0.092	0.141	0.101	0.153	0	0.03	0.374	0.111	0.143	0.093	0.131	0.101	0.111	0.031	0.092
PDE1C	Copy Number Variation	NEUT	0.047	0.001	0.459	1	0	0.059	0.227	0.131	0.412	0.608	0.089	0.982	0.895	0.092	0.386	0.179	0.046	0.09	0.082	0.001	0	0.002	0.111	0.845	1	0.871	0.694	0	0.082	0.798	0.133	0.041	0.092	0.141	0.101	0.153	0	0.03	0.374	0.111	0.143	0.093	0.131	0.101	0.111	0.031	0.092
PDE2A	Copy Number Variation	NEUT	0.047	0	0.459	1	0	0.059	0.227	0.131	0.412	0.608	0.089	0.982	0.895	0.092	0.386	0.179	0.046	0.09	0.082	0.001	0	0.002	0.111	0.845	1	0.871	0.694	0	0.082	0.798	0.133	0.041	0.092	0.141	0.101	0.153	0	0.03	0.374	0.111	0.143	0.093	0.131	0.101	0.111	0.031	0.092
PDE3A	Copy Number Variation	NEUT	0.047	0	0.483	1	0	0.059	0.227	0.131	0.412	0.608	0.089	0.982	0.895	0.092	0.386	0.179	0.046	0.09	0.082	0.001	0	0.002	0.111	0.845	1	0.871	0.694	0	0.082	0.798	0.133	0.041	0.092	0.141	0.101	0.153	0	0.03	0.374	0.111	0.143	0.093	0.131	0.101	0.111	0.031	0.092
PDE3B	Copy Number Variation	LOSS	0.047	0.001	0.459	1	0	0.059	0.227	0.131	0.412	0.608	0.089	0.982	0.895	0.092	0.386	0.179	0.046	0.09	0.082	0.001	0	0.002	0.111	0.845	1	0.871	0.694	0	0.082	0.798	0.133	0.041	0.092	0.141	0.101	0.153	0	0.03	0.374	0.111	0.143	0.093	0.131	0.101	0.111	0.031	0.092
PDE4A	Copy Number Variation	NEUT	0.047	0	0.459	1	0	0.038	0.227	0.101	0.412	0.608	0.062	0.982	0.895	0.082	0.386	0.179	0.046	0.09	0.052	0.001	0	0.002	0.081	0.845	1	0.871	0.694	0	0.051	0.798	0.122	0.103	0.061	0.111	0.071	0.122	0	0.091	0.374	0.081	0.112	0.062	0.111	0.071	0.081	0	0.061
PDE4B	Copy Number Variation	LOSS	0.047	0	0.459	1	0	0.038	0.227	0.101	0.412	0.608	0.062	0.982	0.895	0.082	0.386	0.179	0.046	0.09	0.052	0.001	0	0.002	0.081	0.845	1	0.871	0.694	0	0.051	0.798	0.122	0.103	0.061	0.111	0.071	0.122	0	0.091	0.374	0.081	0.112	0.062	0.111	0.071	0.081	0	0.061
PDE4D	Copy Number Variation	LOSS	0.047	0	0.459	1	0	0.038	0.227	0.101	0.412	0.608	0.062	0.982	0.895	0.082	0.386	0.179	0.046	0.09	0.052	0.001	0	0.002	0.081	0.845	1	0.871	0.694	0	0.051	0.798	0.122	0.103	0.061	0.111	0.071	0.122	0	0.091	0.374	0.081	0.112	0.062	0.111	0.071	0.081	0	0.061
PDE5A	Copy Number Variation	LOSS	0.047	0.072	0.459	1	0	0.059	0.295	0.131	0.409	0.802	0.089	0.982	0.949	0.092	0.49	0.179	0.021	0.076	0.082	0.996	0	0	0.111	0.845	0.567	0.871	0.942	0	0.082	0.798	0.133	0.041	0.092	0.141	0.101	0.153	0	0.03	0.374	0.111	0.143	0.093	0.131	0.101	0.111	0.031	0.092
PDE6G	Copy Number Variation	NEUT	0.047	0.004	0.459	1	0	0.059	0.295	0.131	0.409	0.802	0.089	0.982	0.949	0.092	0.49	0.179	0.021	0.076	0.082	0.996	0	0	0.111	0.845	0.567	0.871	0.942	0	0.082	0.798	0.133	0.041	0.092	0.141	0.101	0.153	0	0.03	0.374	0.111	0.143	0.093	0.131	0.101	0.111	0.031	0.092
PDE7A	Copy Number Variation	GAIN	0.047	0	0.459	1	0	0.038	0.227	0.101	0.412	0.608	0.062	0.982	0.895	0.082	0.386	0.179	0.046	0.09	0.052	0.001	0	0.002	0.081	0.845	1	0.871	0.694	0	0.051	0.798	0.122	0.103	0.061	0.111	0.071	0.122	0	0.091	0.374	0.081	0.112	0.062	0.111	0.071	0.081	0	0.061
PDE7B	Copy Number Variation	LOSS	0.047	0.029	0.459	1	0	0.038	0.227	0.101	0.412	0.608	0.062	0.982	0.895	0.082	0.386	0.179	0.046	0.09	0.052	0.001	0	0.002	0.081	0.845	1	0.871	0.694	0	0.051	0.798	0.122	0.103	0.061	0.111	0.071	0.122	0	0.091	0.374	0.081	0.112	0.062	0.111	0.071	0.081	0	0.061
PDE8A	Copy Number Variation	LOSS	0.047	0.528	0.459	1	0	0.038	0.227	0.101	0.412	0.608	0.062	0.982	0.895	0.082	0.386	0.179	0.046	0.09	0.052	0.001	0	0.002	0.081	0.845	1	0.871	0.694	0	0.051	0.798	0.122	0.103	0.061	0.111	0.071	0.122	0	0.091	0.374	0.081	0.112	0.062	0.111	0.071	0.081	0	0.061
PDE8B	Copy Number Variation	LOSS	0.047	0	0.459	1	0	0.038	0.227	0.101	0.412	0.608	0.062	0.982	0.895	0.082	0.386	0.179	0.046	0.09	0.052	0.001	0	0.002	0.081	0.845	1	0.871	0.694	0	0.051	0.798	0.122	0.103	0.061	0.111	0.071	0.122	0	0.091	0.374	0.081	0.112	0.062	0.111	0.071	0.081	0	0.061
PDE9A	Copy Number Variation	NEUT	0.047	0	0.494	0.334	0	0.02	0.015	0.061	0.711	0.487	0.036	0.982	0.997	0.071	0.15	0.156	0.288	0.094	0.052	0.995	0.144	0.002	0.02	0.845	0.567	0.871	0.588	0.861	0.051	0.798	0.102	0.052	0.061	0.111	0.071	0.122	0	0.04	0.374	0.081	0.051	0.021	0.051	0.02	0.03	0.041	0
PDHB	Copy Number Variation	LOSS	0.741	0.565	0.479	1	0.25	0.011	0.022	0.061	0.54	0.586	0.025	0.985	0.941	0.092	0.03	0.214	0.015	0.087	0.052	0.001	0.144	0	0.04	0.531	0.954	0.869	0.549	0	0.051	0.798	0.061	0.072	0.051	0.111	0.061	0.122	0	0.061	0.35	0.081	0.071	0.041	0.061	0.03	0.04	0.041	0.02
PDHX	Copy Number Variation	NEUT	0.576	0.505	0.637	1	0	0.011	0.022	0.051	0.54	0.586	0.033	0.985	0.941	0.102	0.03	0.214	0.015	0.087	0.021	0.001	0.144	0	0.051	0.531	0.954	0.869	0.549	0	0.02	0.798	0.092	0.072	0.031	0.081	0.04	0.092	0	0.061	0.35	0.051	0.082	0.031	0.081	0.04	0.051	0.02	0.031
PDXK	Copy Number Variation	NEUT	0.565	0.495	0.459	0.525	0.5	1	0.161	1	0.761	0.549	1	0.982	0.924	1	0.517	0.125	0.021	0.096	1	0.996	0.144	0	1	0.845	0.968	0.871	0.694	0	1	0.798	1	1	1	1	1	1	0	1	0.375	1	1	1	1	1	1	1	1
PFAS	Copy Number Variation	LOSS	0.847	0.481	0.459	0.333	0	0.962	0.207	1	0.391	0.396	0.957	0.983	0.911	1	0.613	0.289	0.026	0.269	1	0.999	0.145	0.246	1	0.219	0.195	0.557	0	0	1	0.496	1	1	0	1	1	1	0	1	0	1	1	1	1	1	1	1	1
PFKFB1	Copy Number Variation	NEUT	0.753	0	0.459	1	0.5	0.048	0.003	0.111	0.756	0.552	0.057	0.982	0.924	0.02	0.445	0.179	0.015	0.096	0.103	0.996	0.144	0	0.071	0.845	0.963	0.871	0.588	0	0.102	0.798	0.071	0.103	0.082	0.162	0.071	0.173	1	0.091	0.374	0.131	0.102	0.072	0.071	0.071	0.081	0.071	0.051
PFKFB2	Copy Number Variation	GAIN	0.753	0.28	0.459	1	0.5	0.048	0.003	0.111	0.756	0.552	0.057	0.982	0.924	0.02	0.445	0.179	0.015	0.096	0.103	0.996	0.144	0	0.071	0.845	0.963	0.871	0.588	0	0.102	0.798	0.071	0.103	0.082	0.162	0.071	0.173	1	0.091	0.374	0.131	0.102	0.072	0.071	0.071	0.081	0.071	0.051
PFKFB3	Copy Number Variation	GAIN	0.753	0.473	0.392	1	0.5	0.048	0.003	0.111	0.756	0.552	0.057	0.982	0.924	0.02	0.445	0.179	0.015	0.096	0.103	0.996	0.144	0	0.071	0.845	0.963	0.871	0.588	0	0.102	0.798	0.071	0.103	0.082	0.162	0.071	0.173	1	0.091	0.374	0.131	0.102	0.072	0.071	0.071	0.081	0.071	0.051
PFKFB4	Copy Number Variation	LOSS	0.753	0	0.382	1	0.5	0.048	0.003	0.111	0.756	0.552	0.057	0.982	0.924	0.02	0.445	0.179	0.015	0.096	0.103	0.996	0.144	0	0.071	0.845	0.963	0.871	0.588	0	0.102	0.798	0.071	0.103	0.082	0.162	0.071	0.173	1	0.091	0.374	0.131	0.102	0.072	0.071	0.071	0.081	0.071	0.051
PFKL	Copy Number Variation	NEUT	0.741	0.436	0.637	0.149	0.25	0.048	0.123	0.111	0.187	0.365	0.057	0.654	0.962	0.02	0.482	0.133	0.046	0.128	0.103	0.996	0.334	0	0.071	0.563	0.567	0.869	0.5	0.163	0.102	0.842	0.071	0.103	0.082	0.162	0.071	0.173	0	0.091	0.319	0.131	0.102	0.072	0.071	0.071	0.081	0.071	0.051
[truncated: 1,136 more rows]
[truncated: 83 more columns]

[truncated: 8 more sheets: S. Table 11 | Melanoma, S. Table 12 | Lung Cancer, S. Table 13 | B-cell lymphoma, S. Table 14 | Ovarian Cancer, S. Table 15 | Colorectal Cancer, S. Table 16 | Renal Cancer, S. Table 17 | Glioma, S. Table 18 | Prostate Cancer]
